# Supplementary material for: LncRNA affects epigenetic reprogramming of porcine embryo development by regulating global epigenetic modification and the downstream gene SIN3A
Source: Front Physiol. 2022 Sep 16;13:971965. doi: 10.3389/fphys.2022.971965 (PMC9523245; doi:10.3389/fphys.2022.971965)
Supplement: Supplementary file 2 [file DataSheet4.XLSX]

## Sheet: C-S
transcriptID	Control01	Control02	Control03	SilncT01	SilncT02	SilncT03
XM_021085497.1	1.5999	1.10035	2.12993	0.445888	1.72158	1.55529
XM_021085495.1	34.2503	39.2088	15.4787	20.9959	22.5639	21.2397
NM_001244353.1	20.8433	12.319	26.0309	8.22029	25.4764	19.0593
LOC100624421	28.2436	15.813	34.004	17.8204	18.6542	18.9597
XM_005659096.3	0	0	0	0.048911	0	0
XM_003353151.4	0.017904	0	0	0.150462	0.224216	0.024086
XM_021085507.1	6.29499	7.62953	2.50656	2.94295	4.78137	3.59939
XM_021085518.1	0.201744	0.098499	0.199199	0	0.044976	0.072964
XM_021085664.1	0	0	0	0.59717	0	0.144213
XM_021085601.1	0.170357	0.270064	1.83977	0.75384	2.17526	1.77048
XM_021085643.1	0	1.03557	0.440453	0	1.49143	0
XM_021085648.1	2.36948	0	0	0	0	1.57832
XM_003480211.4	31.3283	29.1241	14.3229	15.7305	22.2207	20.5781
XM_021085668.1	0	0	0.463124	0.565128	0.656892	0.824583
XR_002342146.1	0.077268	0.023517	0	0	0	0.027086
XM_021086032.1	0	0	0	0	0	0.047173
XM_021086007.1	0	0	0.011738	0	0.013979	0
XM_021085787.1	0	0	0.010774	0	0	0
XM_021085839.1	1.79865	0.580164	0.935456	0.584034	1.28063	0.414946
XM_021085843.1	0.237482	0	0	0	0.069663	0
XR_002342223.1	0	0.270739	0	0.152599	0.704915	0
XR_002342227.1	0	0	0	0	0.120311	0.025993
XR_002342225.1	0.340394	0.032475	0.292047	0.128353	0	0
XM_005654342.3	27.1786	19.506	5.68321	3.20972	10.4973	7.3566
XM_005654340.3	0.010131	0.008494	0.003781	0	0.003738	0.005273
XM_021071721.1	17.1795	9.9944	25.479	6.14216	20.5995	21.2797
XM_021086109.1	0.002956	0.225019	0.061421	0.084313	0.279422	0.24906
NM_001244534.1	29.9556	23.511	106.279	44.3412	86.3092	90.9692
NR_128518.1	0	0	1.70734	1.68878	0.753051	1.11679
MIR9831	0	0	0.059945	0.039024	0.01492	0.048085
XM_021071824.1	0.557159	0	0.744052	0.277736	0.925549	0.347038
XR_001305838.2	0.056156	0.232259	0	0	0.063497	0.125634
XR_300603.3	0.081356	0.140904	0.059543	0	0	0
XR_300604.3	1.08905	4.98697	0.599686	0.932883	1.69009	1.65942
XM_021071805.1	1.14298	0.99611	0.057555	0.48458	0.726577	0.285996
XR_002339016.1	4.34462	8.06312	1.93247	1.38248	5.85769	1.56976
XR_002342272.1	12.7184	9.83238	6.21062	15.8377	12.7512	7.49843
XR_001301609.2	0.019211	0.748026	0.023648	0.07679	0.667576	1.01161
XR_002341609.1	0	0.641962	0.864284	2.67205	0	0.395915
XM_021083671.1	0	0	0	0	4.17132	0
XM_021083682.1	4.94129	1.99529	2.17596	1.33213	3.87767	3.7975
XM_021083643.1	1.94633	1.97984	1.9628	1.65668	5.04449	2.18399
XR_001305307.2	0	0	0	0	0	0
XM_021071855.1	0.195553	0.07417	0.077215	0	0	0.054506
XM_021097343.1	0	0.764521	0	0	0	0
XM_013984539.2	0	5.22429	0.815786	1.48817	2.60432	1.06152
XM_005654348.3	3.66671	0	0	0	0	0
XM_021086227.1	5.87919	9.21408	1.7639	1.41447	3.08163	2.77571
XM_003121106.4	0	0	0	0.087428	0.06024	0
NM_001044590.2	0.182671	0.076194	0	0	0.073965	0
NM_001244473.1	0	0.088077	0.060308	0	0.129966	0.128053
XM_013992445.2	0	0	0	0	0	0.273462
XM_013992448.2	7.78867	13.126	2.05257	4.16721	5.99081	4.38999
NM_001044603.2	0.298585	0	0.749795	0	1.12487	2.68708
XR_002338274.1	0.949124	1.0823	1.38606	0.675705	0.801429	1.83335
XM_001928356.4	1089.7	714.954	640.42	508.263	796.302	650.146
XM_003121109.4	1.15118	0.456361	1.11022	0.585984	0.558341	1.19574
NM_001243427.1	29.6654	29.4561	100.023	34.7055	83.0663	77.1666
XM_001928345.4	7.57291	5.93863	4.6369	8.87025	6.80539	12.2763
XM_021101851.1	0	0	14.4381	0	0	0
XM_013992444.2	0	0.211433	0.280319	0.04183	0.303574	0
XM_005659114.3	55.5722	30.4952	18.5153	18.4077	25.5582	20.0827
XR_002346869.1	6.33685	6.37781	0	0	0	0
NM_001244242.1	1.05473	0.992621	2.60678	0	18.2882	14.072
NM_214127.2	11.0357	7.67271	1.54613	0	7.03363	3.25615
XR_001305860.2	0.917225	1.13298	0.483097	0.837985	0.979283	0.61163
LOC102158869	0.388819	0.308157	0.476747	0.120736	0	0
XM_005659118.3	0.11327	0.110607	0.036998	0.021945	0.125029	0.091766
XR_002342321.1	0.276935	0.220298	0	0.119581	0.031315	0.721449
XR_001305858.2	0	0	0.382596	0.141337	0.149535	0.165131
XR_001305857.2	0.390579	0.20842	7.5987	1.67626	0.984713	3.68949
XM_001926970.6	6.2168	3.16922	1.98858	0.757456	5.59896	2.04783
XR_001305866.2	0	0	0.265795	0.122171	0.403751	0.443323
XR_300618.3	0	0	0	0	0.050027	0
XR_001305865.2	0.231358	0	0	0.072256	0	0
XM_013992459.2	41.9979	38.5072	15.0804	12.7133	34.7303	19.5967
NM_001145385.1	17.4711	12.4308	27.903	10.5685	14.4246	8.61202
XR_002342352.1	0	0.091198	0	0	0	0
XR_002342344.1	146.169	131.028	36.1368	49.8781	72.7011	44.7197
XR_002342342.1	0.546207	0	0	0	0	0.232032
XM_021074745.1	7.1768	3.18474	2.14349	3.77751	8.41245	7.9243
XM_021086419.1	0.973108	0.250378	27.1045	17.0859	37.968	16.1292
XR_001301716.2	0.082258	0	0	0	0	0
XM_005654352.3	0	2.10171	0.439374	0.056203	0.946786	0.458098
XM_021086397.1	0	0	0	0	0	0
XR_002342369.1	0	0	0	0.335515	0.018107	0.43185
XR_002342361.1	0.828768	0.105324	1.45598	1.02847	0.888551	0.948668
XR_002342365.1	0.839236	0	0	0	0	0.072708
XM_021086423.1	3.89219	1.68003	1.43228	1.28711	2.84449	2.00674
XM_021086385.1	5.59662	10.6796	1.12271	1.55324	3.13904	2.97881
XR_002342376.1	0.422825	0.117691	0	0.232481	0	0.286897
XR_002342377.1	0.437624	0.473964	0.149046	0	0.500762	0
XM_021086441.1	17.3467	13.9584	4.62801	4.82329	5.52662	5.43798
LOC102162833	8.17362	13.2258	26.0262	39.5244	21.1166	44.5547
XR_002342380.1	0	0	1.89694	0	0	0
XR_002342379.1	8.63794	2.1611	0	2.03073	0.932646	1.03036
XM_021086517.1	0	0	0	0.13676	0.027197	0
XM_021086511.1	1.15864	1.13038	0.628236	0.77341	0.293026	0.366613
XM_021086522.1	0.046903	0.113592	0.387936	0.150091	0.053627	0.178894
XR_002342397.1	3.39349	6.66446	3.16024	2.82878	3.31242	1.68803
XR_002342395.1	31.4963	31.27	11.302	25.1512	19.8822	15.7331
XM_005654358.3	93.686	111.873	50.8489	61.3089	58.6485	70.9218
NM_001185165.1	50.6794	30.0961	13.3523	29.9211	35.8586	36.4162
NM_001315678.1	12.0075	29.4848	8.2385	12.0189	7.54294	12.0821
XR_002342396.1	0.353601	1.07053	0	0.193439	0.170586	0
XM_021086562.1	0.058195	0	0	0	0	0
XM_021086565.1	0.045423	0.089209	0.104416	0.055982	0	0.032093
XR_309353.3	1.01256	0.378323	0.725612	0.800516	0.808755	0
LOC100511792	2.89742	0.931052	0	0	0.646381	0.414812
XM_021086590.1	0.317058	0.229761	1.63346	0.098575	1.0688	1.19867
XM_021071872.1	1.95581	1.45596	0.871716	0.873397	1.04752	1.19288
XR_002338284.1	0.457114	0	0.399035	0.757015	0.675251	0.262519
XM_021086603.1	0.780773	2.01732	1.27425	0.440754	0.692295	0.589758
XR_002342424.1	1.93713	1.38809	0.445682	1.13851	0.85535	0.970991
XM_021086620.1	1.09424	1.49531	0.499141	0.540292	0.902554	0.244155
XM_021086637.1	0	0.185894	0.131674	0.126441	0.110065	0.223546
XM_013992473.2	2.22138	2.31582	4.46078	4.75795	11.9771	7.17186
XM_021072417.1	0.251048	0.309755	0.840893	1.52767	2.42014	2.0961
XM_021083526.1	0	6.88608	5.22669	2.7381	6.75638	6.10379
XR_001305872.2	0	0	0.228366	0	0.400457	0.58264
XM_021071998.1	0	0	0.424896	0	0	0
XM_005659128.3	0	0	0	0.061722	0	0.248134
XM_021071964.1	0	0	0.234346	0.144521	0.104538	0.50603
XM_021071952.1	0	0	0.337511	0	0	0
XM_021071943.1	0	0	0.023209	0	0.042729	0
XR_002338279.1	0	6.50203	0.926502	1.08024	1.10687	1.99595
XM_021072011.1	0	0	0	0	0	0
XM_013984702.2	0	4.23257	0	0	0	0
NM_001128475.1	12.9447	0	0	0	0	0
NM_001159777.1	9.0586	4.85909	1.82271	0.563633	3.66467	1.46739
XM_021071933.1	2.23023	0.442111	0.212663	0.155417	0.88466	0.114646
XM_005659127.3	1.0498	0	0	0	0.133443	0
XM_021071951.1	0.808668	1.86406	0.275307	0.232681	0.807077	0.701419
XM_021071955.1	0.189898	0.217844	0.102537	0.183836	0.130906	0.21918
XM_021072006.1	11.8807	4.50219	5.62511	4.33622	7.82886	6.10726
NM_001195233.1	0.226968	0	0	0	0	0
XM_013992480.2	297.689	280.435	143.438	157.494	254.93	157.925
XM_005659135.3	0	0.052533	0	0.018028	0	0.083168
XM_021083057.1	0	0	0.010622	0	0	0
XM_021083070.1	0	0	0	0	0	0.130313
XM_021083031.1	0	0	0	0	0	0
XM_021083034.1	0.053909	0	0.075663	0	0.125922	0.067144
XM_021084410.1	0.185568	0.07951	0.169239	0.268703	0.162909	0.20068
NM_001243637.1	31.7787	24.4582	19.0215	17.6457	21.4167	24.0434
XM_005659140.3	2.49547	1.75263	2.89682	0.786726	2.28133	2.16795
XM_001929201.4	0	1.96401	0	0	0.654231	0.245285
XM_021086767.1	1.53428	2.10142	1.3723	1.08888	1.23039	1.68775
XM_001927265.7	1.27193	2.60603	3.24352	1.43292	2.51099	3.8568
XR_001305881.2	120.073	79.5734	58.4565	90.6601	103.498	30.2155
XM_021086779.1	0.910346	1.47748	0.371263	0.983436	0.944726	1.25568
LOC110256936	13.9911	4.70364	44.3432	19.7677	64.1418	38.1535
XR_002342452.1	0	0	0	0.351131	0	0
XR_002341590.1	0.134984	0.253798	0.051909	0.07046	0.190102	0.060526
XM_013992491.2	0.314306	0	0.415591	0.353581	0	0.323499
XM_021086846.1	0.054958	0.399	0	0	0	1.50712
XM_021086853.1	0.019521	0.244171	1.39097	0.157005	1.03436	0.436663
NM_001004035.1	0.099857	1.77325	0.987757	0.497127	1.97746	0.836686
XM_001928988.5	1.71044	2.42516	1.42979	1.93085	2.24945	0.167567
XM_021086797.1	77.1938	92.029	22.1965	23.9982	38.6092	40.854
XR_002337171.1	0	0	0	0	0	9.14307
XM_021086883.1	0	0	29.2876	0	0	0
XM_021067107.1	28.7651	18.1086	12.7901	9.08292	20.7428	10.8933
XM_013992495.2	27.3571	24.5474	0	15.2605	28.7132	19.3042
XM_005659149.3	16.2504	14.8325	6.63668	4.0668	6.73592	10.4044
XM_021086876.1	6.0853	3.46717	5.37003	3.54675	3.76034	2.6218
XM_021086898.1	92.1288	79.9346	53.5944	83.1729	76.8364	58.1615
XR_002342477.1	0	0	0	0	0.126088	0
XM_013992498.2	0.038978	0	0	0.06372	0.039064	0.110282
XM_021086908.1	53.0698	69.1936	27.4804	33.3531	40.4411	44.1946
XM_021086968.1	0	0	0	0	0	0.365665
XM_021086945.1	0	0.006353	0	0.015194	0	0
XM_021086959.1	0	0	0	0	0	0.01182
XM_013992499.2	42.4078	38.5894	26.6388	25.9549	35.8345	38.4975
XR_002342487.1	2.09164	2.26139	1.29533	1.18461	3.70716	1.44111
XM_021086995.1	0	0	0.887305	0.36461	0.127999	0
XR_001305887.2	8.38787	6.06633	0.690785	3.66615	5.28715	2.46317
XM_021087004.1	0.30961	0	0.330376	0	0.029229	0
XR_002338298.1	0	0	0	0	0	0
XM_021072074.1	0	0.326825	0	0.081792	0.100219	0
XM_021072060.1	0	0	0.065469	0.089714	0	0
XR_001305890.2	0	0.076889	0	0.790421	0.089501	0.395431
XM_021072057.1	1.41565	1.04474	1.1281	0.089583	0.56085	1.08146
XM_021072089.1	0.026498	0	0.091692	0	0.36465	0.081845
XM_021072079.1	0.312381	0.298471	0.181251	0	0.056843	0
XM_021072102.1	0	0	0	0	0.040725	0
XM_005659159.3	0	0	0.013274	0.005177	0.019992	0
XR_002338289.1	0.029653	0	0.009402	0.057316	0.145611	0.019628
XM_003480238.4	3.84637	3.76139	3.74813	3.62303	3.8174	3.87323
NM_001123176.1	8.68152	6.50908	7.09138	12.2472	6.51399	8.92897
XR_002338313.1	0	0	1.10074	0	0	0
XR_002338316.1	0	0	0.033107	0.712282	0.094362	0
XR_002338312.1	1.97229	1.70031	0.376847	0.437907	2.22975	1.7568
XM_013992506.2	0.483404	0.394984	2.77529	0.331259	2.016	2.19142
LOC102160909	1.23466	1.61204	0.912107	1.09525	1.66901	1.39411
XM_021087086.1	0	0	0.136667	0	0	0
XM_021087080.1	0	2.13168	5.4204	2.34694	6.81988	6.34077
XM_013992508.2	0	0	1.63237	0	0	0
XM_001924790.5	1.3589	0	0	0	0	0
XM_013992510.2	0.112676	0.109359	0.446806	0.6631	1.89739	1.76212
XM_005659163.3	0.074739	0	0.577317	0.00987	0.020041	0.446288
XR_002338321.1	0	0	0	0	0.137335	0
XM_001927632.4	0	0	0.247198	0.076221	0.251326	0.091526
XM_005659164.3	52.0558	57.1853	22.7009	20.7285	34.2547	37.1781
XR_002342513.1	0	0	0	0	0	0.125576
XR_002342512.1	14.0173	6.3665	1.79937	4.69571	4.27614	3.20506
XM_021087115.1	1.25106	0.122549	0.26647	0.239627	0.408115	0.348597
XM_001926239.3	0.158746	0.054083	0.023151	0	0.214821	0.154019
XR_002342515.1	1.71116	2.57192	0.583248	1.3116	2.08814	0.882375
XM_003121152.4	3.98616	10.5473	503.737	314.427	562.503	407.326
XM_021072298.1	0	0	0.063209	0	0	0
XM_021072252.1	9.60771	8.50925	2.9745	3.64701	6.47486	5.40714
XM_021072327.1	1.44167	1.94201	1.11837	1.28211	0.867693	0.184848
XM_021072320.1	0.283919	0.091577	0.179856	0.277226	0.139562	0.089612
LOC110256572	4423.15	2470.66	3970.3	4623.13	4590.32	3047.9
XM_021084092.1	0	0	0	0	0	0
XM_021084114.1	0	0	0	0	0	4.24791
XM_021084182.1	0	0.844035	0	0	0	0.054758
XM_021084039.1	3.16475	0.958467	1.52669	0.968937	3.18875	0.776969
XM_021084053.1	8.41296	7.90363	1.53663	2.39215	3.62821	2.56204
XM_021084184.1	0.005464	0.001692	0	0	0	0
XM_021084059.1	0.653908	0.516526	0.292	0	0	0.235484
XM_021084128.1	0.119172	0	0	0	0	0
XM_021084156.1	6.29718	4.81925	1.70721	1.7451	3.16141	3.64743
XM_021087155.1	0	0.05149	0.034665	0	0.134471	0
XM_021087139.1	0	0.020384	0.238828	0.122763	0.207745	0.013021
XR_002338350.1	0	0	0	0	0.153167	0
XR_002338346.1	0	0.383074	0.395611	1.27119	0.148767	1.13327
XM_021087130.1	1.72028	1.92239	1.31966	0.993558	1.04855	1.23098
XM_021087123.1	188.659	154.215	72.7891	83.2008	107.485	110.729
XM_021089351.1	0	0	2.23659	0	2.52274	1.34706
XM_005654367.3	0	0	16.2089	16.2539	14.8659	21.4858
XM_001924236.5	0	0.010117	10.3107	1.14746	4.34787	7.22688
XM_021072334.1	11.6414	3.52834	1.6017	2.6423	3.84351	7.90088
XM_021072338.1	0.916439	5.6238	2.92116	6.21722	5.18597	0
NM_001244185.1	36.2074	36.3583	1.6596	0.369966	2.47453	2.76648
XM_021072454.1	0	0	0.914058	0	0.627244	0.73087
XM_021072482.1	0	0.447004	0	0	0	0.364587
XR_297927.3	0.087494	0	0	0	0	0
XM_021072379.1	0	0.015519	0.052542	0.056718	0	0
XM_021072419.1	0.053002	0.031067	0.047224	0.029691	0.016605	0.004538
XM_021087202.1	0	0	0	0	0	0.066353
XM_021087195.1	0	0.132553	0	0	0.020009	0
XM_021087248.1	0.053584	0.124699	0.496661	0.036376	0.297069	0.508319
XM_021087275.1	81.727	47.4376	101.519	52.1908	96.7218	101.281
XR_001305904.2	12.7181	6.83053	4.62373	6.77026	8.11245	4.79708
XR_002342545.1	0.105575	0.033107	0.013109	0	0.154535	0.104799
XR_002342542.1	0	2.30889	0	0	0	1.93614
XM_021087298.1	0	0	0	1.87731	0	0
XM_003121175.6	3.65024	2.37769	1.35202	0	2.0426	2.0241
XM_021087304.1	12.4226	13.4926	5.36869	1.5683	3.92944	5.27724
XM_003353196.4	343.154	207.795	151.73	148.115	199.449	233.474
XM_021087318.1	1.38064	0.518557	1.04353	0.527109	1.24052	0.456549
XM_013992524.2	0.438735	0.765683	0.244926	0.532886	0.461673	0.369391
XM_005659169.3	52.9815	43.3293	37.2838	32.065	43.1809	36.4437
XM_021087407.1	0	0.814513	0	0	0	0
XM_021087406.1	0	0	0.108307	0.019153	0.141763	0.051499
XM_005659176.3	0	0.768201	0.440258	0	2.82903	0.577454
NM_001244669.1	75.0897	59.4436	157.311	108.939	153.823	121.341
XM_005659173.3	1.66616	2.35293	1.2252	1.77734	0.709776	3.33174
XM_021087394.1	4.37369	4.96922	1.38728	0.362964	1.61481	0.598158
NM_001244825.1	1.24043	0.777422	4.86541	2.45761	16.1845	10.7933
XR_002339020.1	1.09173	0	0	0.62567	0.591559	0
XM_013992530.2	0.281378	1.00712	1.44192	1.22464	2.13792	2.92798
XM_021087446.1	0	0	0.066677	0.205365	0.069207	0.197588
XM_021087441.1	1.13145	0.783556	0.332988	0.097596	0.699854	0.8246
XM_021087451.1	0.076365	0	0	0	0.050772	0
XR_002342642.1	4.29427	2.132	4.88245	15.0876	4.02247	4.6854
NM_001177907.1	0	0	10.2813	0.011428	0.046797	19.7764
XM_021085029.1	0.593076	2.34056	0	16.4853	13.0756	0.83576
XM_021087521.1	5.25973	4.15325	1.64731	1.33646	2.65164	2.68499
XR_002342715.1	13.0847	15.9843	6.65743	6.17002	13.434	5.56303
XM_021072512.1	0	0	0	0	0	0
XM_021072516.1	0.962327	1.11262	0.696129	0.548552	0.643121	0.849319
XM_013992526.2	5124.49	4695.05	2017.57	2562.23	3308.31	2931.09
XM_021072589.1	0	0	0	0	0.070459	0
XM_021072608.1	0	0	1.81646	0	0.034367	0.547781
XM_021072619.1	0	0.176397	0	0	0	1.07063
NM_001190177.1	0	0	0	0	0	0
XM_021072597.1	9.51859	8.67482	0	3.13337	9.99086	2.47083
XM_021072573.1	0.716761	1.33846	0.104338	0.301183	0.245343	0.40526
XR_002338427.1	5.13737	6.29978	3.48984	3.98125	17.9769	3.35982
XR_002338424.1	69.2255	97.1027	64.729	92.5933	77.339	95.4423
XR_001301874.2	7.09447	3.87858	0	2.25642	1.64809	0.434586
XR_002338425.1	3.59184	1.81898	1.94992	3.12273	2.04939	0
XR_002336956.1	7.2485	22.5041	67.7212	64.8063	76.7431	85.6388
NM_001190176.1	0	0	0	0	2.90174	2.57723
XR_297933.3	0	0.457145	0.051418	1.70989	0.338789	0.167204
XM_021087543.1	0	0	0	0	0	0
XM_021087565.1	0	0	0	0	0.333455	0
XM_021087547.1	0	0	0.072646	0	0	0
XR_001297764.2	0	0	0.272361	0.412521	0.604627	0
XM_013984860.2	20.5055	27.0799	14.9702	11.5747	29.4392	17.9595
XM_005654380.3	18.4037	12.705	6.32368	4.58741	17.2613	9.61541
XM_021087554.1	1.65371	2.21897	1.01628	1.67934	2.90452	1.32445
XM_021087541.1	0.071093	0.285232	2.42583	1.54166	1.00024	1.65172
XR_002342737.1	0.185269	0	0.248919	0.284267	0.155637	0.130755
XM_001928929.6	0.293285	0.067716	0	0.199732	0.222844	0.287525
LOC100152021	12.0856	25.1352	115.891	61.9098	98.7838	96.547
XR_002342752.1	0	0	0	0	0	0.227162
XM_003121183.6	55.6955	70.8851	29.9825	34.7284	51.8721	52.5798
XM_021087621.1	0.028091	0	0.209841	0.104191	0.175657	0.190604
LOC110260030	7.15239	14.4184	4.15104	2.1798	9.13854	5.99734
XM_021087595.1	0	0	0	0	0	0
XM_021087600.1	20.8798	25.8777	100.772	91.2703	91.7591	112.635
XM_013988059.2	7.87932	10.7795	91.7688	55.1312	65.2595	88.5352
NM_214363.1	0	0	10.8357	4.9092	5.3416	4.13497
XM_001924824.4	0.094142	0.361918	0.989172	0.77717	0.705708	1.92454
XM_021087839.1	0	0	0.151927	0	0	0
XM_013988257.2	0	0	0.043012	0	0	0
XM_021087654.1	0	0	0	0.311388	0	0
XM_021087644.1	0	0.016096	0.162533	0.24637	0	0.313574
XM_003121191.6	0.556623	0	0	0	0.041087	0
XM_003121192.5	1434.21	1538.54	524.734	714.326	984.097	786.198
NM_213833.2	1.51935	11.249	110.846	127.237	133.489	63.3718
XM_021087933.1	2.40671	2.66852	2.02308	1.71677	1.83145	2.03277
XM_021087960.1	0	0	0	0	0.033637	0
LOC102160401	5.71778	11.832	177.004	14.6862	26.4939	52.7042
XM_001926476.4	608.548	765.711	294.506	410.89	449.751	554.149
XR_002342869.1	0.631242	0.588182	0.766774	0.68254	0.637744	0.786866
XM_021087979.1	0	0	1.03128	0.444243	0.408722	0.284965
XM_021087972.1	10.6084	10.783	15.2081	5.73945	12.5112	14.593
XR_001305924.2	0	0	0	0.112368	0.719582	0.283254
XR_002342907.1	0.961009	1.03433	1.08108	1.67812	2.14389	1.75833
XR_002342995.1	0	0	2.65646	3.00341	1.25256	1.44504
XM_021088384.1	0	0	0.296387	0	0.359223	0.351092
XM_021088389.1	15.6212	20.2043	8.43078	7.41167	15.1361	12.6659
XM_021088425.1	0	0.678237	0.732981	0.1532	0	0.172782
XM_021088422.1	0.931344	0.848414	0.495944	0.047368	0.891347	0.140654
XM_021088093.1	0	0.057718	0.089534	0.033755	0	0.027991
XM_021088109.1	0	0	0.311029	0.096048	0	0
XM_021088047.1	0	0	0	0	0	0
XM_021088298.1	0.219952	0	0.03564	0.203187	0.125279	0.789368
XM_021088053.1	276.201	263.966	105.916	112.152	139.366	195.675
XM_021088078.1	7.25052	14.2819	7.38456	5.12146	2.3982	9.43089
XR_002343003.1	6.6665	3.5601	1.94065	8.83423	1.34188	4.32923
XR_002343002.1	0	0.567488	1.09715	0.048368	0.349892	0.225451
XM_021088437.1	0	0	0.007806	0.031024	153.887	0.002571
LOC110256574	0	0	0.125907	0.023576	1.31257	1.01144
XM_021088430.1	504.967	460.87	194.658	147.749	144.938	244.416
XR_001305925.2	1.97209	3.42875	4.77012	3.35507	2.59069	3.65477
XM_021084463.1	3.60416	3.56592	1.27115	2.314	3.43735	2.88913
LOC100157627	4.55903	0.919559	1.39524	3.64602	4.43126	2.58957
XM_021088466.1	0	0.630635	0.534274	0.914267	2.21207	1.26665
XM_013988435.2	0	0.17769	0.170075	0.186854	0	0
XM_021088481.1	0.003174	3.50743	0.524123	0.930077	0.709254	0.519125
XM_021088464.1	0.703556	1.12564	0.028477	1.3031	0.552759	0.534049
XM_013988357.2	0.904473	2.46572	0.373502	0.25888	0.263714	0.637753
XM_021088555.1	0	3.37002	0.411805	1.60274	0.587235	0.607603
XR_002343011.1	0	0.257157	0	0	0	0
XM_021088558.1	1.32295	0	0.185465	0	0.216657	0.250757
XM_013988459.2	0.904561	1.97944	0.308493	0.617815	0.486664	0.966336
XM_021088529.1	157.768	167.643	59.8938	65.5965	80.9691	79.2146
XM_021088572.1	0	0	0.009895	0	0	0
XM_013992579.2	0	0	0.3938	0	0	0
XM_013992577.2	0	0	0	0.215396	0	0
XR_001305932.2	0	0.13182	0	0.567781	0	0
XR_001305930.2	0	0	0	0	0.564533	1.17281
XM_003121218.4	188.122	141.969	61.9334	80.2887	133.986	95.9514
XR_001305929.2	0.052864	0.108635	0.199994	0.329499	0.156414	0.196298
XM_013992582.2	0	0	0	1.36793	1.03092	0
XR_002343018.1	46.3465	41.3796	19.5007	19.5808	24.0051	24.6308
XM_001928728.4	9.80588	4.87171	2.28455	4.54135	9.1601	6.66468
XM_003353224.4	0	0	0.100201	0	0	0
XM_005659212.3	0	0	0.074207	0	0	0
XM_005659208.3	0	0	0	0	0	0
XM_021088642.1	0	0	0.03467	0.797546	0.050561	0
XM_005659211.3	4.29154	9.15299	4.48794	0	3.88085	4.20301
XM_021088650.1	0.078811	0	0	0	0.046598	0.075225
XM_021086293.1	26.0438	33.0809	8.01914	11.3632	18.7341	12.8166
NM_001243329.1	5.58127	11.2595	0	1.64267	4.49096	0
LOC110256951	0.071341	0	0.270854	0.120402	0.170797	0.540455
XM_021088683.1	1.79613	0.779771	4.94596	2.68585	9.69943	7.25427
XM_021072815.1	0.22898	0	0	0.052025	0	0
XR_002343033.1	0	0.15007	0	0.022292	0	0
XM_021072754.1	0.01367	0.013422	0.100603	0.052646	0.278366	0.059215
LOC100624967	1.41739	0.647054	0.21099	0.316514	0.320006	0.578107
XR_300685.3	0	0	0.02934	0	0	0
XR_002343037.1	0	0	0.51237	0	0.458884	0
XM_021088731.1	0.172415	0.209821	0.340257	0.188705	0.094951	0.14887
XR_002338466.1	0	0	0	0	0.005911	0.132167
XR_002338467.1	0	0	0	0	0.2679	0
XR_002338482.1	0	0.118888	0.594445	0.383633	0.766156	0.311451
XR_002338512.1	0	0	0.053509	0.040821	0.081771	0.005905
XR_002338457.1	1.36857	0.967212	0.494484	0.764855	1.28021	0.649946
XR_002338510.1	12.8207	8.85346	3.68053	3.57116	4.78648	6.7785
NM_001025229.1	0.309294	0.381408	1.11986	2.71251	5.57686	1.03317
XM_021088754.1	0	0	0	0.005027	0	0
XM_003480256.4	3.81636	0.318333	7.10802	4.08753	11.568	7.85165
XM_021088751.1	43.6655	38.5494	27.5307	47.4235	32.211	33.1967
XM_013992600.2	0.913924	0.095525	0	0	0	0.127773
XM_013986820.2	0	0.070134	0.196425	0.426302	2.78194	2.40407
XM_021088778.1	0	0.222716	0.218988	0	0	0
XM_021088793.1	0	0	0.108415	0	0	0
XR_300709.3	8.66463	16.0163	6.72971	7.59337	13.1773	8.59638
LOC100738404	412.629	398.24	245.059	401.266	388.995	421.844
XM_013992615.2	28.0443	21.7522	37.1248	36.8726	50.7383	51.3146
XM_005659227.3	1.65187	2.66108	17.654	6.47823	13.8417	16.733
XR_002343123.1	0	0	0	0	0	0.027526
XR_002343126.1	0	0	0	0	0	0.329229
XR_002343118.1	0.326225	0.194896	0.320314	0.114363	0.229839	0.586672
XM_013988502.2	0	0.754628	0	9.26097	0.401493	0
XM_021088926.1	0	0	2.89199	27.1468	0	24.1287
XM_001926894.5	35.0716	57.6001	5.31414	0	54.1246	32.3154
XM_021088930.1	77.4779	67.9097	50.0214	23.3307	23.8784	26.3469
LOC110256578	9.27528	33.1619	5.03258	4.6606	8.87346	9.11035
LOC100738875	28.8625	41.6273	97.8673	36.5014	85.848	153.291
XR_002343136.1	71.1321	71.0496	30.825	56.8327	49.2569	46.6951
XM_021082358.1	2.34406	1.63052	2.14311	1.85695	4.71417	3.28507
XM_021088987.1	0	0	0	0.361921	0.156463	0
XM_021089008.1	15.1336	11.2153	6.21256	6.91303	8.84435	8.92759
XR_002343175.1	0.107979	0.268524	0.153252	0.574655	0.326635	0.145829
XR_002343179.1	0.010957	0.049736	1.55698	1.28532	0.587899	1.01934
XM_003353232.4	9.24303	16.5165	11.1762	12.1846	16.8237	10.0302
XM_003121238.4	166.409	193.564	60.209	58.0188	126.022	90.3017
XR_002343190.1	0.076231	0.400427	0.33941	0.491013	0.483641	0.146996
XM_003121248.5	6.14665	8.24583	34.5859	11.5622	36.1987	36.1706
NM_214213.1	0.721875	4.47906	24.6143	6.57913	8.9102	7.38068
XM_001928072.7	21.0827	22.6285	23.724	14.7978	21.8535	28.8404
XM_003121240.3	31.3369	19.4939	6.36219	18.3817	22.8818	10.5531
XM_003121242.5	26.4423	29.4946	8.74163	12.7047	13.663	19.5245
XM_003480265.4	0	0	0	0	0	0
XM_013984985.2	0	0.144297	0	0	0	0
XM_013984988.2	0.092654	0	21.5654	9.79915	6.17728	10.7169
XR_001301948.2	0.2574	0.265795	1.6646	1.31536	2.73882	0.565251
XM_021089140.1	0.043073	0.065317	0	0	0.041617	0.099932
XR_002343256.1	0	0	0	0	0.170572	0
XM_021089087.1	1.21762	4.91536	0.340713	0.896262	0.994249	1.6997
XM_005654388.3	159.748	233.675	36.4511	42.5077	101.827	113.142
XR_002343261.1	0	0.249524	0	0	0.049053	0
XM_021089187.1	0	0	0	0.062201	0.190935	0.103252
XM_005654391.3	0	2.10867	1.77049	1.77118	9.00574	2.87199
XR_002343262.1	0.228634	0	0	0	0	0
XM_005654393.3	0	0.738252	0	0	0	0
XM_013984889.2	0	0	24.8119	0	0	0
XR_002345203.1	0	0	0.96656	0.36089	0.272432	0
XM_001925212.7	2.54739	3.4367	3.63512	1.55301	2.73617	3.20924
XM_005654392.3	0.24384	0	0	0	0	0
XM_021096680.1	2.93516	0	0.71656	5.22445	10.2574	0
XR_002345186.1	5.38472	9.15328	3.94657	3.33328	8.08738	10.189
XM_021089223.1	0.016682	0.006434	0.450543	0.40019	0.093917	0.354703
XM_005659240.3	0	123.611	0	0	0	0
XM_003121246.4	99.8168	0	88.6355	75.1575	127.301	109.538
XM_021089302.1	0	0	0	1.06916	0	0
XM_021089294.1	0	0	0	50.4981	0	0
XM_021089312.1	0	0	0	0.01843	0	0
XM_021089298.1	120.265	104.631	62.8302	2.64067	87.7815	111.461
XR_002343298.1	43.3766	42.1278	18.7893	33.4049	29.0181	30.0944
XR_002338534.1	0.603256	7.79504	2.47286	3.07937	6.40346	5.02351
XM_021084496.1	2.23797	3.64156	5.07516	1.18808	3.02882	3.16394
LOC100627398	6.29983	3.00615	8.9495	5.21411	5.98496	7.41691
XR_002339045.1	29.8979	53.3772	15.909	9.97149	11.7715	27.3038
XM_021084506.1	0	0	0.146116	0	0	0
XM_021072848.1	0	3.95528	0	0	0	0
XM_021072833.1	2.34046	0	0.607189	0.907487	1.6396	1.2641
XM_013992625.2	9.77704	8.16672	6.69072	7.07593	9.09436	7.96145
XM_003121273.4	0	0.44918	1.61014	0.052002	1.14131	0.650866
XM_021089350.1	0	0	0	0	0	0
XR_002343330.1	0.042003	0	0	0.011252	0.009004	0
XM_003121272.5	0.970272	1.1425	0.570686	0.493388	0.439954	0.673735
LOC100525845	9.30755	5.02836	63.983	30.6071	32.9698	36.6663
XM_021089377.1	4.2843	3.88654	7.04326	6.20929	6.40669	6.5128
XR_002339047.1	9.05199	17.0631	1.50052	3.2426	8.17287	1.0804
LOC100156834	14.8077	9.37735	3.3061	4.1886	4.75073	2.80567
XR_002339048.1	19.751	10.085	9.15489	10.9691	9.2636	6.27606
XM_021089443.1	0	0	0	3.284	0	0
XM_021089472.1	0	0	0	0	0	0
XM_003121263.4	0	0	0.061688	0.223994	0	0.076825
XM_021089451.1	3.86237	2.90935	3.01568	0	5.35975	3.05017
XM_021089491.1	2.01618	0.370006	0.14382	0.801089	0.60044	0.047086
XR_001305968.2	0.054277	0.068147	0.042172	0	0.173335	0
XM_021089511.1	0	0	0	0	0	0
XM_021089525.1	1.15453	1.77791	1.04849	0.539041	1.61584	2.24855
NR_038519.1	0	0	0	0	1.00925	0
MIR30A	0	0	0	0	0.029462	0
MIR30A-2	0	0	0	0	0.020304	0
XM_021084513.1	0.081597	0.560998	0.147882	0.01979	0	0.684452
XM_021072879.1	0	0.115256	0	0	0.255046	0.030944
XM_021073117.1	0	0	0.008116	0	0	0.094456
XR_001305973.2	0	0	0.118652	0	0	0
XR_002338629.1	0	0	0	0	0.027711	0
XM_021073147.1	0.198862	0.281906	0.077864	0.605234	0.19974	0.575273
XM_021084518.1	90.6051	118.795	486.187	258.151	352.452	275.505
XM_021089533.1	1.3599	1.01219	0.668845	0.139302	1.1316	0.330077
NM_001160273.1	320.723	119.166	114.522	115.825	133.491	111.274
NM_001198917.1	65.9541	29.1965	17.9391	16.9465	27.244	16.9778
XM_001925409.5	35.9142	20.6645	11.5258	19.3839	20.2619	16.8245
XM_021089555.1	0	0	0	0	3.21513	1.57154
XM_013992656.2	0	4.91602	9.57783	0	0.485845	0
XM_021089548.1	5.98096	2.49899	0	8.41018	14.8238	8.22462
XM_013992657.2	0	35.9679	0	0	0	0
XM_021089575.1	0	0	6.72403	0	0	0
XM_021089584.1	57.6085	0	0	33.0788	48.1844	19.6213
XR_002343389.1	26.4421	33.854	18.2893	22.9572	3.78354	22.1976
XM_021089607.1	3.00588	0	3.57134	9.42302	24.6318	4.16923
XM_001926951.4	23.0061	12.4821	3.84979	6.01103	10.7867	5.40612
XM_001927319.7	9.22037	12.4719	9.65692	9.04677	6.94235	9.21008
XR_002343403.1	0	0	0	0	0.373549	0.689454
XR_002343401.1	0	0.136065	0	0.025772	0	0
XM_001927095.4	11.5109	5.30826	2.75047	2.2981	3.71094	3.97447
XM_021089670.1	26.4399	23.264	38.0704	24.0619	39.7458	37.3961
XM_021089676.1	0.034688	0.101373	0	0	0	0.009175
XR_300753.3	0	0	0.595974	0	0.197501	0
LOC110259420	2.19844	2.04547	1.97812	1.79463	3.48279	0.982487
XM_013992665.2	0	0	0.361689	0	0.109814	0.526461
XM_013992666.2	0.036697	0.035359	0.428911	0.323603	0.362491	0.221916
XR_002343433.1	0	0	0.101754	0.057216	1.05902	0
XM_021089737.1	0	0	0	0	0	0.357686
XM_021089731.1	0	0	0.200848	0	0	0
XM_013992668.2	0	0	0	0.091453	0	1.73169
XM_003121280.5	0.819696	1.0613	2.35863	1.64566	2.10828	2.00715
XM_005659276.3	8.06504	5.61939	7.00402	4.98428	8.66689	5.79445
XM_021089775.1	0	0	0.287836	0	0	0
XM_005659280.3	47.0914	67.8209	20.5814	17.4989	30.7473	21.0873
XM_021089797.1	0	0	0	0	0	0
XM_003353254.5	25.8367	19.2964	5.15417	5.73591	13.0466	7.86841
XM_021089832.1	0	41.1723	22.2849	22.0647	0	33.3477
XM_021089843.1	1.4731	217.214	129.273	111.705	156.744	0.65441
XM_021089864.1	291.922	0	0	0	0	123.754
XM_021089856.1	0.092673	0	0	0	0	0.037614
XM_003121290.6	39.3822	0	0	0	39.5404	0
XM_013992676.2	0	0	0	0.181735	0	0
XM_005659288.3	0.0577	0.036492	0.028321	0.273925	0	0.286267
XM_003480281.4	257.542	155.96	2533.85	1094.81	1220	1513.9
XM_021089951.1	15.5875	26.2764	56.0792	52.5086	93.596	44.799
LOC100520705	0	0.598597	0.617467	0.156535	0.7623	0.099171
XM_021089928.1	22.0938	40.8907	38.5466	49.1978	57.1401	39.9333
LOC110260328	0.36253	5.67239	8.64457	2.15738	3.60513	5.14213
XM_021085130.1	3.27051	5.33677	14.379	5.92153	17.8317	10.6936
XM_013992683.2	21.1027	24.146	14.4039	17.1079	19.6103	18.8073
XM_021074638.1	5597.01	5710.91	2861.29	2392.05	3219.3	4108.72
XM_021074590.1	472.182	94.3692	3.62936	1618.59	218.438	1.36136
XM_003121296.3	5.44095	4.89546	2.51503	2.43979	4.13606	2.15443
NM_001077219.1	0	0	1.93211	1.44839	2.44431	2.12464
XM_013992680.2	2.90495	1.38509	0.636858	1.72232	2.04026	2.49195
NM_001243623.1	0.195173	0	0.085804	0	0	0
LOC100156383	0	0	0	0	0	0.079605
XM_013992686.2	178.109	186.815	69.3267	112.054	74.4107	90.7463
LOC106508886	0	0	0.349326	0	0.581752	0
XM_021089988.1	0	0	0	0	0	0
XM_021089984.1	13.0737	11.9111	1.41747	4.67252	5.97005	6.92477
XM_021089994.1	0.249233	0.52854	2.46967	0.323223	0	0
XM_003121299.4	75.1426	40.1945	38.848	27.9444	44.7931	27.1477
XM_021089975.1	2.23663	2.57162	5.78247	2.04321	5.57434	4.71801
LOC100523413	6159.59	5172.4	3905.9	4772.63	4361.84	4247.38
NM_001114280.1	0	0	0	0.791414	1.89118	1.52227
XM_021082147.1	7.3481	5.84099	6.54815	5.7439	9.44319	8.68199
XM_021090103.1	0	0	0	0	0.11351	0
XR_002343547.1	0	0	0	0.096043	0	0
NM_001258350.1	17.2004	20.2642	4.96896	8.11054	8.03426	8.16822
XM_021090092.1	0.274526	0.500021	0.140424	0.265325	0.333069	0.289757
XM_021090076.1	441.432	334.063	158.422	0	215.403	148.133
XM_021090069.1	1.68779	0	0	0	1.22072	1.31048
XM_021090053.1	25.5173	7.72225	17.5618	4.09596	25.1176	17.5909
XM_021090045.1	22.7938	26.2964	29.3507	250.896	8.42332	80.4126
XM_005659303.3	0	0.54995	0	0	0	0
XM_003480289.4	3.35604	2.75897	2.24617	3.03562	2.21996	3.63884
XR_002343593.1	12.6821	9.30165	36.8617	17.2725	26.5995	53.8852
XR_001306016.2	2.59431	0	8.47154	7.40509	4.90544	10.6201
XR_002343608.1	0.213409	0	17.3884	7.91413	7.23617	14.0113
LOC100621012	34.1448	25.4368	3.75299	5.75139	11.679	7.67221
XR_002343613.1	0	0	0.493057	0	1.45708	0
XM_001927384.4	16.6436	19.6875	15.5344	12.9596	12.7399	19.3671
XR_002339051.1	7.84383	8.35117	3.32537	4.40971	3.60451	1.71454
XR_001306018.2	1.39564	1.8962	0.26296	0.636338	0.872977	1.00304
XR_002343614.1	1.57919	2.34673	0.135044	0.625832	0.743417	0.325986
XR_002343615.1	0.442185	0.252081	0.153339	0	0.463459	0
NM_001243440.1	262.843	337.604	104.09	113.539	161.045	173.517
XM_013992707.2	13.7458	13.0574	3.9276	4.46494	3.56292	6.60342
XM_001925477.5	333.32	256.141	1044.89	725.681	768.918	699.955
XM_021073248.1	0	0	0	23.4044	0	5.90769
XM_003480291.3	8.17321	3.41895	0	2.65735	0	0
XM_021073272.1	65.833	100.656	16.5864	0	37.0401	24.3744
XM_021073178.1	208.489	248.725	73.3938	83.9062	147.178	136.213
XM_021073209.1	1.49538	1.91741	0.975429	1.14082	1.57218	1.31676
XM_001926241.6	2.31337	1.60578	1.19269	1.05481	1.27872	0.991174
XM_013992716.2	0	0	0	0.400593	0.066819	0.031433
XM_013992715.2	16.7528	17.2359	4.06205	6.41027	13.4903	11.0036
LOC100737862	0	0	0	0	0	0.063683
XM_021090274.1	0.259255	0.057737	1.31007	1.69488	1.8997	1.52914
LOC110256755	0	0	0.148725	0	0.148444	0
XR_002338705.1	0	0	0	0	0	0.088925
XR_002338692.1	4.51947	4.3977	2.52907	3.66749	4.81866	4.53608
XR_002338704.1	2.46798	2.51788	1.76614	1.39078	2.35866	2.90036
XM_021079851.1	118.591	99.5219	120.246	68.4537	100.139	62.0055
XM_021079463.1	1.88158	10.2597	7.58773	10.8781	4.56064	21.7647
NM_001113439.1	11.2546	44.2044	89.1158	72.7291	105.901	162.211
XM_021081189.1	4.2796	7.76533	12.8326	11.6873	12.4992	0
XM_013992718.2	4.3713	3.17249	1.23716	2.37715	2.34445	1.28904
XM_021088671.1	0.55069	2.27208	10.9148	9.17137	5.807	2.48655
XM_021088738.1	1.46453	2.44269	24.9231	10.0483	34.1052	30.1439
LOC100514932	0.345145	0.247639	0.08972	0.319534	0.351254	0.709031
LOC100155246	65.8882	69.2349	22.6729	33.6917	37.6295	24.3268
XR_002339054.1	0.808722	0.787811	2.5138	3.97904	1.44195	3.9349
XM_021090339.1	0	0	0	0.569063	0	0
XM_001925580.5	229.004	267.327	121.747	120.164	109.732	163.368
XM_021089973.1	0	0	0	0	0	0.069836
XM_021089944.1	0.560166	1.31005	4.34545	1.4946	6.69233	4.01509
XR_002343650.1	0.087418	0.216671	0.036324	0	0.022632	0.012671
XM_021090356.1	8.85805	9.75532	12.2779	10.6705	21.6058	17.2827
XM_021090366.1	14.0969	23.1285	7.46967	5.32913	8.96735	15.452
XM_021073336.1	0	5.53904	1.42662	0	1.90647	0
XM_021073356.1	0	0	0	0	0	0.045227
XM_021073346.1	0	0	0.659634	0.354865	2.09956	0
XM_021073385.1	0.166428	0	0.191248	0	0.083384	0
XM_021073345.1	5.10628	0.816576	0.968469	2.15941	0	1.39947
XM_021073376.1	0.315861	2.59079	0	0	1.56559	0
XR_002343651.1	0.224048	0.142465	0.348759	0.034769	0.154325	0.073296
NM_001195340.1	0	0	0.295753	0	0.397857	0
XM_021096191.1	23.0522	25.0328	19.6335	16.9477	17.5797	19.6712
XR_002339057.1	6.75438	3.70507	0.58686	2.31265	2.49007	2.16909
XM_021079438.1	7.07945	6.44067	2.00372	3.72664	4.70321	4.1169
XM_021087540.1	0	0	0.251941	0.114922	0.149709	0
XM_021084573.1	0	0	0.411841	0	0	0.229245
XM_021087483.1	3.82841	4.96169	1.14227	3.51016	2.18242	0.392953
XM_021083799.1	1.08801	2.05427	2.62788	1.16486	1.09057	0.836249
XR_002343652.1	0.389586	0.627701	0.901321	1.10027	0.662748	0.773665
XM_021084596.1	0.054493	0.13714	0.104223	0.254936	0.302855	0.077318
XR_002343654.1	11.7347	17.1821	6.16179	10.2622	9.84996	5.83118
XR_002343653.1	1.49354	1.61917	0	0.719757	1.34859	0.322217
XM_001925350.4	0	0	0	0	0.604671	0
XM_013992732.2	0	0	0	0.218736	0	0
XM_005659340.3	0	0	0	0	0.311898	0
XM_021090461.1	0	0.986905	0.365876	0	0.246688	0.835493
XM_021090455.1	1.71631	0	0.061169	0.912807	0	0
XM_021083601.1	44.4722	25.0816	13.9313	12.3042	17.2871	15.7075
XM_021090470.1	0	0	0	0	0.391369	0
XM_021090485.1	0	2.67577	27.0023	20.7312	27.2111	26.9994
XM_021090498.1	22.4336	15.5914	7.47171	10.8309	14.659	10.136
XM_021090491.1	110.457	105.438	34.3149	52.4895	89.6058	44.6083
XM_021084599.1	3.30844	2.63457	2.10974	2.97809	4.32575	2.91815
XR_002343684.1	0	0	1.18137	0.245123	0.507825	0.232195
XM_021090599.1	0	0	0	0	76.7311	3.66434
XM_021090588.1	12.4088	7.08887	124.877	21.6563	8.06236	87.2272
XM_021090612.1	1.2439	1.33577	0.541165	0.495635	0.962141	0.906292
XM_021090512.1	0	0	0	0	0	0.180298
XM_003480294.4	0	0	0.359484	0	0.096076	0
XM_021090505.1	17.8598	17.7615	7.59812	6.32731	10.7945	12.7019
XM_003121329.6	2.62672	1.07733	1.8763	4.25241	0.824449	2.06631
XM_003121325.4	3.14606	4.09572	2.7099	0.959227	3.05846	2.0503
XM_021090552.1	36.2631	40.8082	13.393	9.91214	18.4421	15.5717
XM_021090561.1	8.03846	6.36039	1.54631	4.74235	0.681457	3.09055
XM_005659343.3	3.67234	3.78583	5.52526	2.92482	5.55407	7.06773
XR_002343683.1	4.1509	4.03123	1.55998	4.95318	1.54322	2.99974
XM_021065253.1	0	0	3.29684	1.036	1.84184	1.62485
XR_002336490.1	2.49271	2.49043	0.144913	0	0	1.97555
NM_001167653.1	4.09843	5.07819	4.50921	2.38759	4.84164	4.5467
XR_002343705.1	0	0.038409	0.387077	0.778544	0.483408	0
XM_021090650.1	0	0	0	0.104415	0	0
XR_002343707.1	2.28667	0.847419	0	0	0.386563	0
XR_002343702.1	0.045113	0	0	0	0	0
XM_003121331.6	0.046832	0.17911	0.401903	0.050846	0.137414	0.026614
XR_002343715.1	1.39576	1.8308	0.711434	0.334786	0.917345	0.994906
XR_002343714.1	0.212759	0.136434	0	0.115043	0.100806	0
XM_021090762.1	0	0.050521	0.301582	0	0	0
XM_021090713.1	2.37691	5.15678	0.722085	0	1.63685	0.55259
XM_021090771.1	0.476026	0.754778	0.021643	0.437503	0.610633	1.90351
LOC110256579	0	0	0.331438	0.549373	0.660423	0
XM_001925479.7	13.9482	12.0674	24.7596	14.2661	27.1189	25.4869
XM_001927476.5	0.720361	0.472052	10.2303	2.88258	8.11081	8.03039
XM_003353279.4	0.139562	0.20311	0.145633	0	0	0.03969
XM_021090785.1	25.2266	14.4539	19.0211	21.5315	40.9892	22.9914
LOC102162093	0	0	0	0.849691	0	0
XR_002343776.1	3.02887	3.1134	1.58604	3.72142	2.16694	2.96814
XR_001306053.2	0.668162	0.390606	0.090529	0.021542	0.049547	0.053832
XM_021084213.1	2.57505	2.23885	0.706286	0.992175	2.00787	0.85586
XR_002343800.1	0	0	1.79906	1.486	1.07919	0.571848
XM_021090862.1	0	93.7535	0	56.823	48.0483	38.7755
XM_005659372.3	0	0	0	0.097531	0.191314	0
XM_021090838.1	23.884	27.2868	11.8266	39.1728	32.5441	28.7137
XM_021090841.1	10.9235	9.42287	4.66217	0.352236	0.180462	0.397767
XM_021090842.1	0.710963	1.31238	0.320362	0.440883	0.654901	0.410671
XM_021090855.1	85.6947	19.9877	42.2874	11.5202	29.4771	16.5942
XR_001306055.2	0.141916	1.04724	0.612208	0.314477	0.576136	0.583068
XR_002343797.1	0	0	0	0	0.022564	0
XM_013992745.2	0.645796	0.486306	21.2738	0	0.268933	0.416586
XM_013992742.2	76.3702	68.8411	0	40.6409	58.6225	37.7632
XM_021090812.1	9.21614	8.42317	4.96525	6.83638	6.77988	6.85021
XR_002343798.1	0.096911	0	0.705433	0	0	0
XM_001925290.5	0.046074	0	3.24158	1.1702	2.47427	3.04244
XM_021090962.1	0	0.809654	0.668742	1.34025	2.48568	1.45841
XM_021091007.1	0	0	0	6.0511	0	0
XM_005659380.3	0	0	0	0.206604	0.044144	0.341975
XR_002343805.1	1.72917	0.461573	11.8132	1.16052	12.5574	14.2434
XM_021091043.1	0	0	0	0	0	0
XM_021091063.1	0	0	0	0	0	0
XM_021091055.1	6.62727	7.40143	2.19227	6.10401	5.8536	4.19987
XM_021068077.1	0	0.246918	0	1.47468	0	6.17204
XM_021068230.1	0	0	0	0	0.189949	0.155212
XM_021068183.1	0	0	0	0.447833	0	0
XR_002343810.1	0	0	0.126494	0	0	0
XM_021068153.1	8.92556	12.4902	4.75134	3.54224	6.24281	1.87821
XM_021090988.1	551.116	13.4209	438.522	11.3273	511.168	508.996
XM_001924626.5	66.8084	676.35	42.299	478.598	53.504	65.8241
XR_001306057.2	12.6688	12.8786	8.79358	18.3914	14.2669	12.7679
XR_300811.3	0.080718	0	0	0.398052	0	0
NM_001243664.1	0.37444	0	0	0	0.085733	0.255575
XM_003480300.4	2.04515	3.21027	1.24863	1.71753	2.29461	1.3984
XM_021091113.1	0	0	0.045478	0.081004	0.108526	0.466355
XM_021091105.1	0	0	0	0.115473	0.250832	0.459902
XM_003121352.6	0	0.173229	132.948	0	0.207163	0
XM_021091085.1	25.7548	1.279	0.340703	0.3102	1.36271	1.82946
XM_021091094.1	4.08637	18.3033	7.42588	7.77567	9.85488	10.2452
XM_005652465.3	157.03	158.116	0	168.992	182.434	169.462
XR_002343821.1	0	0	0	0	0	0
XM_021091139.1	0	0	0.031201	0	0	0
XM_021091136.1	0.226757	0	0.315991	0.061749	1.19255	0.57628
LOC102158581	11.447	6.93784	18.6563	8.02885	38.0681	11.5667
LOC100156194	40.4923	50.4335	18.6091	22.286	46.8728	46.4346
XM_003121345.6	220.17	245.685	131.718	123.489	155.247	151.19
XM_003121346.4	62.0215	24.2797	70.6709	134.176	126.329	59.8533
XM_021091234.1	60.3179	281.611	58.9707	0.378632	80.3181	46.225
XM_021091229.1	215.543	0	203.92	223.988	180.802	234.782
XM_021091212.1	8.54908	4.65651	3.30942	3.54294	4.3275	6.39253
XR_002343826.1	0.67663	0	1.57172	2.38846	0.510333	0.859432
XM_003121369.4	5.5375	4.26383	2.70036	2.81172	4.29362	3.67899
XM_013992757.2	0	0	0	0	0.030696	0
XM_003353287.4	0.121113	0.174284	0.334732	0.055996	0.12931	0
XR_001306066.2	0.483092	0.100513	0	0	0.25565	0.041272
XR_002343827.1	0	0	0.658299	1.04364	0.490661	0.271946
XM_021091241.1	10.8057	10.6307	14.0902	11.8929	16.1162	20.2249
XM_021091248.1	0.061337	0.099855	0.500798	0.165079	0.446023	0.621965
XM_021084615.1	0.439869	0.792857	0.172124	0.400624	0.66136	0.194997
XR_002343828.1	0.265661	0.221755	0.437256	0.576455	0.896151	0.408997
XR_002343830.1	0.398954	0.539199	2.03783	3.57055	2.41119	2.32387
XM_021084361.1	0	0	0	0	0	0
XR_002343836.1	0	0	0.638641	0	0	0.806482
XR_002343838.1	0	0	0	0	0	0
XM_021084350.1	4.57999	5.58717	4.77335	2.44199	6.77904	6.23908
LOC100157812	0.242913	0.14689	0.392664	0.200539	0.222715	0.228117
XM_021084623.1	0.712732	4.47253	14.3565	8.57935	14.0738	19.645
XM_013992761.2	0.198652	0	0	0.162633	0.16675	0.529619
XM_021091382.1	0	0	0.080798	0	0.064031	0.051845
XM_021091387.1	1.35867	1.23414	1.29892	2.39947	0.437447	1.2145
XR_002343864.1	0.810316	0.582082	1.32526	0.141893	0.185746	0
XR_001306070.2	126.337	209.21	57.2834	56.0171	69.9793	88.7611
XM_005659393.2	0.414858	0.387616	0	0	0.782725	0
XR_300829.3	334.665	147.756	99.3007	197.897	180.779	110.273
XM_021091501.1	11.6188	8.42429	28.8909	29.0286	50.6741	15.4808
XM_001925318.6	40.295	33.8231	163.115	100.329	120.281	97.1122
XM_021084640.1	0.16698	0.176436	3.55551	2.2641	1.96026	0.848015
XM_021073405.1	0	0.022143	0	0	0	0
XM_021073394.1	0	0	0.135181	0.14251	0.384687	0.279321
LOC102160609	0	0	0	0	14.1307	16.0339
XR_002339058.1	1.45082	0.681689	1.42443	2.19563	1.36412	0.984091
XM_001925792.5	0.271189	0.115996	1.01407	0.00666	0.187065	0.112516
XM_005659397.3	0.035175	0	0.044923	0.070874	0.086213	0.036056
NM_001005153.1	0	0.098973	0	0	0.268437	0
XM_001928200.4	1.36698	1.29174	2.42334	0.470103	0.550359	3.93905
XM_003121374.4	17.3607	18.3744	8.30705	6.70621	14.294	10.9686
NM_001258434.1	0	0	0	0.402443	0	0
XM_005659400.3	0.596908	0	0.14663	0	0.345709	0.252861
XM_005659399.3	1.94817	1.34367	1.83402	2.62846	2.65193	2.06406
XM_021091590.1	0	1.52712	0.019798	0	0	0
XM_021091581.1	0	0.076113	0	0	0	0
XM_021091584.1	0.027997	0	0	0	0	0
XM_013992782.2	0.398245	0.448462	0.12189	0.08279	0.928413	0
XM_005659401.3	0	0	32.4347	2.9427	0	0
XM_001928520.6	5.02917	2.65956	0	6.24288	11.6951	19.6628
XM_001928570.5	0.084566	0	0.048571	0	0	0
LOC100738963	2.86279	3.32678	312.614	147.92	126.622	209.042
XM_021084655.1	0.089769	0	0.022466	1.68202	0.378983	0.086546
LOC110260697	0.0099	0	0.022265	0.046943	0	0
XM_005659404.3	5.95693	7.15881	3.46579	1.81747	3.43103	3.32987
XM_001924333.5	28.6996	30.7879	9.50554	12.294	16.1898	11.9293
XM_001926568.3	0	0	0	0	0	11.9153
XM_013992798.2	40.2273	45.4849	10.5386	11.047	17.5603	0.980783
XM_021091831.1	0	0	0	5.1346	0	0
XM_001924419.5	5.0217	1.64885	33.428	12.0835	22.9386	23.0389
XM_021091824.1	16.7232	15.9702	7.62189	0	11.8852	8.79462
XM_021091918.1	0	0	0	0	0.028507	0.51799
XM_021091912.1	8.88473	3.72213	0.534732	0.844491	3.30726	1.21719
XM_021091928.1	2.17638	1.00281	0.678637	1.53755	1.46269	1.04816
LOC100524058	0.209158	0.075541	8.06717	0.881801	3.57384	4.43678
XR_002344005.1	0.084776	0	0.136957	0	0.524791	0.134758
XR_002344019.1	0	0	0	0	0.23003	0
XM_021091963.1	0	0.042176	0.025965	0	0.062847	0
XR_002344017.1	1.18238	1.23584	1.05412	0.610615	2.17346	0.628739
XM_001927441.5	0.17333	0.098925	0.502823	0.058308	0.300429	0.164022
LOC100524779	124.801	81.1231	78.9907	35.7892	108.925	60.7464
LOC100152412	0.117192	0.276938	0	1.27716	0.374798	0.120196
XM_021075025.1	0.124219	0.385343	68.11	30.9908	42.7759	40.1988
XM_001927710.5	0	0	0.99671	0	0	0
XM_013992805.2	0.057642	0.067547	0	1.37054	1.33119	1.46973
XM_001924870.6	0	0	15.9604	25.8545	0	46.2955
XM_005659413.3	70.5192	90.6776	14.3445	0	49.0854	0
XM_013992804.2	0.094023	0.056023	0.01659	0	0.048874	0.05267
XM_021082900.1	4.77989	3.59366	1.7841	3.46359	3.46343	1.91126
LOC110260711	0.57418	1.64977	1.07603	1.27561	1.00237	1.43459
XM_021092107.1	9.46279	5.29057	3.25243	2.52127	4.25466	2.98614
XM_021092051.1	114.179	124.337	68.7546	56.141	89.9548	101.238
XM_021092055.1	0.97529	0.732749	0	0	0	0
XR_002344061.1	27.8676	48.0214	9.90934	10.4624	21.4109	18.7269
XM_003121398.6	0	2.59079	4.1257	0	1.47512	1.75898
XM_021092140.1	34.8251	23.0792	8.76469	6.43139	15.1246	17.5774
XR_002344062.1	0.146984	0.661254	0	0	0.423348	0.258851
XR_002344065.1	0	0	0.030088	0	0	0
NM_001244502.1	22.5173	0	0	0	0	0
XR_001306102.2	0.457397	18.6084	7.39143	6.07068	13.46	9.04126
LOC100620719	310.953	304.98	172.095	144.366	279.83	269.022
XM_021092177.1	0	1.40136	0	0	0	0
XM_021092207.1	1.34307	1.15333	4.99902	3.67968	3.89465	4.06382
XM_003353300.4	0	1.0456	5.55387	5.63825	5.97585	3.52854
XM_021092236.1	2.51758	0	0.185974	0.472565	0.496821	0.265314
XR_001306104.2	0	0	0.263936	0	0	0
XR_002344085.1	0	0	0.146762	0.19251	0.128378	0.117089
NM_214298.1	0.662995	0.229795	0	0.511181	0.23954	0.435636
XM_021092267.1	4.48641	6.06646	1.71101	3.04643	4.12909	2.80987
XM_021092283.1	0.136203	0	0	0.219039	0.153039	0
XM_021082579.1	60.0775	70.9592	25.4439	31.5408	45.9523	50.0581
NM_001097484.1	5.50728	0	290.598	111.578	284.661	157.051
XM_021092307.1	0	0	0	0	0.02783	0.026071
XM_021092294.1	47.3618	45.4938	66.6121	59.2529	70.3897	58.8371
XM_021092336.1	0	0	1.37017	0	1.02084	2.64438
XM_021092328.1	0.023847	0.194209	0.127903	0.220791	0.141486	0.030625
XM_021092321.1	0.037974	0	0	0	0	0
XM_021092349.1	0.101346	0.659834	2.35508	0	1.02297	2.15876
XM_021092352.1	3.48656	3.54227	5.509	4.76362	6.32788	3.47593
XM_021092360.1	0	0	0	0	0	0
XM_013992820.2	1.275	2.64154	0.29015	0.578192	1.04765	0.619506
XM_001927545.6	2.65123	4.25098	0.845639	2.36879	2.26118	2.8859
XM_003121410.4	69.662	84.915	10.0579	10.9487	32.5337	23.3242
XM_013985139.2	2.16478	0.08207	1.33836	0.791232	1.32784	2.11341
XM_021092413.1	0	0	15.8933	0	12.7577	11.673
XM_003121409.4	1.60992	0.343353	1.32953	10.7239	4.94855	2.58997
XM_013985148.2	0.350255	0	0.356861	0	0.232136	0.128531
LOC100515766	19.4255	29.3066	689.978	260.843	485.521	349.387
XM_005654402.3	377.48	301.996	577.621	230.447	514.821	342.203
LOC110259467	0.071255	0	0.113787	0.971373	0.374401	0
LOC110259476	0.145066	0	0.229988	0.1372	0.46394	0.798808
LOC100517506	14.1389	4.19949	56.967	25.1267	32.3179	36.0942
XM_013988555.2	0	0	0	0	0	0
XR_002344136.1	0	0	0.056042	0.003951	0	0
XM_021092446.1	0	0.085901	0.371456	0.079888	0.368769	0.23403
XM_021092525.1	1.6031	2.66447	6.25357	4.26657	5.31852	8.16015
NM_001185142.1	109.708	53.117	140.417	65.6782	124.906	132.144
LOC110256582	0.77043	0.497576	9.38252	1.50923	2.04232	4.05758
NM_001185166.1	92.8105	61.9974	75.6108	57.3315	61.1881	34.1898
XM_021092561.1	0	30.7452	0	0	0	0
XM_003121415.6	30.6067	7.87168	17.5724	0	9.85009	27.3533
XM_021092553.1	0.063201	0.053318	1.3846	10.5087	7.15329	0.427894
XM_021092596.1	0	0	0	0	0.018912	0
XM_021092649.1	0	0	0	0	0	0
LOC110256585	0	0	0.715283	0.288289	0.430157	0.761543
XM_021092632.1	4.68625	4.61181	0.673113	0.847293	0	0
XR_002344195.1	27.8946	24.6998	15.2128	13.3109	22.1254	24.6669
XM_021092723.1	0	0	0	0.918681	0.023901	0.032638
XM_021092700.1	0	0	2.64309	6.05981	3.83157	3.11801
XM_021092685.1	13.5144	0	0	0	0	0
XM_021092756.1	34.5383	20.6369	20.627	14.593	42.2922	25.7257
LOC100521539	19.5573	11.5137	37.6242	14.018	26.4062	25.0494
XM_003353714.4	616.883	648.785	330.122	480.166	488.072	401.527
XM_021092635.1	8.60815	10.3873	4.05379	4.15187	7.76991	7.76528
XM_005659454.3	0	0.036341	0.850414	0.124017	0.92621	0.297761
XM_021092879.1	0	0	0.410508	0	0	0
XM_021092817.1	0.022514	0.223594	0.072667	0	0.034944	0.023795
XM_021077855.1	0.629878	0.182727	18.5335	5.16296	12.9969	8.4014
XR_002344315.1	41.0157	28.4749	26.7344	24.6123	41.4767	27.2869
XM_021094488.1	0	0	0.742799	0	1.13694	0.559307
NM_001243029.1	0.056928	0	0	1.72478	0	14.2851
XM_021092904.1	3.86218	0.9024	0.61905	3.9179	4.16216	5.19306
XM_021092915.1	32.058	45.9004	14.5583	12.5554	22.3677	14.9829
XR_002344322.1	0	0.183173	0	0	0.018267	0
XR_300883.3	0	0.234032	0	0	0.39718	0.707196
NM_001167638.1	1.38249	0	6.90202	2.38364	8.41307	12.1535
XR_002344344.1	0	0	0.729089	0	0.478424	0.499462
XM_005654423.3	1.15084	1.2631	2.348	2.7762	1.54878	1.63243
XR_002344368.1	0.543692	0.536144	0.121847	0.065771	0.083692	0.015288
XM_005654408.2	0.163784	0.09581	0	0.208902	0	0
XM_001926548.7	9.43632	10.5546	14.5712	21.094	19.7396	16.2655
XM_003121437.4	6.12698	4.13899	3.16379	2.15712	3.33921	2.37886
XM_021093008.1	0	0.104709	0	0	0	0
XM_021093019.1	23.2561	30.2973	6.45705	7.38781	13.7198	12.5192
LOC110260825	0.54959	0.580999	0.38895	1.37601	1.42137	0.968698
LOC100523580	27.1224	12.9699	8.67965	9.93464	10.9942	15.9164
XM_021093279.1	6.26143	7.61858	0.783716	0.757405	2.23853	1.65981
XR_002344398.1	1.54038	1.37713	2.70747	1.74507	0.780403	2.09374
XM_021100259.1	0	0	0	0	0	0.14476
XM_021100314.1	0	0	0.09916	0	0	0
XM_021100355.1	9.75274	10.6449	2.87458	4.33379	5.21413	4.55894
XM_021084754.1	0	0	0	0	0.598359	0
XM_003121444.6	0.083049	0	1.98979	1.49903	0.633647	1.71148
XM_021082766.1	1.05707	1.78164	4.55478	2.07395	4.31956	4.39081
XR_001302119.2	0.580386	0.860267	1.52934	0.393899	1.67276	0.515347
XM_021093297.1	10.3472	8.74451	5.25413	2.67458	6.79701	5.95593
XR_002339076.1	8.4015	6.21017	2.7293	1.5835	6.03248	3.78736
XR_002339078.1	3.04202	0	0.490653	1.42362	1.20839	0
XM_021093292.1	0	142.532	43.6725	23.3222	39.0288	34.7919
XM_021093285.1	788.393	682.087	213.257	220.275	397.451	338.017
XM_013992856.2	0	4.37146	0	0	1.33775	0
XM_021073445.1	24.8981	31.4227	9.7826	15.2458	19.7999	17.114
XM_021073456.1	5.16719	0.335811	0.548224	0.299838	0.482797	0.66819
XR_001306125.2	450.196	344.148	373.196	506.959	371.86	149.225
XM_013992857.2	0.526404	0.756199	0.904296	0.3384	0.305997	0.400769
XM_021093321.1	17.7462	19.127	11.144	10.5668	16.5738	16.1661
XM_021093376.1	0.168647	0.184156	0.288508	0.460911	0.479112	0.059442
XM_013992867.2	0.35961	0.67053	3.58013	5.2389	5.2881	3.09079
XM_013992866.2	0.134694	0.705125	0.40061	0.287866	0.057914	0.431178
XM_021093340.1	0.068653	0	8.56948	2.96813	3.00159	4.14006
XM_013992869.2	0.380131	0.672667	1.14558	0.932709	0.501131	0.26838
XM_021084781.1	0.299329	1.09981	0.431907	0	0.079393	0.531936
XM_001925811.5	1.74189	1.33506	0.019884	0.389784	1.09731	0.826599
XR_002339087.1	5.7425	6.76516	1.57285	2.59088	6.95133	2.13291
XM_021093580.1	0	0	0.433225	0	0	0
XM_021093547.1	0	0	0	0.223395	0	0
XM_021093544.1	0	0	0.150081	0	0	0
XM_021093529.1	0	0	0.236354	0	0	0
XM_021093435.1	0.205946	0	0.005446	0.478114	0.258134	0
XM_013985373.2	0	0	0.364671	0.444679	0.138641	0.197469
XR_002337500.1	52.406	40.8353	62.1301	33.4589	63.1936	58.6196
XR_002344440.1	0	0	0	0	0	0.039173
XR_002344441.1	0.006728	0	0	0.183201	0.025543	0
XM_021093623.1	0.099088	0.256284	0.020536	0.338022	0.201071	0.141312
XM_021093597.1	0	0	3.06836	1.75911	2.32918	3.6895
XM_021093595.1	2.09725	3.4144	0	0	0	0.339983
NM_001170523.1	0	0	0	0	0	0
XM_021065988.1	4.50781	2.59097	6.63226	3.98236	6.88498	7.01225
XR_002344451.1	1.77261	3.0781	1.84938	1.41854	1.33859	2.44273
XM_021093679.1	102.193	217.099	60.0227	138.578	104.659	77.5808
XM_005659487.3	18.2067	0	1.3525	0	2.73865	1.59263
XM_003121455.6	17.7296	30.5271	117.965	58.6742	87.479	115.7
XM_021093704.1	0.149051	0	0.011032	0	0	0.041759
XM_005659485.3	12.942	8.72246	10.3127	5.43438	19.1831	9.24935
XM_021072177.1	20.364	24.3594	8.37791	11.5514	21.5366	15.2558
XM_021093769.1	0	1.24706	0.254878	1.2181	1.88784	1.27845
XM_021093760.1	0.152728	0.125042	0	0	0	0.291264
XR_002344495.1	1.03657	0.541014	0.654397	1.03204	1.45491	0.659142
XM_013992888.2	0.095297	0.498321	0.130154	0.047837	0.19873	0.158127
XM_021093722.1	0.005167	0	0	0	0	0
XM_005659490.2	111.473	135.791	210.31	238.808	232.773	261.835
XM_005659493.3	18.2069	20.2614	7.91969	9.5045	17.2938	8.94974
NM_001244997.1	0	1.06967	8.45797	1.20102	0.645676	1.19198
XM_021093818.1	0	0	10	0	0	0
XM_021093833.1	7.72485	6.29294	2.62161	7.67935	12.4836	9.84754
XM_013992889.2	0	0	0	0.167576	0.067565	0
NM_001122995.2	8.48896	9.07211	4.53974	5.94342	7.25603	12.4527
XR_002344510.1	4.26766	3.7671	0.788362	0.729002	2.00472	0.803324
XM_021093855.1	0	0	18.1737	19.8556	36.394	25.1837
XM_021093872.1	0	0.41161	4.11539	2.86067	3.60478	3.37573
XM_021093859.1	9.79521	11.9388	5.26409	4.56142	7.30029	6.83565
XM_021093889.1	0	0	0	0.085637	0	0
XM_021093880.1	2.45011	2.15963	179.531	17.2324	52.5835	107.288
XM_021093895.1	19.6767	15.1837	124.679	31.1128	63.1674	101.345
XM_021093910.1	0.171466	0.245745	1.11619	0.370048	0.851125	0.696464
XM_021093917.1	39.5319	20.3267	15.0546	10.1722	29.8469	20.266
XM_021093345.1	0	0.613786	0	0.028274	0.120885	0.074286
NM_001243563.1	0.48443	0.414057	0	0	0	0.10974
XM_021094142.1	0.369256	0.586538	0.075376	0.465494	0.454658	0.049196
XM_021094102.1	1.29093	0.692336	2.03762	1.52157	9.285	1.84498
XM_021094114.1	0.371092	1.37341	6.30436	5.68959	6.21007	6.79379
XM_021093938.1	6.58296	7.51354	4.46321	4.46944	4.7263	6.72015
LOC100517693	0	0	0	0.071711	0.030978	0.003346
XM_021094188.1	0	1.36966	0.673717	1.16707	0.916865	0
XM_021094173.1	23.3495	22.378	4.30754	0	11.364	6.95262
XM_021094182.1	0.028413	0.04444	0.028082	0	0.335392	0
XM_021094178.1	12.9355	14.9177	2.69062	6.48164	5.11716	4.33752
XR_002344615.1	8.97807	15.3073	5.64022	1.43562	9.80675	0.970336
XM_021094163.1	0.162877	0.198033	0.017688	0.074297	0.5051	0.249138
XM_021094218.1	4.37528	3.09844	0.411098	0.94135	2.40516	1.14241
XM_021094198.1	95.1698	99.5245	31.4123	0	61.3245	51.0467
XM_003480338.3	12.5037	13.782	56.6514	21.7704	42.8223	38.6467
XM_001929029.7	135.905	258.358	121.556	240.53	183.434	214.596
XR_002344618.1	0.116028	0.19324	0.064168	0.134073	0.078134	0.121566
XM_021086851.1	58.3606	92.7519	54.9523	69.4477	68.3963	53.1953
XM_005659533.3	0	0	0	0	0.224689	0
XM_021090125.1	4.68653	9.39055	11.432	13.2186	2.49146	6.55138
XM_005659526.3	3.56857	0.206766	0.043296	0.3595	5.25166	0
XM_005659522.3	2.71288	1.04998	0.025443	0	0	0.064845
XM_013992908.2	0.346569	0.034588	0.538281	0.515202	0.192936	0.241661
XM_003480344.4	0.08533	0.348511	0.445122	0	0.309504	0.465296
XM_013992909.2	0	0.660494	0.034783	0	0.320099	0.951924
XM_021094262.1	0	0	0	0	0.137352	0.201072
XM_021094302.1	0.590896	0.764102	0.089635	0.192436	0.293848	0.306667
XM_021094295.1	0.477695	0.762795	0.206986	0.65286	0.530332	0.358212
XM_021094269.1	0.211816	0.157069	0.097971	0.125699	0.150944	0.223129
XM_021094283.1	0.014547	0.074174	0	0.010885	0.060457	0
XM_021094290.1	0.243946	0.185489	0.102822	0.091047	0	0.009306
XM_021094362.1	6.51645	4.00145	2.90459	1.81729	1.32126	2.99896
XM_021094370.1	3.81479	3.60839	1.42685	1.43177	3.95456	3.37344
XR_130284.4	1.23207	7.78775	512.717	202.334	186.664	225.26
XR_002344660.1	33.6638	0	0	21.4055	0	0
XM_021073481.1	0	0.004655	0.388022	0.361572	0	0.570681
LOC100151775	0.12621	0.232781	0.372567	0.196393	0.223811	0.513352
XM_005659540.3	0.007111	0	0	0	1.23338	0
XM_013992913.2	0	0	0	32.1354	0	0
XM_021094424.1	0	0	0	0	0	1.36287
XR_002344666.1	0	0.166897	0	1.59433	0.177738	0.705964
XR_002344664.1	0	62.1534	24.9367	0	36.8809	0
XM_021094453.1	0	0	0	0	0	0
XM_021094419.1	65.4266	0	0	0	7.81714	36.9896
XM_013992912.2	0	0	0	0	0	6.70427
XM_005659537.2	20.8344	14.5369	5.01919	4.85459	10.9775	0
XR_002344674.1	27.9235	19.0728	17.4436	11.3205	14.8871	12.5208
SNRPE	12.038	13.9192	35.0307	23.1948	27.0387	23.3484
LOC100152221	90.1964	82.6558	49.3168	21.1213	42.6766	31.9066
XM_003121469.4	6.51864	16.4152	50.8528	53.489	66.3063	59.372
XM_003121470.4	0	1.33856	0	0	54.4897	0
XM_003121472.5	31.8245	12.7541	32.5918	17.4949	0	21.7221
XM_013992918.2	0	0	0	0	6.89971	0
XM_021094501.1	0	0.560458	0	0	0	0
XM_021094505.1	0	0	0	0	0	0
XM_021094519.1	44.2683	42.4515	10.4967	18.4743	17.7666	23.7121
XM_021094496.1	0.726184	3.34612	3.62649	0.624014	1.00141	2.38759
XM_021094516.1	0.249485	0	0	0	0.180632	0
XM_021073512.1	0	0	0	0	0.002131	0.004169
XM_021073532.1	4.25043	2.98534	2.73246	1.73982	1.6294	1.57492
XM_003353343.5	1.07136	1.29263	1.30655	1.01153	2.1663	1.39898
XM_021082593.1	99.6845	83.7174	40.1324	51.449	59.3458	36.067
XM_013992922.2	55.9422	52.8434	23.1805	19.965	36.2909	30.0034
XM_021073547.1	2.2377	2.11261	2.50936	1.25818	1.46704	0.867147
LOC100153413	175.488	208.041	292.453	273.874	232.452	275.876
XM_021073596.1	0	0	0	0	0	0
XM_021073578.1	7.37026	7.57992	12.857	11.441	12.8239	15.9676
LOC100157447	365.225	125.693	107.563	155.688	158.404	125.995
XM_021094542.1	9.93348	8.08459	6.19839	7.72603	3.78238	7.71499
LOC106508984	0	0	0.155565	0	0.159786	0
NM_001130531.1	28.2911	40.5319	16.9207	15.3352	25.0647	22.6214
XR_001306173.2	0.087789	0.24221	18.5345	5.17135	9.04397	5.51082
XM_021094598.1	0.548482	1.64273	0.845672	0.373041	1.29215	1.00058
XR_002344711.1	2.28972	1.78615	1.25234	2.7197	2.28796	0.909557
NM_001143714.1	0	0	0	0	0	0
XM_021063855.1	0	0.153001	0.205186	0.365333	0.036012	0.33669
XR_002344700.1	4.19037	3.37651	1.55769	2.30596	2.31301	2.39595
XR_002344698.1	1.60084	1.29923	0.235456	0.797415	1.15964	0.585349
XM_005659563.3	48.5297	45.051	33.5833	22.1172	51.6374	42.3009
XR_300957.3	70.2065	69.79	49.35	53.2238	54.2067	26.9986
XM_021094625.1	0.936646	0.540875	1.21469	0.405538	0.561821	0.841533
XM_021094634.1	0.048804	0	0	0	0	0.394831
XM_021094667.1	13.3114	18.9558	3.81874	3.65558	8.21915	8.60651
XM_021094737.1	2.5559	3.41478	1.76721	1.52416	2.44444	2.85909
XM_021094722.1	1.17152	0.50308	0.604141	0.290211	0.710423	0.891391
XM_021094745.1	0.311482	0	0	0	0	0.41694
XM_013992958.2	0	0	0	0	0	0
XR_002344727.1	0	9.85381	4.28876	0	0	4.68812
XR_002344735.1	0	0	0.125108	0	0	0
XR_002344724.1	14.2063	0	0	6.55399	8.31909	2.81937
XM_013992957.2	2.70779	9.10166	1.39787	0.5545	1.61519	0.602865
XM_013992959.2	364.15	216.853	211.861	301.071	363.846	367.638
NM_001244599.1	26.2036	21.2092	14.993	25.9224	23.5816	29.5782
XM_021094830.1	0	0	0.069204	0	2.06727	0
XM_021094860.1	0	0	3.06149	4.48674	3.4028	3.61867
XM_021094844.1	9.24864	11.3073	0	0	0	3.40592
XM_021094892.1	0	0	0	0	0.02086	0
XM_021094880.1	0	1.22289	0.501186	0.340368	0.580848	1.10092
XM_021094906.1	0	0	1.61178	0.069566	0	0
XM_021094888.1	1.82736	0	0.665405	0.31005	2.1277	0
XM_001928492.6	5.14138	6.6461	2.71867	3.05054	3.06807	2.97711
XM_005654441.3	15.4407	12.7062	8.86815	5.75127	9.85929	9.67958
XM_021094959.1	1.0839	2.86864	4.53024	7.63423	3.73698	4.35772
LOC102160403	0.018026	0.440783	1.57945	1.61416	0.111973	1.99907
XR_001302177.2	0	0	0.32646	0	0.189517	0.422796
NR_035402.1	0	0	1.25845	0.315988	0.194993	1.45651
MIR628	0	0	0.015609	0.011192	0.006945	0.054853
XM_013985445.2	0.498874	0	3.65811	0.621851	1.23229	0.841456
XM_021099736.1	20.7608	23.564	41.1656	13.647	31.3135	29.5137
XM_013992971.2	0.382167	0.05481	0	0	0.977318	0
XM_021094942.1	0.078975	0.44785	5.66297	4.92255	8.53852	4.23774
XM_021094994.1	1.23804	0.847168	24.1841	16.2354	31.7705	16.3432
XM_003480359.4	6.14668	9.72352	870.064	381.282	681.352	747.648
XM_013992966.2	0	0	0	6.82178	0	0
XM_013992968.2	0	0	0	41.7516	0	0
XM_021083961.1	0	0	0	0	5.5193	0
XM_013992963.2	118.494	139.72	38.6826	0	70.199	77.8837
XR_002339089.1	15.9403	28.8714	9.8008	19.6133	23.2231	4.31548
XR_002339090.1	37.476	25.5823	13.8659	31.3846	17.6728	8.77498
XR_002344830.1	0.158547	0.409027	0.089254	0.069752	0.429521	0.227446
XM_021095046.1	4.53334	4.31066	2.69408	2.74386	3.79639	3.18923
XM_021095023.1	3.27679	3.7897	1.063	1.00141	2.57303	1.95406
XM_021084841.1	22.107	24.5703	9.26582	17.7421	15.3418	12.8511
XM_021095115.1	4.22149	6.02012	3.90285	1.12274	3.09984	3.00312
XM_013992975.2	0.74261	0.345771	1.35581	0.570734	0.406989	0.734201
XR_300973.3	0.742273	0.256375	0	0.107329	0.37704	0.02019
XM_001928991.5	0.678494	0.120748	0.354288	0.63774	0.486787	0.327275
XM_021095149.1	0.062626	0.520056	0	0.047033	0.629796	0.330177
XM_005659590.3	0.000776	0.008701	0	0.000104	0	0.00162
XR_002344853.1	0	0	5.71435	0	0	2.27588
XM_021095179.1	95.346	133.317	98.973	1.50218	20.4639	51.9582
XR_002344858.1	31.1867	11.6482	0	44.2738	103.302	66.4866
XR_001306191.2	0.021475	0.029767	0.704924	25.0828	9.25334	0.431165
XR_002344859.1	0.041645	0	0.71044	0.408822	0.289189	0.225755
XM_005659589.3	0	133.078	0	0	0	0
XM_021082942.1	105.491	0	302.015	248.766	249.948	250.825
LOC106508991	0	0	0.996964	0.359828	0	0
XM_001926768.7	1.34416	2.33905	13.888	6.75253	13.2942	10.0551
XM_005659597.3	15.4028	19.9802	5.58974	7.04138	12.733	11.2803
XM_001924730.4	21.0593	20.0675	6.33969	7.9336	10.9567	10.4338
XM_021095299.1	5.42806	4.32505	0.399968	0.85909	2.65541	1.87607
XM_013992986.2	0	0	0	0	14.2225	0
XM_021095334.1	0	4.79941	1.61926	0	1.85052	0
XM_005659599.3	0	0	0	0	0	3.82517
XM_001925291.5	98.2958	109.209	64.3882	74.3228	114.432	110.306
XM_021095347.1	0	0	0.94697	0	0	0
XM_003121504.4	36.1658	25.3646	158.866	45.7276	104.612	133.098
XM_021095379.1	1.14318	1.92999	2.76734	0	0	0
XM_021095361.1	0.638236	0	0	1.58358	2.41204	2.03729
NM_214294.1	50.7002	59.031	34.9087	30.7776	43.3266	40.4452
XM_013992992.2	0	0	0.497185	0	0	0
XM_001925676.5	9.44954	12.0498	3.49992	4.07618	5.85235	6.53174
XM_005659606.3	2.0544	0	1.13095	3.31465	8.22835	2.58509
LOC100153465	0.222464	0.272597	20.3587	10.5124	22.0005	9.74533
XM_001925911.4	27.8509	32.5245	19.1761	25.6057	25.8831	28.2549
XM_001926781.4	1.03753	0.966569	0.290166	0.821841	0.513327	1.53865
XM_021095420.1	0	0	0.761771	0	2.12026	1.44827
XM_021095434.1	5.73001	5.97969	7.05043	5.13782	7.09307	6.18267
XM_021083473.1	0.347555	0.412384	0.057373	0.483281	0.36596	0.43359
NM_214429.1	0.671595	0.879797	0.452905	0.073628	0.670964	0.283213
XM_021083457.1	1.87021	1.4607	0.625523	0.782456	0.840403	0.542509
LOC106508530	0	0	0.037479	0	0.128615	0
XM_001924871.7	7.0349	8.40488	4.41194	3.36733	5.1452	6.29625
XM_021095561.1	22.3948	16.5253	9.74786	6.1191	9.95	11.3606
XM_021095614.1	0	34.1773	0	0	0	19.0043
XM_013993003.1	0	0	0	0	0	27.9184
LOC102160822	0	0	14.1056	6.92703	2.27003	8.31708
XM_003121515.4	35.3056	0	26.797	20.7535	36.2227	0
XM_001927656.4	0.056569	0	0	0.153823	0	0
XM_021095635.1	2.55477	1.64298	5.37542	46.3401	40.0963	1.76428
XM_021095634.1	72.5953	85.3268	57.5398	33.5239	49.2134	88.7233
NM_001278777.1	0.183465	0.128197	0.534418	0.134952	0.068622	0.785233
XM_021095682.1	0	0	0	26.2203	1.17391	0
XM_021095701.1	10.3827	14.1797	29.4039	8.52148	22.266	25.74
XM_021095849.1	0	2.00141	0	1.05151	1.02515	0.921592
XM_021095779.1	2.55237	0	1.04516	0.147367	0	1.13763
XM_021073727.1	0	8.80234	3.13634	0	5.85792	0.325947
XM_013993026.2	0	0.359564	0.31374	0.428358	0.368909	0.185652
XM_003480369.4	127.267	81.6235	55.9155	56.1706	71.8257	56.819
XM_021073733.1	11.0013	0	0	5.25709	0	4.87906
XM_003121519.6	6.75652	7.79845	3.3777	2.6159	4.3003	6.09212
XM_001925554.7	0.632082	0.116544	0	0	0.117363	0
XM_021072083.1	86.7146	66.2401	169.374	106.886	133.274	137.083
XM_013993029.2	0	0.155402	0	0	0	0
XM_003121520.4	0	0.310352	0	0	0.054695	0.120757
XM_001928761.4	3.33419	2.67657	0.82383	0.480218	2.40787	1.49059
NM_001206341.1	5.71246	103.008	37.3902	32.7691	56.8515	59.8272
XM_021099210.1	88.7792	0	0	0	0	0
XM_005659633.3	0	0	42.8624	0.80702	0.451028	0
XM_005659632.3	79.5244	90.1615	5.91336	50.6238	73.1892	70.6608
NM_001001771.1	15.5955	21.0811	7.24781	7.07916	14.4861	12.1751
XM_003353371.4	0	0	0.411861	0	0	0
XR_002345000.1	0	0.431329	0.062455	0.332332	0	0.315005
XR_002345011.1	0	0	0.167396	0	0.468346	0
XM_005654446.3	0	0	0	0.272532	0.056395	0.26401
XM_005654447.3	0	0	0	0	0	0
XM_003121523.4	0	0	0	0	0	0.233946
XM_003353370.3	1.1847	0.739368	0.46646	0.95828	0.974891	0
XR_002344990.1	0.248529	0	0	0	0	0
XM_005654450.3	29.6291	30.4785	0	0	14.4643	0
XM_005654449.3	1.9274	0.46016	13.094	9.89216	2.40889	15.5175
XR_002345018.1	0.618404	0	0	0.649091	0.019449	0.25482
LOC110259502	0	0.319993	0.069473	0	0.025321	0
XM_013985533.2	0.237519	0.366625	0.002086	0.13493	0.35436	0.191955
XM_021096114.1	0.097351	0.101504	0.023087	0	0	0
LOC100623671	0.874202	0.502581	8.78885	1.48296	2.04395	3.29582
LOC100152976	0	0	0	0	0	0
LOC100157010	1.21163	1.60091	9.58709	2.61776	3.96099	5.90447
LOC110256988	0.330941	0.951017	0.051773	0.39814	0.81291	0.131595
XR_002345083.1	0	1.51198	0.263376	0	0.940474	0.327382
NM_001244238.1	0	0	0	1.08399	0	0
XM_021091905.1	0.218926	0	0.06904	0	0.085345	0.547099
NM_001098592.1	26.2277	42.0132	27.1447	18.6729	38.2435	40.9989
LOC100521703	1.34519	0.67729	1.33882	0.478117	0.593248	1.83575
XM_003353376.4	0.206006	0.110909	5.27947	3.23659	7.96338	5.25686
NM_001128442.1	1.43275	0.435896	0.561842	1.05443	0.681533	0.540465
LOC100624411	0.189652	0.412099	0.208498	0	0.517622	0.251814
XR_001306206.2	0	0	0	0	0	0.048151
XM_021096284.1	0	0	0	0	0.325351	0
XM_013993042.2	0.047251	0.426247	0.312648	0.47673	0	1.05134
XM_005659641.3	0.066223	0.546242	6.41222	3.31749	10.9505	6.53008
XM_021089600.1	47.1045	31.7573	14.053	19.0197	27.5803	24.8356
NM_214096.2	0	0.110336	1.08213	0.234618	0.500124	1.34154
XM_021082558.1	0	0	0	0	0	0
NM_213999.2	0.036745	0.189087	0.074806	0.043483	0.085621	0.090473
XM_021062686.1	0	0	1.11342	0	0.705456	0.662113
NM_001244162.1	0.477039	2.37194	210.313	50.2722	173.845	146.415
XM_003121531.6	3.98197	3.06529	10.7053	4.01499	7.46033	2.67417
XR_002345118.1	2.93322	6.23099	3.67643	4.6678	4.24277	15.7131
NM_213978.1	2.0027	1.55153	3.58596	2.06266	0.816343	9.52642
XR_002345136.1	0	0	0	0	0	0.123701
XR_002345138.1	0	0	0	3.71913	7.05499	4.97704
XM_021096483.1	17.6858	18.9365	4.21087	1.85852	5.07805	2.29318
XM_021096462.1	0.780064	0.989632	0.60834	0.158077	0.234759	0.576578
XM_021096453.1	9.6434	9.08069	5.17518	0	0	0
XM_003121533.6	80.3124	61.9573	182.726	119.948	212.059	175.04
XM_021096513.1	0	0	0	0	0.066567	0
XM_021096494.1	0	3.35854	0	1.75175	0	0
XM_021096524.1	17.9664	17.6575	22.7503	19.5828	28.965	22.8962
XM_021096541.1	2.91898	3.74464	1.52529	4.14058	6.30712	4.27296
XM_021096611.1	0	0	0	0	0	0
XM_021096626.1	0	0	0	0.355401	0	0
XM_021096581.1	0	0	22.8015	0	0	21.0339
XM_021096590.1	1.19715	2.02936	0	0	0.874237	0
XM_021096597.1	0.593803	0.38929	0.532681	0.949287	0.890099	0.421894
LOC100739345	0.080722	0.44484	0.089395	0	0.054967	0.08967
XM_003121544.4	0.124228	0.297953	0.048063	0.03374	0.273285	0.043688
XM_021096582.1	17.5515	23.6448	2.05282	31.2742	53.4178	2.65686
XM_021096554.1	0.079538	0	0.049274	0.082342	0.137871	0.055474
XM_001928118.5	102.433	97.2669	88.307	82.5616	104.289	97.9709
NM_001190206.1	464.673	652.932	1358.29	774.253	1513.45	1093.25
XM_021074414.1	0	0.503477	0.538517	0.260818	0.530737	0.394943
NM_001244270.1	0	0	2.54209	0	0	0
XM_021074988.1	0	4.94824	0	0	0	0
XM_005659660.1	3.01752	4.24455	0	2.84381	3.96773	1.98743
XM_013993078.2	0.151052	0.124824	0.130228	0.329748	0.193987	0.339391
XM_005659675.3	2.43826	0	15.0185	10.4177	25.5785	13.252
NM_001195112.1	414.192	450.045	98.5286	104.424	290.184	285.556
XR_301013.3	0.017745	0.058579	0	0	0.032754	0.009199
XM_021096694.1	0	0	0	0	0	1.63367
XM_021096906.1	3.13982	4.33195	1.47735	2.20705	2.48799	2.16476
XM_021096679.1	0.022823	0.090814	0.155632	0.175034	0.518801	0
XM_005659678.3	0.047165	0.213394	0.181047	0.393668	0.152055	0.705414
LOC102157827	0	0	0.07892	0.285	0.218459	0.439827
XM_013993107.2	1.40983	2.13154	0.037562	0.511255	1.02178	0.588269
XM_013993101.2	0.162026	0.473936	0	0.288814	0	0.554267
XM_021096957.1	0	0	0	0.218627	0	0.180196
XM_021096915.1	2.74581	4.68551	4.378	5.72873	6.0766	5.9844
XM_021096939.1	0.043011	0.376777	0.099527	0	0.44572	0
XM_021096979.1	5.70068	4.5328	1.39953	1.24846	3.3188	2.50115
XM_005659684.3	0.027222	0.131219	0.134947	0.1284	0.256321	0.112242
XM_005659689.3	1.50238	1.40294	2.07314	1.06194	1.58033	2.76736
XM_003353380.4	2.38569	3.63359	0.444217	1.00407	2.40831	1.25843
XM_021097044.1	0	0	0	0	0	0
XM_013993102.2	0.759064	0.174038	0.391932	0.007186	0.563794	0.59198
XM_021097084.1	2.98091	3.62308	10.4429	8.22279	9.34804	14.0538
XM_021097051.1	1.90018	0.832321	0.087726	0.40656	0.582185	0.66211
XM_021097091.1	4.85581	4.59203	3.145	2.02239	4.58054	4.85506
XM_021097154.1	0.007508	0.297021	3.0709	1.23786	1.72252	1.13327
XM_021097122.1	0	0	0	1.07718	0	0
XM_003353383.5	1.56624	1.85935	1.06344	0.020645	1.52897	2.20599
NM_001244811.1	0	4.18412	19.6438	19.6833	41.081	26.6609
NM_001243905.1	16.6554	6.60159	56.5362	17.0482	45.4282	24.6178
XM_021097164.1	0.599522	0.573183	0.227863	0.179601	0.296093	0.313405
LOC102161038	113.236	160.027	36.8634	68.0177	88.897	62.9835
XM_013993110.2	0	0	0.433156	0.117054	0.26702	0.179473
XM_013993111.2	0	0	2.3293	0.877213	1.07369	0.925155
XM_013993109.2	480.598	515.431	308.568	274.659	352.341	392.641
XM_013993113.2	2.70329	2.89622	0.531584	4.33615	3.05277	0.52525
XM_005659708.3	0	0	0	28.5827	59.8498	62.2042
XM_021097187.1	84.2746	94.3434	36.1989	9.63049	14.492	14.678
XR_002345366.1	0	0	0.073692	0	0	0
XM_021097299.1	0.041408	0	0.0785	0	0	0.11917
XM_013993126.2	5.20674	7.12593	8.22225	4.42562	9.97571	7.32868
XR_002345340.1	0	0	0	0.089288	0.102	0
XM_001929220.5	0	24.5068	0	0	0	0
XR_002345333.1	1.78023	2.2832	0.433118	1.04155	0.708457	0.996259
XM_021097225.1	0.160552	0	0	0	0	0
XM_021071754.1	3.58602	1.64394	1.25741	0.688875	1.72159	1.15487
XM_005659710.3	121.661	87.925	96.7327	105.603	102.695	108.753
XM_021097313.1	5.6237	4.04699	1.96304	1.82103	2.38062	2.26637
XM_021097333.1	0	0	0	0	0	0
XM_021097341.1	0	0	0	0	0	0
XM_021097326.1	8.9248	5.55343	1.91763	1.95259	3.61065	3.08885
XR_002345389.1	11.3756	12.0231	3.88942	5.96727	4.8713	3.07181
XM_021097351.1	5.72463	2.86793	2.11357	0.825832	2.79774	3.24986
XM_021097365.1	0.950127	1.68687	0.135695	0.416315	0.559204	0.235309
XM_013993149.2	0.019124	0.041288	0.309738	0.056851	0.115426	0.197466
XM_003121581.4	0.454145	0.423496	0.83881	0.402896	0.690057	0.377205
XM_021097378.1	6.0629	9.94122	24.1548	17.055	30.3939	28.2774
LOC110259510	0.381147	0.229957	0.28509	0.27141	0.4585	0.297924
XM_021097446.1	3.95903	11.7902	23.2966	23.3523	69.1595	32.6103
XM_021097468.1	2.62195	2.5738	5.40361	2.65521	3.38672	3.96999
XM_021097455.1	451.796	370.914	220.022	296.53	237.002	212.853
XM_003121583.5	11.3063	10.1132	27.4181	17.5421	31.7784	28.6668
LOC110261359	0	0	0.557341	0.24098	0.221112	0.249152
XM_005659737.3	0	0	0	0	0	1.19708
XM_013993169.2	73.3578	86.174	27.51	31.3692	58.748	45.4704
XM_013993165.2	13.3675	18.2721	2.40982	4.24686	5.55424	5.53777
XM_003121588.5	5.48628	7.92021	7.0035	5.30841	8.14394	8.85764
XM_021084905.1	17.2823	35.8922	6.64836	10.2055	24.4004	13.0513
NM_001244417.1	0.34444	0	0	0	0	0
XR_001306223.2	0	0.127073	0.074311	0	0.080125	0.188483
XM_001929361.4	0.353507	0.162411	0.838103	1.4476	1.89157	0.960616
XM_021101449.1	0	0	0	0	0	0
XM_021063003.1	0	0.151635	0	0	0	0
LOC110261377	0	0.030372	0.266791	0.067406	0.120349	0.151851
XM_021101376.1	0.050431	0	0.477138	0.057855	0.335083	0
XM_021062908.1	0.15054	0.035125	0	0.364078	0	0
XM_005659744.3	0	0.288083	0.1063	0	0.226389	0.031744
NM_001243443.1	0	0	1.10795	0.339607	0.135475	0.087577
XM_001929402.5	10.9509	9.59856	1.80504	3.33917	3.70543	2.63067
XM_001929383.4	50.3302	40.7487	10.5154	15.9601	25.4634	18.0313
XM_003121593.4	3.50091	2.37401	0.688339	1.53042	1.37676	0.83001
XM_021082812.1	31.2656	20.1344	9.81997	13.0878	20.6643	12.6016
NM_001123181.1	2.72388	1.11948	0.443078	0.408324	1.86433	0.954612
XM_021097613.1	0.528556	0.562361	1.82585	2.80043	6.41223	7.39748
XM_021097628.1	0	0	0	0	0	0
XM_021097621.1	7.84194	4.76575	8.78625	6.42428	6.83022	8.40927
LOC100519881	0.23767	0.758483	1.01036	0.494832	0.078761	0.336465
XM_003121594.4	6.61494	1.88807	1.03092	3.2411	2.78242	4.21788
XM_021097670.1	0	0	0.543492	0	0.03256	0
XM_021097694.1	0	0	1.91863	1.91076	3.69708	1.82991
XR_002345437.1	0.028427	0.038537	0	0	0.222012	0.132255
XM_021097610.1	45.3599	43.0487	33.8978	40.48	46.1689	49.8194
NM_001167635.1	0.386292	3.74201	1.63421	0.677485	4.13204	1.93239
XM_005659749.3	0.600687	0.385788	0.113915	0.077999	0.278956	0.509095
XM_013985582.2	7.29663	9.24043	6.17416	3.23622	6.3555	7.19593
XM_021097762.1	0.38036	0.445201	0	0.084698	0.244845	0.049326
XM_021097791.1	0	0.16123	0	0	0	0
XM_021097815.1	0.025448	0.016584	0	0.13288	0.05767	0
XM_005659751.3	338.475	259.321	38.1788	60.0598	112.43	83.7433
XM_021097837.1	1.26592	0	0.104336	0.030836	0	0
XM_021097854.1	0.344161	0.673788	0	0.090831	0.303444	0.335609
XR_002345541.1	0	0.233763	0	0.075306	0.050762	0.080557
XR_002345540.1	24.4353	22.9376	9.04638	9.15389	17.6744	15.1607
XM_021097820.1	0	4.454	0.988852	0	0	0
XM_021097818.1	190.109	181.044	68.1499	81.6065	93.0088	129.228
XM_003121602.6	21.9881	29.7235	72.9399	60.857	97.4638	54.7661
XR_002345554.1	12.3499	15.2427	3.04657	4.16857	7.10092	8.29912
XM_021097921.1	0	0	0	0.0502	0	0.01666
XM_021097935.1	0	0	0.438321	0.189453	0.170301	0.251016
XM_013993188.2	0	0	0.142057	0.025264	0.154214	0
XM_021097914.1	0.068793	0.10619	0	0	0	0.028614
LOC100155221	707.328	554.776	506.941	312.82	596.962	465.562
XM_021097959.1	20.6304	13.3248	11.0498	10.6876	13.1795	11.0672
XM_021084913.1	0.071762	0.203176	0	0	0.061908	0.143256
XR_002345560.1	0.449631	0	0.077624	0	0.352027	0.048823
XR_002345564.1	0	0.225259	0.075433	0.04646	0.139189	0
XM_003121603.4	0	0	0.477314	0	1.69975	0
XM_021097997.1	0	0.713022	0.23405	0.543304	0.670598	0.655153
XM_005659762.3	0	0	0	0	0.492004	0
XM_013993196.2	1.16185	0	0.01133	0.691969	0.073464	1.97499
XM_005659763.3	0.204607	2.02906	0	0.413329	0.98002	0.325664
XM_005659764.3	0.82439	0.265626	3.10237	2.88883	1.13401	4.00457
XM_021098041.1	0	0.246516	0	0	0	0
XM_003121622.6	40.5441	45.0405	16.2848	15.549	26.3726	29.1915
XR_002345566.1	1.70503	2.00302	1.4339	1.24619	1.32374	0.80339
XR_002345575.1	0	0.04473	0	0.019112	0.007632	0
XR_002345574.1	0.01966	0.010258	0	0	0	0
XM_021084938.1	0	0	0	0	0	0
XM_021098059.1	0	4.8876	1.14983	4.29753	1.77898	1.88989
XM_021098058.1	4.70421	0	0	0	0	0
LOC100156045	0.909496	3.62854	3.4322	0.963223	1.46251	1.31234
XM_021098114.1	32.6336	35.6016	14.8625	12.1832	26.2331	20.8721
XM_003121624.4	48.9719	52.6824	18.0921	22.1938	36.7055	31.1363
XR_002345576.1	1.68343	2.25927	1.35608	2.25501	1.62961	1.18566
XR_001302356.2	36.3878	76.7103	24.2972	27.8689	29.6872	37.7689
XR_002345579.1	17.6801	24.9475	7.66932	9.37514	14.2048	11.9257
XR_002345578.1	1.76699	3.29314	2.27333	2.1798	1.07024	0.648455
LOC100514264	22.4027	30.2743	233.073	160.628	188.297	160.934
XR_002345584.1	0	0	0	0	0	0
XR_002345587.1	0	0	0.353648	1.06389	0.458019	0
XR_002345585.1	1.83855	1.2238	0.783398	1.55959	1.33185	1.61762
XR_001302355.2	1.54088	0.43653	0.145471	0.490598	0.259771	0.539283
XM_021098213.1	9.29182	10.0734	4.93284	5.72471	6.20081	5.03272
XM_021098165.1	0.452671	0.33205	1.73198	0.231538	0.575162	0.799574
XM_013993206.2	0.587034	0.385133	0.269383	0.292632	0.607821	0.34143
XM_021098156.1	25.284	24.9158	16.9149	10.358	17.285	20.5667
NM_001170517.2	1.34605	2.20272	1.05847	0.237552	0.963676	0.605931
XM_021098271.1	4.8909	5.9047	11.6153	5.74795	10.9307	11.496
XM_021098276.1	0	1.14558	0.522355	0.279296	0.584319	0.539189
XM_021098285.1	4.171	2.77231	1.71446	1.27282	1.87667	2.10603
XR_002339106.1	0.382085	0.171885	1.69078	1.63021	1.31193	0
XM_021098302.1	170.955	125.28	212.74	146.427	190.832	237.778
XM_021082727.1	28.7965	26.2312	17.7079	44.8707	38.6159	32.4654
XM_021098305.1	4.76865	2.52515	1.02124	1.55039	1.49974	0.93318
LOC110256994	0.415667	0.943338	0	0	0	0
XM_005659772.3	0.190104	0.368112	0.034739	0.128042	0.23393	0
XM_021098316.1	23.4457	24.7054	7.22161	8.10091	14.5393	15.8426
XM_005659775.3	0.557665	0.553538	0.050061	0.105013	0.760038	0.031432
XM_021082918.1	1.62518	1.2179	0.591356	0.311477	0.883065	0.658345
XM_021098378.1	0	0	0.326307	0.969775	0.394536	0.694126
XM_021098348.1	0.471328	0.502899	1.3398	0.256867	2.30669	1.23288
XM_013993223.2	1.51379	2.39715	0	0	0	0
XR_002345603.1	0.495291	0.245979	0.039718	0.664982	0.284783	0.143616
XM_021098403.1	14.187	18.3939	7.51502	7.27261	11.9243	10.6687
NM_001097421.1	0	2.6319	1.26673	0.460761	2.29946	2.4833
NM_001099698.1	4.62394	0	1.52014	2.04104	0	0
XM_013993228.2	40.6425	27.581	10.4801	15.0252	17.2233	16.7234
XM_005659788.2	3.6722	3.6306	1.21886	1.77056	2.336	2.38786
XM_013993230.2	0.045643	0.068578	0	0.09999	0.155282	0.158109
XM_021098574.1	0.233485	0.230753	0.072299	0.120255	0	0.178715
XM_021098501.1	0	0	0	0	0.108728	0
XM_013993233.2	0	0	0.371976	0	0	0
XM_005659791.3	0	0	0.020053	0	0	0
XM_021098558.1	0	7.45819	3.06164	2.86038	0.654283	7.49494
XM_021098505.1	29.4501	34.0106	25.8252	25.8985	33.8033	28.1222
XM_003121646.4	13.4819	1.11902	0.470586	0	8.07681	0
NM_001244442.2	24.5431	17.622	8.35247	8.98198	14.3539	11.326
NM_001164113.1	19.6115	61.5899	202.267	375.31	537.12	350.134
XM_005654466.3	0	0	0	2.4943	0	0
XM_005654467.3	0	0	0.325557	0	0	0.483591
XM_021098613.1	0	0	0	0	0.364332	0
XM_005654468.3	0.026729	0.121383	6.69685	0	22.2944	4.70753
LOC110261525	0	1.25092	0.939127	0.229807	0.758015	0.753249
NM_001243181.2	0	0.094125	0.629717	0.236969	0.218172	0.15845
XM_013999067.2	1.19693	0	2.60342	0	0	19.5313
XM_021076243.1	1.11548	0	12.7059	12.9369	17.3552	0.862703
XM_021076100.1	0.310044	2.53078	6.09452	5.78695	2.74885	3.41833
LOC110256995	33.791	40.5622	14.5744	26.8565	17.3318	25.904
XM_021084949.1	0	0	12.463	30.7173	22.6592	24.5134
XR_002345718.1	0.117415	0	0.01935	0.330316	0.383729	0.420254
XM_021098685.1	0.017474	0.028357	0.060362	0	0.070491	0.126886
XM_021084959.1	0.040163	0.078502	0	0.041628	0.105799	0.037924
NM_001011505.1	0	0	0.232621	0	0.081987	0
XR_301074.3	0.542728	0.300663	0	0	0.190466	0.092303
XM_021098709.1	0	0.129543	0	0	0	0
XM_021098704.1	0.073781	0	0.078622	0.078737	0.015813	0.071811
XM_003121665.4	14.6432	14.5714	5.17375	6.18431	7.31093	7.71206
XM_013993247.2	0	14.8547	0	0	0	0
XM_003121666.6	0	0	0	0	0	0
XM_021098743.1	12.385	1.13352	3.37732	2.80499	9.05213	7.77603
XM_021098803.1	8.258	6.25885	152.705	96.0459	96.9425	146.871
XM_021072602.1	27.2349	8.58975	38.0061	16.6614	19.2763	19.3611
XR_002345761.1	5.02455	4.54998	1.65347	3.5501	2.23444	1.41648
XR_001306251.2	47.9474	53.1012	14.8185	13.1858	30.3704	26.2603
XM_005659809.3	9.49105	10.4262	3.12699	4.31942	6.22767	11.6031
LOC100739120	1.14957	0.998126	0.629492	0.4661	0.966731	0.290214
XM_021098924.1	0	3.89523	9.63762	8.46917	14.6831	7.86878
XM_005652477.2	0	0.68018	0.780587	0.865973	0	0
XM_021098934.1	0.227447	0.022929	0	0	0.174343	0.037969
XM_021098860.1	0	0	0	0	0	0
XM_021098845.1	39.0158	37.5772	13.9489	11.5343	18.3084	27.7425
XM_021098827.1	0.079334	0.0823	0	0.051144	0.121785	0.029528
XM_021098906.1	47.0227	60.4463	66.2031	42.647	79.2714	70.5155
XM_001925349.7	159.446	89.574	99.9944	90.9921	97.358	108.499
XR_002345811.1	5.26787	3.76521	4.29458	3.15514	6.44845	5.44824
XM_021099018.1	0.139789	0.112373	0.012389	0.007237	0.008116	0
XM_013985712.2	0.100666	0.092176	0.202009	0.224828	0.200881	0.179817
LOC102167646	0.078387	0.129769	0.213957	0.291954	0.674585	0.414315
XM_021099040.1	0	0	0.081197	0	0	0
XM_021099045.1	1.26375	1.55354	5.5721	1.21804	2.10491	3.06718
XM_021099112.1	3.51903	4.25038	1.45314	1.70631	1.54907	1.31567
XR_002345857.1	0.130758	0	0	0.026406	0	0
XM_005659817.3	0.816598	1.90325	3.59156	2.06541	5.08157	2.3402
XM_005659820.3	0	0	0	0	1.14346	0
XM_005659819.3	6.73072	3.22953	3.33942	3.43341	3.13078	3.40439
XM_021073786.1	0	0	0	0	0.414331	0
XM_021073780.1	7.14506	7.47035	6.82202	3.75223	9.54869	5.51644
XM_021073791.1	0.668627	0	0.564921	4.13326	0.8933	3.56106
XM_013993265.2	2.85335	3.57558	7.75361	3.74879	5.76949	3.92237
XR_001306269.2	637.904	616.714	260.113	420.595	395.251	370.383
NM_001001770.1	285.218	249.512	116.69	168.386	159.387	146.762
XR_002345913.1	0.566655	0.686032	0.240365	0.617244	0.799513	0.321303
XM_003353442.5	3.77029	0	38.6959	7.72303	18.3501	25.5598
XM_021099181.1	14.8294	57.2062	11.2699	4.40016	13.112	2.83687
XM_005659828.3	4.3358	7.12089	3.46578	1.27069	3.52441	1.95495
XM_021099187.1	54.4213	0	0	8.74803	25.9073	18.2787
XM_021073411.1	0	0	0	0.169415	0	0
XM_021073355.1	0.053692	0.981913	0.512932	1.3412	1.27305	0.682412
XM_021099202.1	0.007901	0.151343	0.477288	0.263581	0.012135	0.908019
XR_002339112.1	0	13.771	0	8.35841	10.1631	9.80796
XR_002345922.1	12.4087	10.2543	7.41469	7.689	9.10286	9.81283
XR_301109.3	0	0	0.03828	0	0	0
XM_021093790.1	5.51768	5.10675	3.73386	1.72798	3.81583	5.56538
XR_002345955.1	0.087273	0	0	0	0.078996	0
XM_021099284.1	0	0	0	0.145482	0	0
XM_021099277.1	2.27396	1.77028	1.87607	0.562824	1.49727	2.11934
XM_021099278.1	2.78782	3.13731	2.75651	2.12019	3.71019	3.34199
XR_002345966.1	0	0	1.06561	9.33346	20.6662	6.31432
XR_002345963.1	0	0.828817	0.278938	4.54847	1.29188	0
XM_021099326.1	0	0	0.565885	0	0	0
XM_021099324.1	0	0	0	0.164334	0	0
XM_021099323.1	0.378244	0.40895	0.302176	0.388571	0.283311	0.530507
XR_002345970.1	11.4115	13.7897	13.9786	18.6554	1.85285	9.86193
XM_013993284.2	2.44818	2.39103	0	0.169504	0.176076	0.706589
XM_021099354.1	2.96343	4.61494	1.42424	2.33515	1.86044	2.594
XM_005654478.3	8.57944	5.39055	26.3761	20.313	36.4632	30.3213
XR_002339115.1	3.95596	2.84002	1.05205	2.38108	1.3051	2.11597
XM_021099385.1	0.491462	0.53737	1.09942	0.389527	1.64283	0.937384
LOC106509056	2.26462	2.35964	22.6361	12.3153	10.5668	21.1623
XR_002345996.1	0	0.439057	0	0	0	0.073215
XR_002345989.1	1.96031	3.25664	2.54417	24.6644	0.517275	2.15042
XR_002345990.1	31.4911	26.8517	16.4533	24.8476	24.4438	22.974
XR_002345992.1	1.38695	1.41992	0.487255	0.452096	1.73225	2.0229
XM_021099416.1	0	0	0	0	0	0
XM_021099426.1	32.5061	20.6437	7.8538	9.76968	11.7432	11.6543
LOC110261631	0.179898	0	0	0.42668	0.034348	0
XM_021099538.1	0.460925	0	0	0.450083	0.30089	0
XM_021099545.1	0.053154	0	0	0.027232	0	0
XM_021099546.1	0.210402	0	0	0.510925	0	0
XM_021099551.1	0.042309	0	0	0	0	0
XM_021099575.1	5.16996	11.9236	4.8477	8.42266	18.766	8.95507
XM_003121699.5	23.0604	19.3096	32.3986	31.6785	42.4575	37.9714
XM_001925913.6	3.24669	2.56738	4.19525	4.31555	6.41154	5.23034
XM_021099599.1	0	0	0	0	0	0
XM_021099602.1	0	0	0	0	0	0.915147
XR_002346028.1	0	0	0	0.132656	0.009812	0
XM_021099593.1	0	0.049258	0.190534	0.218862	0.084689	0.367503
XM_021099624.1	10.5663	15.4162	5.18002	3.81741	7.22576	4.85607
XM_021099630.1	50.693	51.6751	12.7401	12.3456	28.2982	16.7887
XM_005654480.3	0.160179	0.162607	0.163065	0.060921	0.248047	0.041434
XR_002346087.1	2.28742	4.77161	5.03162	4.20625	4.74694	3.37711
XM_021099768.1	31.8589	46.6468	22.6077	27.9545	34.3779	38.3302
XM_013993290.2	0	0.020227	0	0	0.102154	0
XM_021099806.1	0.031921	0	0.055225	0.162268	0	0
XR_301130.3	0	0	0.550173	0.921995	0.500169	0.428151
XR_002346117.1	0	0.208927	0	0.096273	0.51989	0.134588
XR_002346115.1	17.7739	24.7143	14.0961	22.9383	24.477	20.5221
XR_002346109.1	4.08997	6.57358	1.53902	4.99562	5.13279	6.22208
XR_002346118.1	4.15375	8.4914	4.00791	4.99086	10.7846	5.68974
XR_002346116.1	2.59071	0	0.771454	1.28923	1.08873	1.80569
NM_214173.1	0	0	0	0	0.021257	1.11886
XM_021099848.1	15.1828	12.0031	9.00512	11.5264	12.895	11.3386
NM_214147.2	22.3341	21.6268	35.2502	45.7064	34.3514	48.0632
XR_002346134.1	0	0.478013	0	0	0.079105	0
XR_002346138.1	2.94332	2.04672	0.800973	1.67733	0.659378	0.389237
XM_021075302.1	0.069502	0.242923	0	0	0	0
XM_003121713.3	2.88286	0	15.7627	3.32931	8.70794	12.4424
XM_005659840.3	2.15427	3.12712	0.717562	0.495371	0.659215	0.592165
XR_001306290.2	0.984716	1.84268	1.30865	0.406745	1.2067	2.2062
XM_021099870.1	12.835	8.59374	13.7228	13.3752	16.0421	20.394
XM_021100024.1	1.67512	1.4867	11.5628	6.70606	7.85057	4.67989
XR_002346174.1	0	0	0	0	0.947959	0.085302
XR_002346187.1	0	0	0	0	0	0
XR_002346168.1	57.533	58.2262	26.0993	31.954	44.1194	28.8893
XR_002338854.1	0	0	0	0	0	0
XR_002338855.1	0	0	0	0	0	0.046855
XM_001925970.7	1.68704	3.04564	0.939341	1.41451	1.96817	1.90126
XM_021073807.1	0.555291	0	0	0.198898	0.524836	0
XR_002338856.1	0.065937	0.031635	1.37659	0.647247	0.742121	1.15982
XR_002338857.1	0.318803	0.259261	0.099559	0.671658	0.203695	0
XR_301138.3	6.04824	13.8502	6.96432	10.3179	8.90085	6.66795
XM_021073893.1	0	0	0	0.090182	0	0
XM_021073888.1	0	0	0.165848	0.322399	0.23263	0.187313
XM_021073884.1	0	0	0	0.343482	0.007397	0
XM_021073898.1	0	0	0	0	0	0
XM_021073843.1	15.3034	9.51174	4.63958	2.34037	5.74404	6.16671
XM_021100045.1	0	0	1.4749	2.95108	0	0
XM_021100035.1	0	0	0	0	0	0
XM_021100041.1	4.13419	3.57846	0	0	2.50747	1.93703
XR_002346204.1	0.430877	0	0.055847	0	0.231289	0
XM_005658570.3	0.137468	1.19398	0	0	0.030027	0.722788
XM_021100052.1	37.1296	19.0076	6.54082	7.13621	14.7496	7.41961
XM_003480441.4	1.28131	1.10857	1.34363	1.12263	1.6791	1.51621
XM_021100064.1	48.1504	36.5868	9.02849	7.03043	17.7203	12.0915
XR_001302504.2	3.99759	3.17392	0	2.56338	3.5958	0
XM_021100081.1	0	0.164233	0.064003	0	0	0
XM_021100084.1	68.7817	81.554	62.7976	56.562	75.4731	65.0013
XM_021083365.1	0.225757	0.36136	0.104256	0.123114	0.334971	0.301364
XM_021100123.1	0	0	0.086458	0	0	0
XM_005654484.2	0	0	0	0.215591	0.710334	0.771979
XM_003121731.5	0.405147	0.149033	0.0835	0.185734	0.61959	0.1047
XM_005659849.3	0	0	0	0.054428	0	0
XR_002346298.1	13.1138	14.8851	6.96973	6.5838	9.17418	11.1897
XR_002346338.1	2.39693	0.913058	1.07968	1.19623	1.21036	1.14396
XM_005659854.3	0	0.020747	0	0	0.051775	0
XM_021100221.1	0	1.53482	0	4.11804	5.56353	0
XM_021100193.1	0	0	0	0	1.78446	0
XM_021100199.1	0	0	0	0.482017	0	0
XM_003121729.4	88.5011	82.728	22.0192	39.6186	41.7786	42.4422
XM_005659853.3	29.0703	31.0609	8.53337	4.98167	11.7215	13.8327
XM_021100202.1	2.28508	2.62882	1.35219	0.524269	0	1.61516
XM_021100195.1	0.092697	0.154654	0	0	0	0.149935
XM_021100187.1	4.753	3.82991	2.41005	2.47471	3.97586	3.89776
NM_001031788.1	1825.05	2386.39	3393.54	3207.2	4105.92	3338.01
XM_021100246.1	0	0	0	0	0.04428	0
NR_128431.1	0	0	0	0	0	0.489694
MIR339-2	0	0	0	0	0	0.038053
XR_002346343.1	0	0.098509	0.69852	1.05614	0.990824	0.572847
XM_021100244.1	1.34952	1.38464	0.69437	0.366879	1.60649	1.13295
XR_002346345.1	3.59239	4.25291	6.72919	6.6262	5.82752	4.64976
XR_002346351.1	0.037075	0.13678	0	0.17864	0.505651	0.192898
XM_021100270.1	6.02867	10.4116	16.1184	8.44932	14.1041	14.2745
XM_001925231.6	41.1175	30.9185	46.9778	39.2242	47.8075	31.8284
XM_021100289.1	0.100628	0.096545	0	0	0.555578	0
NM_001143716.1	112.055	88.6928	29.4616	35.6876	51.5364	59.3343
XM_021102402.1	2.15229	1.58145	0.319675	2.22243	2.21279	0.209599
XM_013993311.2	0.640411	2.19444	12.1688	0.352618	2.32939	3.24997
NM_001243678.1	47.4366	0	0	11.6082	0	0
XM_003480446.4	0.490624	0.250175	0.127647	0.135502	0.018092	0.425392
XM_021100315.1	0	0.084885	0	193.941	145.59	0
XM_003121742.6	0	0	0	0.827475	0	0.363309
XM_005659862.3	3.86145	7.09745	186.374	50.3488	88.381	103.238
XM_021100319.1	150.684	108.423	125.483	5.40935	0	107.25
XR_001306312.2	7.86896	12.7656	5.03724	10.0884	9.01009	5.68851
XR_002346356.1	0.010717	0.017311	0	0	0	0.009155
NM_214137.1	0	0.065867	0	0	0.439307	0
XM_021100396.1	0	0	0	0	0.141014	0.227682
XM_005659864.3	0	0	0.312532	0	0	0
XM_021082849.1	2.12418	1.87555	0.893514	0.58936	0.84611	0.394827
XM_005659865.3	23.5377	19.7427	9.87758	10.5403	12.2307	14.7263
XR_002346361.1	0	0	0	0	0	0
XR_002346362.1	0	0.195644	0	0.142917	0	0
XM_021100400.1	1.58399	2.05027	1.02082	1.02342	1.34568	1.58576
XM_021100401.1	0.260766	0.160483	0.111502	0.194666	0.297651	0.102916
XR_297238.2	5.19242	3.02311	2.31111	3.32901	3.81516	2.21323
XM_021100496.1	1.95756	2.429	1.59909	2.52731	4.59733	1.98788
XM_021100474.1	0	0.29581	0.064666	0.148379	0.366727	0
XM_021100489.1	0	0	0.027224	0	0	0
XM_021100437.1	0	0.073968	0	0.057918	0	0
XM_021100479.1	0.506166	0	0	0	0	0.464779
XM_021100450.1	0.448536	0.596135	0.297475	0.538743	0.520068	0.323052
XM_021100484.1	0.061636	0	0.101317	0	0	0
NM_001244619.1	4.4084	4.30189	2.82171	1.9292	3.32344	2.55479
NM_001243614.1	0.407466	0.534655	0.648744	0.505343	0.371857	0.392932
XM_003121749.6	73.8786	76.7945	67.961	66.1617	73.6642	73.3819
XM_003121751.4	15.8466	27.1341	14.8805	9.55848	14.4872	19.8671
XM_021100522.1	0.546786	0.250618	0.046526	0.13641	0.210355	0.118595
XR_002339132.1	0.806357	0.958042	0.84683	0.326035	0.457988	0.191433
XR_001306319.2	0	0	0	0	0.041583	0
XM_013993330.2	0.0502	0	0.024193	0	0.11955	0
XM_003121759.6	4.77254	3.29231	2.3805	2.06381	3.20497	2.86027
XR_002346379.1	0	0	0	0	0	0
XR_002346378.1	2.52873	3.35654	1.73947	1.19595	3.07641	2.31817
XR_002346374.1	0.997359	0.383574	0.133425	0.535805	1.08887	0.259569
XM_001927959.7	3.82935	6.57544	8.52037	4.60539	10.0325	11.121
XM_021100600.1	2.53724	2.99982	1.52129	1.40994	1.78695	1.65599
XM_013993340.2	82.9393	114.038	44.9607	41.7868	82.818	65.5318
XR_001306322.2	102.984	120.423	76.0521	94.9305	115.479	88.903
XM_021100696.1	1.20396	3.27448	7.89281	2.89954	12.4528	6.62336
XR_131319.4	0.014832	0.089425	0.079717	0	0.030609	0.06152
XM_021100713.1	0.81504	1.63536	3.17485	0.540199	4.10863	4.90306
XR_002346464.1	29.547	21.5212	4.83343	4.17192	6.97611	5.05465
XR_002346479.1	4.68779	3.36504	1.36093	0.208921	1.67094	1.71648
XR_002346486.1	3.24221	4.4065	0.614697	1.88455	1.25205	1.71039
XM_003121764.6	4.40071	1.71841	1.04657	1.37478	1.49085	2.48116
XM_003121767.5	0	0	0.145587	0	0.068035	0
XM_021100814.1	0	0	0	0	0	0
XM_005659879.3	0	0	0.226574	0	0	0.307442
XM_013993354.2	9.20746	9.44149	5.90565	3.43707	9.3705	7.22487
XM_003353467.4	0.518821	0.74502	0.0203	0.045019	0.446513	0
XM_001928481.7	2.98135	3.09938	0	2.83328	1.54833	0.921228
XM_005659880.3	20.2372	22.1943	8.06273	16.3034	11.2843	9.29615
NM_001129971.1	0	30.6741	35.0671	45.2839	75.0264	52.1113
XM_003121770.6	0.029904	0.073119	0.009341	0.048741	0.012396	0.048259
XM_021085005.1	2.48521	1.75076	0.987274	1.17089	1.84376	1.94132
XM_021100901.1	6.95535	7.33177	8.48135	8.02364	13.6211	11.0475
XM_013992369.2	223.442	207.437	60.8474	71.6834	134.961	80.1129
XM_021078995.1	0	0	0	4.441	0	0.148495
XM_021078906.1	8.04032	43.2911	6.59635	5.6862	2.01684	8.93506
XM_021078952.1	22.4722	0	0	0	9.48319	0
LOC100627458	0.520957	0.234288	0.088033	0	0.078538	0.060073
XR_002346567.1	25.7336	27.9575	12.6467	24.7211	21.506	13.4286
XM_003121777.5	2.32111	0.915595	34.6115	3.95661	9.17777	15.4855
XM_013993366.2	38.9734	46.1482	51.506	43.2468	62.3661	70.6842
NM_001244231.1	80.6469	110.224	157.783	108.852	180.014	187.509
XM_021073969.1	0	0	0	0	0	0
XM_021073981.1	0	0	0.137249	0	0	0
XM_021074004.1	0	0	0	0	0	0
XM_021074012.1	0	0	0	15.951	0	0
XM_021073967.1	2.46792	0	17.2364	6.41565	23.5064	5.04787
XM_021074027.1	81.8543	6.428	2.24224	0	2.95982	5.81591
XM_005659909.3	23.4479	92.4285	2.82238	0	2.44803	33.1311
XR_002339135.1	1.15101	2.37628	0.583754	2.492	0.996966	1.41425
XR_002346585.1	1.19493	0.453257	0.361002	0.831904	1.61594	1.27341
XR_002346604.1	1.3796	0.857992	0.984231	0.594482	0.891833	0.750421
XM_021101071.1	0.347298	1.15716	0	0	0.247739	0.938288
XM_021101081.1	0.036845	0.274458	0	0.196168	0.179311	0.056233
XM_021101076.1	0.362144	0	0	0.093052	0	0
LOC102163587	0.332347	0.483041	0.552687	0	0	0
XR_002338920.1	0	0	0	0.005696	0.014342	0
XM_001926592.7	101.179	130.236	191.772	117.477	153.157	198.362
XR_002338915.1	20.0145	24.0868	14.1679	21.8054	10.4535	18.5443
XR_002338919.1	39.1117	58.8209	28.5894	27.7981	25.4242	40.1963
LOC110256861	258.953	217.915	141.323	189.182	207.101	163.142
LOC110259539	100.726	58.8424	53.6764	48.1725	59.215	70.2043
LOC100153095	0.102383	0.274653	0	0.258838	0	0.241654
XM_001924913.4	0.037375	0	0	0.074533	0	0.185674
LOC100623774	0	0	0	0	0.196903	0.324369
XR_002339146.1	122.448	119.726	35.9153	70.9849	62.5148	100.047
LOC102166446	0.322007	0.098572	0.203692	0.153816	0.397757	0.43264
XM_003480458.4	3.72691	3.87649	3.19794	7.48093	10.366	5.59256
XM_001927120.5	0	0	0	0	15.6806	12.704
XM_005659930.3	0	0	0	0	5.5101	11.9857
XR_002346637.1	4.97052	3.37808	26.2395	22.3759	0.863369	0
XM_021101177.1	0	16.0596	33.0499	0	33.8223	0
XM_001926290.5	12.8823	0	0	25.6756	0.32751	32.1819
XR_002346627.1	5.23814	5.18067	7.06916	6.65371	10.6673	6.33529
NM_001244157.2	2.83324	4.79037	161.817	57.2556	73.1186	58.3465
XR_001302533.2	0	0.774513	0.747978	2.61085	8.64889	2.2155
XM_003480459.4	9.10106	11.4699	15.8176	10.668	15.6208	14.0403
XM_021101211.1	21.1064	20.8549	16.7367	13.6633	19.2024	19.3554
XR_002346644.1	1.49086	0.938526	0.409683	0.789958	0.915304	1.04745
XM_003121787.4	7.97242	8.0891	9.1837	6.09449	6.71251	8.77748
LOC100514443	125.268	90.0562	243.146	151.469	181.517	156.479
XR_002346646.1	2.49041	1.97884	0.810108	0	1.4805	1.61901
XM_021074103.1	0	0	0.070691	0	0.511877	0
XM_021074091.1	20.6155	28.2208	5.45288	9.38347	14.4812	10.5963
XM_021074085.1	0.51173	0	0.183685	0.163167	0.163154	0.256219
XM_021074074.1	0.212652	0.325787	0	0	0.031237	0.04713
XR_002339166.1	1.08572	0.191752	0.56588	0.674265	0.285322	0.124826
LOC100153763	351.689	310.536	127.001	182.749	182.475	153.706
XR_002346651.1	28.4437	25.4119	13.2468	23.563	16.773	16.8579
NR_110378.1	5.3	4.40381	3.84553	3.12681	12.6514	6.30817
NM_213917.1	4.74031	4.12408	282.667	111.627	203.785	172.689
XM_021101341.1	0	0	11.4081	0	0	0
XM_021101347.1	2.07349	2.4556	2.23775	1.37864	2.80245	0.338083
XM_021101338.1	14.9822	12.3757	5.03211	8.18458	8.89107	13.8982
XM_003121803.5	5.15937	5.23189	14.5213	6.92421	10.8311	10.7641
XR_002346676.1	0.053706	0.254953	0.126931	0.070407	0.454819	0
XM_021101373.1	0	0	0	0	0	0.57082
XM_003480468.4	8.15313	5.13288	3.82785	2.98217	3.67998	3.4186
XM_021101379.1	0	0	0	0	0	0.52223
XM_021101392.1	2.37255	1.81195	0.670466	1.00475	2.57679	0.729063
XM_021101417.1	43.54	27.5317	15.2973	15.5416	17.8313	19.8348
XM_001924630.5	77.6361	54.0785	113.84	96.0628	114.038	117.783
XM_021084333.1	31.2681	46.2049	19.2468	20.4322	36.4241	29.6677
NM_001078677.1	3.42561	0.113678	1.19775	1.882	4.93335	7.91227
XR_002346701.1	0	0	0.386156	0	0	0
XR_002346705.1	2.03727	2.31385	0.348183	0.754412	1.04105	1.47015
XM_021101450.1	0	0	0.336243	0.248788	0.528671	0.992987
XM_001926818.5	0	0.318153	0	0	0	0
XM_013993389.2	0	0	0	0	0	0
LOC102160041	3.33006	0.76231	3.38465	2.15005	3.11917	2.34508
XM_001926336.6	0.536312	0.338968	1.67475	1.47391	0.753834	1.71308
XM_021101519.1	3.93755	2.59276	3.8247	1.2895	2.28155	2.71469
XM_021101439.1	30.9333	31.3373	11.4121	10.0702	18.7191	18.7263
XM_021101457.1	0	0	0	0	0	0
XR_002346745.1	0	0	0	0.193702	1.75252	0.270838
XM_021101459.1	4.36534	4.4682	2.30545	3.03249	3.82635	1.95398
XR_002346785.1	4.06402	3.50943	1.8371	2.99373	2.94012	3.05069
XM_021101558.1	0	0	0	0	6.84929	0
XM_021101552.1	14.9561	16.2559	6.58051	9.83756	11.3902	10.7816
XM_021101533.1	16.0864	16.1233	7.20911	1.97757	5.98638	15.2591
XM_021101569.1	8.29027	8.41485	2.80171	3.39947	0	5.04493
XM_001927720.7	15.1072	12.8906	6.42707	7.43708	11.2231	8.97192
XR_002346858.1	0	0	0	0	0	0
XM_021085051.1	0	1.03006	0.729475	0	0.122496	0.453635
XR_002346857.1	11.8177	11.9455	6.33801	5.93984	9.28126	7.75593
XM_021101601.1	0.100795	0	0.118081	0	0.06436	0
XM_021101592.1	0.047629	0	0	0	0	0
LOC100152563	0.0671	0.262431	0.57738	0.314378	0.217154	0.309806
XM_003121809.5	70.6654	104.483	14.353	21.2204	25.3885	28.3688
NM_001123172.1	0.185315	0	0.915488	0	1.49013	0.597088
XM_013993396.2	0	0	0	0.060973	0	0
XR_002346884.1	4.02175	2.72811	1.70082	0	1.9963	0.868832
XM_013993398.2	0.383391	0.494781	0.010584	0	0.146669	0.360461
XM_021101807.1	0	0	3.75801	0	0.895842	0
XM_001928249.4	19.1598	26.1543	63.5836	41.8632	68.6516	83.1145
XR_002346888.1	1.07254	1.4827	0.276347	0.722003	1.00378	0.916012
XR_001306366.2	0.155224	1.15015	0.076051	0.337611	0.051462	0.103267
XM_021101841.1	121.612	145.931	44.4123	52.3938	84.589	72.1201
XR_002346914.1	0	0	0	2.62551	4.47468	0.809184
XR_002346920.1	38.3272	36.992	9.35026	11.7296	14.3845	19.3604
XR_002346921.1	0	0	0	0	0.050547	0
NM_001243494.1	176.154	68.0209	134.601	91.3533	157.34	118.223
XM_021101914.1	21.303	14.0973	5.26692	8.44492	8.9312	10.4301
XM_003121813.4	0	0	0.00755	0.01131	0	0.002504
XR_001306371.2	0	0	0	0.037036	0	0
XM_013993410.2	0	0	0	0	0.003795	0
XM_013993409.2	0.753831	0.683901	0.424863	2.85785	2.36867	1.6307
XM_003353488.4	0.191466	0.127176	0.045883	0.530683	0.199707	0.807939
XM_021101991.1	0	0	0	0.036002	0	0
XM_021102004.1	2.44692	4.56027	9.98042	4.9183	9.1604	11.4454
XM_005659957.3	2.74748	2.11559	1.92654	1.36133	2.60438	1.96686
XM_001928747.5	1.19869	1.40973	15.2889	7.67685	11.3971	7.01092
NM_001137627.1	26.9317	27.8933	15.1247	14.1433	21.9924	24.9924
LOC100517136	2.71028	3.64654	549.181	180.178	266.273	285.722
LOC102165124	1081.9	846.862	515.906	585.347	720.102	820.244
XM_005659959.3	0	0	0	0	0	0
XM_013993419.2	0	0	0	0	7.35945	33.9294
XM_003121793.4	16.7891	3.35637	53.1796	18.6552	10.1052	4.49537
XM_013993391.2	23.5903	30.4603	11.1762	12.686	46.1192	23.499
XM_021102109.1	0	0	0	0	0	0
XM_021102113.1	85.7113	71.2499	32.1472	35.4625	54.6653	41.2541
XM_021102145.1	0	0	0	0	0	0
XM_003121797.4	78.8228	6.90449	6.08883	10.8539	9.26705	4.56448
XM_003121795.4	5.93994	69.7093	45.4515	43.3199	73.2259	58.7739
XR_002346935.1	23.0643	33.1937	17.4381	21.9538	21.2236	24.1623
XR_002346936.1	63.7125	21.8339	41.8182	43.169	38.7571	43.0749
XM_021069353.1	4.99472	3.22627	4.35953	2.65757	8.21868	1.42145
XM_005659970.3	1.81684	27.939	28.1758	47.9929	78.0849	42.4979
XR_301198.3	11.754	10.3454	9.85171	11.7272	9.5367	7.64841
XR_301199.2	0.23861	0	0.147411	0.467766	0.339493	0.274484
XM_021083277.1	82.6679	40.5614	70.4755	64.5086	66.267	50.1511
XR_002343947.1	85.8962	80.4771	360.911	243.432	359.822	339.726
XM_021102241.1	0	0.01672	0	0.033422	0	0
XM_021102232.1	0.012396	0	0.029868	0	0.194436	0.045445
XR_002346956.1	14.6193	8.53315	9.45636	11.2185	9.52226	6.74079
XR_001306386.2	1.0336	0.312448	0.337754	0.357751	0.387109	0.354113
XM_021102249.1	6.07467	5.60307	6.30724	6.20954	13.8559	9.03627
XM_021102253.1	0.249578	0.70319	0.304425	0.104503	0.441492	0
XM_021078752.1	322.975	281.195	291.039	335.463	223.218	393.549
XM_021078803.1	0.964227	1.78705	0.674483	1.75378	7.54752	0.817412
XR_002346942.1	1.31672	1.09097	28.4205	24.0839	31.8225	19.9398
XR_002346960.1	0	0	0	0	0.073736	0
XR_002346959.1	0	0	1.02261	3.07391	0.161995	0
XM_021102280.1	0	0	0.224201	0.637272	0	0
XM_021102265.1	194.725	194.206	84.6101	91.9677	137.387	132.104
NM_001162889.1	7.30057	9.7525	5.00571	5.74018	11.4452	11.5144
XM_005659980.3	29.0765	32.2924	28.0701	28.5	44.0018	35.0806
XM_003121818.5	11.3642	12.2636	13.9196	11.2178	22.6823	15.1262
NM_001097501.2	0	81.5949	0	0	0	21.6003
XM_005659974.3	111.103	0	3.95616	12.9032	20.019	0
XM_021067382.1	0	0	0	0	0	0
XM_021067448.1	0.472786	12.7756	3.58014	0.645673	0.433543	1.06017
NM_001258439.1	19.1067	3.88812	1.46934	5.9339	20.3575	11.1606
XM_003121820.4	630.989	795.075	460.397	586.24	696.23	683.34
XM_021102326.1	0.753207	0.601173	0.231703	1.19119	0.230535	0.111789
XM_001924990.5	37.5558	22.8897	38.7539	24.7965	44.3721	39.4305
XM_021102340.1	23.5154	16.6947	5.2596	6.34295	6.78178	3.88939
XM_021102345.1	2.16629	2.10073	0.351956	1.59861	0.861327	1.7158
XR_002347029.1	0.386723	0	0.140731	0.199707	0	0
XM_021085894.1	0	0	0	0	0	0
XM_021085629.1	0	0	1.42824	2.33124	0	0
XM_021085505.1	0	0	0	0	168.046	0
XM_021085523.1	225.669	155.597	122.748	133.728	0	140.929
XR_002347032.1	83.614	103.297	26.639	38.528	54.353	45.4199
XM_013993445.2	17.8298	22.2501	12.8543	12.7546	29.9205	28.5638
XM_021102422.1	0	0	0.728657	0.088165	0.716022	0
XR_002347053.1	128.392	66.5649	41.4694	47.4515	54.3601	99.8246
XM_005659991.3	0.01287	0	0	0	0	0
XM_021102431.1	1.19048	0.924299	0	1.31706	0	1.07788
XR_002347066.1	0.045063	0.134107	0.031532	0.527288	0.088149	0.077797
XM_003353491.4	638.444	259.729	45.1797	108.883	383.523	77.7674
XM_021102496.1	57.4142	368.84	74.9126	149.813	33.4216	128.629
XM_021102464.1	1.96335	4.35076	0.713742	1.06951	2.31539	0
XM_021102515.1	0.277206	0.126595	0.047624	0	2.75265	0.348146
XM_021102546.1	6.78234	10.1174	9.40913	6.95124	9.01017	7.59572
XM_001927783.5	4.71511	4.58995	5.12984	4.21415	6.82661	5.44585
XR_002347082.1	5.85912	8.62541	1.77798	4.6038	2.61558	1.4379
XR_002347083.1	1.60131	1.51059	0	1.44091	1.211	0.092076
XM_021102575.1	142.128	166.127	60.8232	46.929	80.5871	90.4824
NM_001244542.1	17.1214	27.5463	7.83364	7.65648	12.1087	18.232
XM_003121826.3	0	0.024119	2.45931	1.21169	2.24586	2.52841
XR_002347087.1	27.4209	28.3864	15.2332	11.1157	19.9651	15.5353
XM_003121828.6	150.014	75.8806	23.5663	48.4408	63.1047	38.1292
LOC100737723	15.7752	8.06154	203.782	75.8514	222.337	110.934
XM_003353492.4	99.4049	77.1791	91.1318	62.1644	79.5316	79.9157
XM_021088206.1	0	19.1104	0	0	4.53993	0
XM_001927990.5	1.39376	1.31448	8.54182	6.59475	9.71716	5.48758
XR_301235.3	1.038	0.613155	7.09165	2.15538	2.38931	3.30314
XR_002347098.1	0.067299	0.727051	2.6455	0.926006	2.41853	3.03485
XM_005659998.3	331.596	346.56	190.607	242.977	249.059	256.563
XM_021102679.1	2.70282	1.83682	2.00867	0.432204	2.24906	1.38721
XR_301237.3	0	1.69865	0	0	1.49198	0
XM_021102671.1	0	0	0	0	0	24.1941
XR_002347100.1	0	0	0	0.091139	0.380774	0
XR_002347099.1	1.48027	0.520102	0.582936	1.26314	1.00179	1.22063
XM_021102666.1	24.2517	21.4687	169.924	59.4307	81.3073	52.2288
XM_021102647.1	34.0812	36.8394	13.2253	18.564	27.6466	26.4719
XR_002347107.1	0	0	4.23439	0	0	0
XM_021102702.1	0.38769	0	0	0	0.388317	0
XM_021102718.1	0	0	2.18194	1.52577	2.57461	0
XM_021102703.1	0.625672	1.07639	0.144679	0	0.132801	0
XM_021102711.1	3.80897	2.14779	0	0	0	2.94855
XM_013985897.2	0.458015	0.431406	0.939593	0.649577	0.873966	0.461419
NM_001244640.1	0.059731	0.643351	0.257353	0.213338	0.670785	0.153145
XM_021062232.1	0.495336	0.352571	1.33006	1.22709	0.860092	1.11431
XM_021102686.1	191.349	214.471	60.333	84.1777	103.904	113.464
XR_002347112.1	1.41548	0.945972	2.15682	1.87087	1.07804	1.99587
XR_001306411.2	0	0	16.0261	0	20.9706	0
XR_115698.4	26.8911	29.8476	0	12.6714	0	19.4587
NM_001244160.1	8.56448	3.92012	5.97834	3.29101	18.8478	21.8707
XR_002335512.1	0.079636	0	0	1.1769	0.692655	0.171742
XR_002335517.1	0	0	6.49349	0	0	0
XM_021085056.1	0.270509	0	0.036438	0	0.376204	0.400421
XM_021062332.1	52.9069	60.0253	53.5192	21.9908	59.9719	57.8317
XM_013993459.2	1.0752	0.603062	4.27646	17.0805	0.918821	5.64846
XM_005660024.3	0.22587	0	0.011169	0.031319	0.02883	0.154212
XM_021062380.1	0	0	0	0	0.460739	0
XR_002335523.1	0	1.80738	0	0	0	0
XR_002335522.1	1.74137	0	1.56237	1.10821	1.51682	2.83516
XM_021062434.1	0.175324	0.064093	0.128261	0	0.111957	0
NM_001199718.1	1.74364	2.08872	1.01483	0.626867	2.6993	0.416414
XR_001306416.1	0.183956	0	0	0.312036	0.755322	0
XM_021064622.1	0	0	32.197	0	0	19.1121
XM_021064673.1	28.5989	21.9696	33.5907	54.4948	61.8357	21.9877
XR_002336329.1	2.84638	0.556963	0	1.44782	3.15291	0
XM_021062472.1	0.177297	0.220007	0.139935	0	0.050685	0.032883
XM_013993473.2	0	0	0.540993	0	0.489469	5.37601
XM_003121846.4	87.051	91.4287	64.8596	63.2142	75.7843	72.9417
NM_001267849.1	10.6749	16.9748	10.5016	11.947	15.6925	9.25255
XM_021062478.1	53.894	42.182	23.5292	19.5736	25.8534	34.1654
XM_021062518.1	8.99344	9.18598	58.1237	46.6066	56.1582	51.2028
LOC106507611	0	0	1.01205	0	0	0.246778
NM_001123124.1	161.051	131.374	59.2787	63.5665	107.84	74.4034
XR_002335545.1	6.74007	10.4816	1003.25	331.238	513.494	480.931
XM_021062537.1	0.897458	1.21491	0.394275	0.332128	0.409664	0.447662
XM_013993477.2	168.744	141.697	79.0919	83.6653	94.1797	104.066
NM_001195341.1	0.156528	0.239353	0.164136	0.191314	0.071787	0.137268
LOC110255404	34.6901	44.7271	12.2164	9.61576	20.7134	23.2143
XM_003121858.4	0.176363	0	1.95178	0.724655	2.27549	1.17368
XR_002335558.1	0	0	0	0	0	0.357549
XR_002335557.1	0	0	0	0	0	0.658461
XM_021062570.1	0.859412	1.83848	1.63111	0.254193	1.66727	0
XM_013993479.2	22.9066	15.6064	4.84475	5.75932	15.0857	6.51348
XM_005660028.2	4.57334	3.43492	208.751	80.5627	156.84	131.697
XM_003121860.4	73.414	32.335	624.387	345.038	402.96	471.47
XM_021083220.1	0	0	0	0	0	0.019277
XM_021083229.1	0.03256	0	0	0	0	0.072178
LOC100626302	29.9378	45.2803	1023.6	324.901	503.721	766.646
XM_021081392.1	0	0	0	0	0	0
XM_021081294.1	2.71279	2.4741	0.243257	0.36264	0.527048	0.567724
XM_021062610.1	3.39609	3.44477	1.09043	1.31466	1.97405	1.91715
LOC100739385	6.63185	3.43985	2.30448	2.55155	3.64652	3.71121
XM_013993486.2	0	0.755395	0.296237	0.477462	0	0.280986
XM_021074201.1	0	0	0	0	0	0.006613
XR_001306433.2	0	0.000235	0.000105	0.00094	0.008102	0.033072
XM_003353501.4	0	0	10.0744	0.941735	15.9413	5.38218
XM_021074129.1	5.95665	0	0	0	5.17094	6.76223
XM_021074185.1	0.318225	8.02986	5.43263	5.041	0.426947	3.20569
XM_021074250.1	75.2083	65.3103	55.1315	29.416	64.1187	59.89
XM_021075408.1	0.958992	1.25166	0.294369	2.24692	0.324841	1.85787
NM_001244062.1	24.2976	16.2276	23.7174	24.4523	29.0451	22.4997
NM_001168417.1	0	0	0	0	0	0
XR_002339173.1	258.874	207.259	90.5288	123.089	177.388	182.58
XM_021085060.1	6.72909	15.2912	3.48119	5.53482	7.65771	5.34518
XM_021085066.1	4.26196	4.87745	2.16145	1.74213	1.21617	2.5624
XM_001926143.5	3.6289	2.35479	1.12313	1.84056	2.35794	1.25549
XM_001928301.4	0.017995	0.211727	0	0	0	0
XM_021062719.1	0	0	8.97221	8.09481	0	0
XM_003121873.6	9.66259	10.9292	0	2.06132	13.1479	16.0523
XR_298010.3	0.315874	0.728651	0.962311	0	0.204947	0
XM_021062724.1	43.7676	37.5372	23.8586	16.178	32.0183	26.6151
XM_005660054.3	830.005	867.483	316.774	399.233	608.979	524.26
XM_021062669.1	17.7843	21.2894	8.61294	9.84842	9.70038	12.2814
XR_002335625.1	0	0	0	0.807038	0	0.403138
XR_002335624.1	38.2523	37.1253	20.2673	34.4949	26.1281	14.6141
XM_021085070.1	20.996	32.7279	103.71	57.205	102.877	60.7572
XR_002339175.1	151.903	168.247	56.0263	60.6461	93.3865	78.4612
XM_021062774.1	0	0	0	0	0.137192	0
XM_021062802.1	66.313	67.6042	24.5449	38.4992	40.519	40.7581
XM_021062904.1	0.206459	0	0	1.56073	0	0
XM_021062750.1	0.298787	0.166833	0.125848	2.9165	0.479045	0.185613
LOC110255437	0.619956	1.71267	2.86135	12.7841	2.04039	1.1075
XM_003121880.4	0.987574	0.650292	0	0.3679	0.04261	0.1522
XR_002335665.1	0	1.00316	0.197455	0.166157	0.684796	0.251725
NM_213735.2	0.155604	0.503211	0.057957	0.217051	0.126908	0
XR_001306439.2	0	0	0	0	0	0
XR_301271.3	0	0	0	0	0	0
XR_002335676.1	14.1909	9.23836	7.44111	13.9645	8.98428	5.71214
XR_002335673.1	0.462328	0	0.078743	0	0.720227	0
XM_021082822.1	44.6392	0	38.4236	55.5534	0	47.2056
XM_021082816.1	44.3653	111.973	0	0	73.6963	9.40467
NM_001130238.1	3.1332	0.994622	0	0.720852	0	0.967734
NM_001130232.1	1.55127	4.442	0	0	0	0
NM_001166312.1	10.1709	14.9188	9.0978	17.1519	8.18726	11.8844
NM_001164844.1	1.12108	1.14109	0.143589	2.54274	0.325423	1.81316
XM_003121879.4	251.223	262.807	127.975	160.26	157.549	170.767
LOC110255446	0.500715	0	0	0.130052	0	0
NM_001164854.1	0.761716	1.93445	0.05614	0	0	3.00837
LOC106509143	0.016131	0	0	0	0	0.009009
NM_001130246.1	2.4761	10.5502	1.97902	2.42597	3.02423	2.55692
LOC106509151	0.023832	0	0	0.30879	0	0.01331
XM_005660068.3	0.21382	0.124869	1.88744	1.32586	3.67823	1.58795
XR_002335707.1	0.106886	0	0.016571	0.01763	0.028891	0
XR_002335705.1	0	0.192208	0	0	0	0.026553
NM_001164848.1	0.769421	0	0	0	0	0.049851
NM_001164851.1	0.583946	0	0	0	0	0.934457
NM_001130230.1	0.0484	0	0	0	0.031199	0
NM_001166318.1	0.22293	0	0	0	0	0
NM_001130533.1	0.854	1.17405	0	0.761271	0	0.093122
XM_021063076.1	33.7188	27.5735	14.1835	15.8689	16.9294	18.7599
XM_021063107.1	0	0	0	0	0.003961	0
XM_021063095.1	0	0	0	0	0.004625	0.007506
NR_038608.1	0	0.806061	1.62904	4.94996	1.93155	4.78857
MIR491	0	0.063879	0.059607	0.06546	0.066839	0.076096
XM_021063102.1	6.64332	7.39252	4.283	3.83786	4.80163	5.43117
XM_021063113.1	0.002001	0	0.00189	0.004177	0	0
XM_013993522.2	151.538	132.676	67.9896	86.4612	121.117	87.5474
XM_003121886.6	23.3582	31.6705	8.82025	8.36014	17.5248	11.1025
XR_001306459.2	0.804783	0.943296	0.691548	0.557528	0.473461	0.897433
XM_001926911.5	0	0.152089	0	0.226413	0	0.229281
XM_021078223.1	1.71463	0.861777	0.524666	0.856912	1.18859	0.694785
XM_003121890.4	0	0	338.899	142.554	151.483	0
XM_005660083.2	0.708494	6.79488	0	0	19.8875	159.82
XM_021063184.1	46.4555	52.0307	21.3604	17.0736	23.7038	27.6776
XM_021063185.1	0.15245	0.301762	0	0	0.091047	0.049337
XM_013993527.2	0.06588	0	0.262424	0.087247	0.132129	0.143354
XM_001928749.6	4.05238	3.12388	25.8003	6.38908	14.6847	17.9695
XM_005660075.3	0	0	0.363774	38.8281	34.0107	44.0123
XM_013993524.2	0	0	0	0	0.893314	0
XM_005660074.3	53.714	29.533	154.104	43.246	33.9546	40.1705
XR_001306461.1	7957.7	5694.38	6824.12	4972.88	7050.67	6673.72
XM_005660087.3	573.643	657.166	152.502	226.078	314.439	283.141
XM_021063236.1	69.7986	53.5748	14.3999	22.3249	32.5838	30.9557
XM_001925157.6	11.7449	13.6947	1.41334	3.26844	7.01613	3.5665
XR_002335853.1	4.91157	3.83377	0.26972	1.48911	2.07925	1.69117
XM_013993548.2	3.96819	0	0.717974	1.31784	1.6384	0.564052
XM_021074260.1	1.93338	1.6834	0.546863	1.04698	0.511168	0.651447
LOC100626859	0.592019	0.792063	0	0.327759	0.720878	0.301603
XM_021063273.1	9.82677	12.844	5.15314	10.7497	11.3454	11.3983
XR_002335864.1	0	0.939823	0.642067	0.498953	0.098808	0.35776
XR_002335870.1	0	0	0	0	0	0.414847
XR_002335869.1	18.0773	9.60135	10.6162	21.871	17.4144	17.1436
XR_002335873.1	5.60861	6.08089	6.49313	6.2015	6.97689	7.64954
XR_301295.3	0	0.176442	0	0	0	0
XR_002335861.1	0	0	0.183399	0.055482	0.0205	0.282211
XR_002335854.1	0	0.411017	0	0.589318	0.484131	0
XM_021063290.1	0.517144	6.39515	1.94484	2.02605	0.244663	1.25599
XM_021063387.1	4.41656	0	0	0.148003	2.3601	1.28013
XM_021063474.1	13.2659	15.7074	5.94862	7.24982	12.1741	12.1692
XR_002335897.1	8.15449	4.90158	5.74118	10.6133	9.09594	4.58352
XR_002335903.1	0	0.577269	0	0.011629	0.058911	0
XM_021063500.1	3.93442	5.14554	2.39254	1.52266	4.14981	4.23712
XM_021063603.1	0.045192	0.111803	0.145038	0	0	0.082684
NM_001243670.1	0	0.915353	1.20527	0.440172	0	0
XM_005660092.3	381.362	274.198	174.173	212.052	239.105	224.649
XM_021102150.1	0.932199	0	1.02122	0.24818	0.544528	1.25968
XM_021102208.1	0.542834	0	0	0.194157	0.74045	0
XM_001927743.5	10.8123	4.59022	9.07074	7.6618	13.1023	12.3178
XM_021063627.1	0.943612	1.44884	1.03996	0.698437	1.47718	1.11485
XM_021063514.1	0	0	0	0	0	0.032605
XM_021063564.1	3.45067	2.77349	1.70478	1.90285	2.95573	2.56288
XR_002335921.1	140.387	141.352	44.8331	56.2363	123.314	95.7532
XR_002335940.1	0.237391	0.193917	0.980613	0	1.29569	0.10802
XM_021063671.1	0	0	0	0.044034	0	0
XM_005660096.3	5.09818	1.04265	0	0	0	0
XM_021063652.1	3.7507	3.82773	4.19993	6.88962	8.23775	3.52812
XR_001306470.2	0	0.469266	0.036681	0	0.102755	0
XR_001306469.2	6.28721	10.778	2.08996	5.69214	4.08363	3.35609
XR_001306472.2	0	0	0	0	0	0
XM_021063770.1	0	2.69968	0	0	1.09928	1.04407
XM_021063703.1	2.41376	0	1.08461	0.670766	0.35273	0
XM_013993569.2	0.880558	1.07127	0.331556	0.709567	0.776816	0.83567
XR_001306473.2	0.90613	13.0277	6.50329	11.0441	1.16704	1.43712
XR_002336015.1	10.8142	0.819874	0.668069	0.345548	6.29655	5.59369
XR_002335987.1	1.89919	0.971078	0	1.84122	5.00073	0
XR_002335974.1	51.5239	21.7613	38.2399	27.0003	21.2659	19.3863
XR_002335976.1	39.0394	36.5446	14.6816	24.0637	25.1703	17.6305
XM_005660102.3	1.34094	0.53725	0.040524	0	0.544817	0.036804
[truncated: 33,396 more rows]

## Sheet: DEGs
Row-names	Symbol	logFC	adj-P-Val	data	Control01	Control02	SilncT01	SilncT02	SilncT03
0	NA	6.02145	0.0412111		0	2.40456	6.85599	7.26212	7.5531
2021-03-01	NA	-0.549804	0.268069		0.253684	0.96879	0.0341481	0.103725	0.0464282
2021-09-01	NA	0.20141	0.567085		0	0.286865	0.56706	0.266093	0.201373
2021-03-10	NA	-0.630836	0.287878		0.881403	1.25286	0.0752875	0.362331	0.871276
2021-09-10	NA	-0.930418	0.214286		6.13144	6.50848	4.80151	5.63767	5.72945
2021-03-11	NA	2.53272	0.0319011		0.235547	0.285745	2.92783	2.32109	3.13118
2021-09-11	NA	-0.699814	0.476962		8.60464	9.72085	7.94003	9.02671	8.42206
1212.67	NA	0.605768	0.692163		8.5369	10.7062	9.60725	10.631	10.4437
1283.46	NA	0.303808	0.659382		8.61854	9.46986	9.49062	9.52011	9.0333
1388.23	NA	0.408563	0.527262		8.73147	9.57433	9.71075	9.72122	9.25241
1391.01	NA	0.304994	0.620872		8.73435	9.49513	9.5953	9.53637	9.12754
2021-09-14	NA	0.0982299	0.717819		0	0	0	0	0.29469
151.942	NA	0.470304	0.341656		5.56717	5.69607	6.51071	5.96161	5.83345
1702.82	NA	0.342629	0.728598		9.02552	9.9959	9.28555	10.5037	9.77073
180.743	NA	0.770074	0.294478		5.81273	5.86468	7.22879	6.45357	6.14399
2021-03-02	NA	-1.88162	0.428727		0	3.76324	0	0	0
2021-09-02	NA	-0.68084	0.20202		4.66832	4.59816	3.70697	4.37866	3.77158
23.1884	NA	0.91912	0.213703		3.0149	3.21631	4.3724	4.30493	3.42685
2339.62	NA	0.38388	0.589966		9.48312	10.4121	10.4022	10.571	10.0213
2021-03-03	NA	0.176059	0.404165		0	0	0.277598	0.0890194	0.161559
2021-09-03	NA	-1.05148	0.0672185		3.52877	3.86183	2.41288	2.84341	2.67517
3052.2	NA	0.0421066	0.934576		9.86622	10.3267	10.3017	10.2465	9.86764
31676.2	NA	0.733213	0.369378		13.2403	14.3115	14.7496	14.128	14.6497
3177.85	NA	0.170435	0.829185		9.92436	10.5871	10.9777	10.1897	10.1111
3507.53	NA	0.446293	0.294125		10.0666	10.6146	10.7755	10.9234	10.6619
39.2941	NA	-0.0828139	0.972876		3.70073	5.81101	3.49773	6.41639	4.10505
2021-03-04	NA	0.120729	0.698772		0	0	0.362188	0	0
2021-09-04	NA	0.0911364	0.749746		0.222134	0	0.129272	0.10935	0.367988
43217.4	NA	-0.138611	0.676523		13.6885	13.6755	13.8032	13.4265	13.4004
45.4706	NA	0.295296	0.897504		3.8962	6.64492	4.63903	6.33842	5.72013
2021-03-05	NA	-0.568312	0.190505		5.35096	5.24142	4.40478	4.9186	4.86025
2021-09-05	NA	0.157238	0.618817		0	0	0	0.386158	0.0855579
55.191	NA	-0.193595	0.938083		4.15854	5.67812	3.82913	6.53145	3.81362
2021-03-06	NA	-0.503237	0.14147		4.86309	4.73971	4.11881	4.47805	4.29763
2021-09-06	NA	0.0580018	0.887563		0.675573	0.395299	0.834202	0.406604	0.539507
6906.54	NA	0.355809	0.569482		11.0435	11.8091	11.8634	12.014	11.4688
2021-03-07	NA	0.762197	0.396223		3.44707	4.32164	4.24743	5.26816	4.42406
2021-09-07	NA	1.82844	0.0667095		6.32678	6.53765	7.88478	8.82963	8.06755
7.14706	NA	0.356449	0.836236		1.67044	3.4713	1.85233	3.51476	3.41486
73.28	NA	-0.286509	0.91367		4.54744	6.27591	3.90244	7.00643	4.46663
744.125	NA	0.389398	0.696641		7.83477	8.81045	8.14888	9.37005	8.6171
2021-03-08	NA	-1.36349	0.141244		2.47784	3.61889	1.6622	1.93701	1.45542
2021-09-08	NA	-0.626689	0.282147		6.07729	5.4172	5.02322	5.4381	4.90035
81.6575	NA	-0.38672	0.884065		4.69726	6.27871	3.94596	7.08841	4.26943
811.704	NA	0.409946	0.665132		7.95966	9.24252	8.98083	9.3725	8.67977
839.297	NA	0.327444	0.644707		8.00769	8.83744	8.83654	9.02083	8.39266
2021-03-09	NA	0.120574	0.716312		0.2502	0	0.0895537	0.187485	0.459982
AAED1	NA	0.467109	0.470161		0	0	0.404458	0	0.99687
AARS	NA	0.516795	0.682824		2.05541	1.32885	1.28845	2.19301	3.14532
ABCA2	NA	-0.0189329	0.924595		0	0.0378657	0	0	0
ABCC6	NA	-0.150233	0.604152		0.445975	0.0868041	0.131373	0.107709	0.109387
ABCG2	NA	0.588725	0.522986		0	0.107036	0.499537	0	1.42719
ABHD14B	NA	-0.0822054	0.708198		0	0.208479	0	0	0.0661016
ABO	NA	-0.0203095	0.918686		0	0.0406189	0	0	0
ACACB	NA	-0.222934	0.403927		0.186755	0.451463	0.181824	0.106702	0
ACPP	NA	0.421035	0.577025		0.944721	0.484058	1.59164	0.55112	1.26352
ACPT	NA	-0.0995089	0.941832		0.186561	1.52606	1.06028	1.21012	0
ACY3	NA	-0.080911	0.686109		0.161822	0	0	0	0
ADAM5	NA	-0.250842	0.479885		0	0.501684	0	0	0
ADGRF2	NA	0.731093	0.0650737		0	0	0.594109	0.699022	0.900149
ADH1C	NA	-0.387466	0.139915		0.527828	0.402818	0.0475789	0.185993	0
ADIPOR1	NA	-0.203065	0.787531		4.01084	4.23719	3.35659	4.47846	3.92781
ADM5	NA	-0.390703	0.449344		0	0.781406	0	0	0
ADPRHL2	NA	1.50863	0.411996		0.319804	0.832968	0.636336	2.12769	3.49102
ADSS	NA	2.84406	0.0532095		3.28713	2.96946	5.20244	6.46213	6.2525
AES	NA	-0.135719	0.482301		0.208499	0.0629396	0	0	0
AFAP1L2	NA	-1.29874	0.0171997		1.49649	1.61043	0.274838	0.201511	0.287789
AFF3	NA	-1.56602	0.428754		0	3.13205	0	0	0
AFG3L2	NA	0.988294	0.176642		0.487842	0.237633	0.786407	1.58423	1.68246
AGBL1	NA	-0.701566	0.0875911		2.13622	2.15211	1.2108	1.57243	1.54456
AGBL3	NA	0.414394	0.388613		1.29027	1.50893	2.15526	1.47882	1.80789
AGO3	NA	2.2685	0.0478372		0	0.924314	2.5239	2.939	2.72907
AHDC1	NA	0.00275581	0.987583		0	0	0	0.00826743	0
AHSA2	NA	-1.26047	0.147761		3.27402	2.56406	1.19125	2.12435	1.66009
AKAIN1	NA	2.30157	0.659382		0	0	6.90471	0	0
AKAP2	NA	0.999336	0.0834188		0	0	0.690906	1.30603	1.00107
AKNAD1	NA	0.159782	0.623128		0.238689	0.262042	0.401837	0.624805	0.203803
AKR1C1	NA	0.322637	0.577001		1.19584	1.03003	0.993911	1.46598	1.84684
AKR1CL1	NA	-2.79927	0.428727		5.59853	0	0	0	0
ALKBH3	NA	-0.698089	0.0671572		3.07057	3.06792	2.28137	2.54371	2.28838
ALLC	NA	-0.133041	0.76202		0	0.496633	0	0.345828	0
ALOX12	NA	0.103131	0.661687		0	0.231156	0.248772	0.177844	0.229512
ALS2CR12	NA	0.290493	0.588992		0	0	0	0.124758	0.746721
AMACR	NA	-1.38518	0.0212089		2.29879	2.24094	0.743582	0.915801	0.994663
AMCF-II	NA	0.121459	0.840671		0.238927	0	0.722768	0	0
AMELX	NA	0.0254294	0.909233		0.0323548	0	0	0.12482	0
ANKMY1	NA	0.0036453	0.98484		0	0.0420938	0.0740765	0	0
ANKRD63	NA	0.0569697	0.787128		0.0362543	0.0237294	0.179995	0.0808896	0
ANO2	NA	0.01279	0.950657		0.0321545	0	0	0	0.0866017
ANO7	NA	-0.0559397	0.780177		0.0941563	0.162715	0	0.0837893	0.133699
ANP32B	NA	-0.0900551	0.911306		8.2914	8.00978	7.51654	8.59137	8.0737
ANXA3	NA	0.0466605	0.885003		0	0.112065	0	0	0.308079
APITD1	NA	0.224396	0.837941		6.5072	4.87825	5.90291	5.98106	5.86739
APOA5	NA	-0.398915	0.448611		0	0.797831	0	0	0
APOPT1	NA	3.27795	0.122225		0.732813	0	2.09761	4.50373	4.33173
ARF3	NA	-0.613772	0.314366		5.4766	5.88243	4.59192	5.35508	5.25023
ARFIP2	NA	0.412576	0.209344		0	0.348439	0.542929	0.510283	0.707174
ARGFX	NA	7.11061	0.00219592		0	0.229785	7.25976	7.06212	7.35464
ARHGAP19	NA	0.155192	0.786217		1.52744	1.50023	1.19501	2.01523	1.79685
ARIH1	NA	-1.08872	0.107141		4.74814	4.42752	3.18889	3.91012	3.39832
ARL16	NA	0.475612	0.385747		0	0.032675	0.962017	0.31787	0.195961
ARPP19	NA	4.60336	0.285121		6.73459	0	7.96443	7.97125	7.97628
ARSE	NA	0.421594	0.482928		0.442409	0.202406	0.23184	1.06632	0.933841
ASCL1	NA	1.2731	0.226395		0	0	0.495797	2.06666	1.25683
ASCL3	NA	-0.0942125	0.660996		0.188425	0	0	0	0
ASIP	NA	0.221682	0.703105		0	0.644991	0.227882	0.555424	0.849228
ASNA1	NA	3.04636	0.0178771		1.68242	2.20572	4.76079	5.21736	4.99314
ASPDH	NA	-0.536862	0.528906		1.49076	0.893245	0	1.17388	0.791538
ATOX1	NA	-1.1935	0.429704		0	2.38699	0	0	0
ATP5A1	NA	0.423088	0.666257		6.79061	5.75801	6.05914	6.97621	7.05684
ATP5B	NA	1.48647	0.116073		0.704676	0.553043	1.43941	2.54288	2.3637
ATP5C1	NA	0.819518	0.285293		4.67777	4.37419	4.71021	5.53767	5.78861
ATP5D	NA	1.05335	0.340644		1.37548	1.92215	1.86877	2.73687	3.50084
ATP5E	NA	2.48232	0.0338796		2.51646	2.17721	4.63836	5.2862	4.5629
ATP5F1	NA	1.57438	0.133581		3.78881	3.25384	4.35814	5.5442	5.38479
ATP5G1	NA	0.299675	0.662517		0	0.447266	0	0.894794	0.675129
ATP5G2	NA	-0.747485	0.362456		4.80169	4.38422	3.26141	4.45522	3.81977
ATP5G3	NA	-0.509482	0.387599		9.37199	8.64666	8.22325	8.5347	8.74159
ATP5H	NA	3.88622	0.0313574		0	0.353099	3.50273	4.75511	3.93048
ATP5I	NA	1.24748	0.589517		3.4621	0	2.56623	3.59187	2.77749
ATP5J	NA	3.61971	0.220163		0	4.2087	4.90534	6.07029	6.19655
ATP5J2	NA	2.6896	0.075922		0	1.21088	3.56617	3.69974	2.6192
ATP5L	NA	-0.66997	0.103168		4.55075	4.93723	4.04257	3.99708	4.18242
ATP5O	NA	2.97659	0.0754944		0	0	2.05391	2.95614	3.91972
ATP5S	NA	0.665448	0.190739		0.619471	0.421121	1.30679	0.810512	1.43993
ATP5SL	NA	0.737516	0.332479		1.78049	1.04017	1.64398	2.28283	2.51672
ATP6V1G1	NA	-1.34286	0.104424		6.5606	5.85402	4.61545	5.26856	4.70935
ATP8	NA	0.67107	0.345798		15.0304	15.7715	16.4169	15.6341	16.1649
ATPIF1	NA	1.46817	0.246106		4.15507	2.25614	4.50058	4.71545	4.8053
ATXN7L3B	NA	-0.934333	0.195822		7.64491	7.31187	6.01695	6.97945	6.63577
BAHCC1	NA	-0.00127583	0.994676		0.0105894	0	0	0	0.0120566
BBIP1	NA	1.79073	0.475693		2.51707	1.26981	4.39835	5.14006	1.51411
BBS5	NA	-0.77411	0.119156		4.9564	4.62872	3.75272	4.06766	4.23497
BCAS2	NA	3.05214	0.0904599		4.68234	6.82267	8.93493	8.76193	8.71707
BCHE	NA	-0.147015	0.469988		0.376359	0.369141	0.155205	0.197166	0.324834
BCKDHA	NA	0.297515	0.692198		0.793128	0.433162	0.418681	1.51346	0.799836
BCL2	NA	0.312485	0.662517		0	0	0	0	0.937455
BEND2	NA	0.239363	0.439906		0	0.131097	0.0854083	0.371508	0.457817
BEND5	NA	-0.145269	0.565179		0.290539	0	0	0	0
BHLHE22	NA	0.831681	0.326386		0.131974	0.0609577	1.09159	1.48348	0.209372
BHLHE23	NA	-0.0456731	0.820303		0	0.122804	0	0.0471866	0
BIRC3	NA	-0.841111	0.070112		4.41255	4.58384	3.5235	3.8785	3.56926
BLCAP	NA	-1.16241	0.0793731		6.13934	6.5168	4.89568	5.48946	5.11184
BLOC1S3	NA	0.0971482	0.766761		0.295864	0.0823306	0.308318	0.0858257	0.464593
BOLA2B	NA	1.83617	0.122225		0	1.34278	2.06955	2.72217	2.73095
BOP1	NA	0.751244	0.364219		0	0	0.0999482	1.37913	0.774655
BTG2	NA	-0.387869	0.836557		1.23068	3.81	1.46127	2.47387	2.46226
BTLA	NA	0.260262	0.529199		0	0.235308	0.188055	0.696427	0.249264
C10H10ORF113	NA	0.121249	0.659505		0	0	0.303773	0	0.059974
C10H1ORF100	NA	0.707646	0.15439		0	0	0.592722	1.06754	0.462681
C10H9ORF153	NA	-0.0568177	0.772282		0	0.134987	0	0.0320275	0
C10H9ORF3	NA	-0.930364	0.188008		5.65657	4.84707	3.99003	4.52526	4.44909
C12H17ORF100	NA	0.691539	0.177848		0.0348453	0.0178036	0.681792	1.07714	0.394657
C12H17ORF105	NA	0.167963	0.51986		0	0	0	0.189816	0.314073
C12H17ORF47	NA	0.000235102	0.999237		0	0	0	0	0.000705305
C12H17ORF53	NA	0.274484	0.663754		0	0	0	0.823451	0
C12H17ORF82	NA	0.0780972	0.746258		0	0	0	0.234292	0
C13H21ORF140	NA	0.426583	0.223941		0	0	0.427836	0.652789	0.199124
C13H21ORF2	NA	0.799433	0.435676		0.284374	0.0685731	0.203075	0.926392	1.79825
C13H21ORF59	NA	-0.964822	0.256658		4.74922	3.9131	2.81809	3.75338	3.52756
C13H3ORF33	NA	-0.165187	0.641566		0	0.43375	0	0	0.155065
C13H3ORF58	NA	0.348004	0.253521		4.12149	4.45236	4.73265	4.62961	4.54253
C13H3ORF67	NA	-0.696828	0.252113		2.43551	2.05512	1.09584	1.88267	1.66695
C13H7ORF73	NA	-0.80167	0.194963		3.83644	4.20523	2.81399	3.60068	3.24281
C14H10ORF107	NA	-1.93976	0.215986		2.68556	2.54233	0	0	2.02256
C14H10ORF35	NA	-2.00564	0.105529		8.54314	7.80932	5.44796	6.77914	6.28466
C14H10ORF62	NA	0.00116045	0.994995		0	0	0.00348135	0	0
C14H10ORF76	NA	-0.393382	0.327527		2.33798	2.79302	2.0051	2.34926	2.16199
C14H10ORF99	NA	0.378727	0.660996		0	0	0	0	1.13618
C14H22ORF31	NA	0.374623	0.481621		0	0	0	0.317453	0.806416
C14H22ORF39	NA	0.119023	0.659382		0.229936	0.462232	0.348504	0.529684	0.517133
C15H2ORF66	NA	0.806871	0.298541		0	0	0.186852	0.864092	1.36967
C16H5ORF34	NA	-0.673825	0.260867		6.14011	6.58125	5.2939	5.70547	6.0612
C16H5ORF42	NA	-0.796489	0.377767		4.93841	5.19048	3.47066	4.66831	4.66491
C16H5ORF58	NA	0.484654	0.444447		2.94074	2.04848	2.86093	2.86727	3.20959
C17H20ORF196	NA	-0.789614	0.432997		1.57923	0	0	0	0
C17H20ORF202	NA	-0.0748918	0.700707		0.149784	0	0	0	0
C17H20ORF24	NA	0.373948	0.905244		1.62559	0	0	3.56023	0
C17H8ORF4	NA	0.00999335	0.957987		0	0	0	0.02998	0
C17H8ORF48	NA	-0.617607	0.194708		4.07012	4.28147	3.36277	3.40226	3.90953
C18H7ORF34	NA	0.0234448	0.908831		0	0	0	0	0.0703344
C18H7ORF49	NA	0.20185	0.566124		0.544915	0.287477	0.748859	0.381578	0.723702
C18H7ORF71	NA	-0.0914497	0.664202		0.182899	0	0	0	0
C1GALT1C1L	NA	0.063399	0.816357		0	0.144516	0.277421	0.129551	0
C1H14ORF105	NA	1.53707	0.0535422		0	0.0343834	1.14515	1.6986	1.81902
C1H14ORF166	NA	0.122252	0.913163		7.46886	6.10896	6.52909	7.30689	6.89751
C1H14ORF37	NA	-0.810207	0.344445		4.17962	4.83523	3.11378	3.71245	4.26543
C1H15ORF52	NA	0.0646431	0.774562		0	0	0.193929	0	0
C1H15ORF57	NA	0.19586	0.683427		3.14436	2.52751	2.89225	2.96905	3.23408
C1H15ORF62	NA	-0.0694455	0.852977		0	0.365226	0	0.294417	0.045085
C1H18ORF32	NA	-0.167329	0.787184		5.39286	4.88142	4.67876	5.4086	4.82206
C1H6ORF183	NA	-0.326939	0.136904		3.35278	3.23621	2.97019	2.95975	2.97273
C1H6ORF203	NA	1.33444	0.528872		3.74511	3.01594	4.50184	3.17989	6.46315
C1H9ORF50	NA	-0.593419	0.437091		1.18684	0	0	0	0
C1H9ORF84	NA	-0.0203489	0.968461		0.525259	0.770332	0.677518	0.263095	0.941727
C1QTNF5	NA	0.0625044	0.779519		0	0	0.187513	0	0
C1R	NA	0.00739533	0.967969		0	0	0.022186	0	0
C1S	NA	0.132569	0.6925		0	0	0.397707	0	0
C2H11ORF74	NA	0.353994	0.664294		3.00254	2.27861	2.87157	3.55381	2.55833
C2H11ORF84	NA	-1.46349	0.115397		2.87459	2.72707	1.15685	1.98488	0.870297
C2H11ORF95	NA	-0.37399	0.416801		1.47076	1.3826	1.12894	1.34247	0.686669
C2H19ORF43	NA	0.78803	0.0596958		0	0	0.700075	0.972672	0.691342
C2H19ORF57	NA	-1.03255	0.0962731		2.41561	1.78349	0.905827	1.07253	1.22266
C2H19ORF60	NA	0.82934	0.662517		2.29396	1.44564	1.19602	4.00179	2.8996
C2H19ORF66	NA	-0.026153	0.894177		0.052306	0	0	0	0
C2H19ORF70	NA	0.446378	0.193494		0	0	0.601525	0.20531	0.532299
C2H19ORF71	NA	-0.0356418	0.852321		0.0712835	0	0	0	0
C2H5ORF30	NA	1.11316	0.659382		0	0	0	3.33948	0
C3AR1	NA	0.135606	0.587893		0.0365357	0	0.189712	0	0.271908
C3H16ORF45	NA	0.900177	0.368447		0	0	0	1.36838	1.33215
C3H16ORF52	NA	1.23123	0.0538716		0.330241	0.208995	1.45673	1.79222	1.25358
C3H16ORF58	NA	-0.0593839	0.818692		0.214025	0.213859	0.30741	0.127915	0.0283499
C3H16ORF59	NA	1.42026	0.107141		0.0402837	0.10516	2.03582	1.48355	0.95957
C3H16ORF62	NA	-1.31986	0.183861		1.7829	1.67083	0	1.22102	0
C3H16ORF82	NA	0.0280523	0.890434		0	0	0	0.0841568	0
C3H2ORF40	NA	-0.652438	0.128981		0.944692	0.499047	0.208294	0	0
C3H2ORF74	NA	-0.739525	0.236016		3.06058	2.4147	1.63566	2.25204	2.10664
C3H2ORF91	NA	-0.13521	0.771512		1.35778	0.976278	1.17688	1.21042	0.708153
C3H7ORF43	NA	0.122333	0.697908		0	0	0	0.367	0
C4H1ORF146	NA	1.46386	0.365193		0	0	0	2.27586	2.11573
C4H1ORF226	NA	-1.64825	0.042865		5.26836	5.36716	3.30153	3.90969	3.79732
C4H1ORF54	NA	0.485392	0.803365		1.78064	0	2.24515	1.88199	0
C4H8ORF46	NA	2.13925	0.117623		2.63433	1.96136	3.63386	5.26092	4.41651
C4H8ORF59	NA	-0.015728	0.98371		2.77584	3.32729	2.49954	3.48649	3.12147
C5H12ORF10	NA	0.787701	0.647029		0	0	0	0.0662587	2.29684
C5H12ORF40	NA	-1.42187	0.101767		5.98806	6.30363	4.64749	5.25467	4.26978
C5H12ORF54	NA	-1.13804	0.0559479		0.877801	1.39828	0	0	0
C5H12ORF60	NA	0.375056	0.462745		0	0	0	0.771907	0.353261
C5H12ORF71	NA	0.0498288	0.928769		0.746447	1.23571	1.08724	1.28095	0.754531
C6H18ORF8	NA	-1.72145	0.121213		6.92424	6.81978	4.3244	5.56019	5.5671
C6H19ORF68	NA	-0.0169106	0.932511		0.0338212	0	0	0	0
C6H1ORF123	NA	0.743078	0.484802		3.68957	2.79867	3.37219	3.81312	4.77628
C6H1ORF168	NA	-1.05705	0.0651391		5.82581	5.574	4.3746	4.73763	4.81633
C6H1ORF185	NA	-0.594976	0.432216		1.24621	1.02922	0	0.479539	1.14868
C6H1ORF228	NA	-0.509437	0.468529		2.65736	2.99194	1.71553	2.65894	2.57118
C6H1ORF64	NA	-2.2849	0.273655		7.07123	4.47409	4.60074	3.00415	2.85838
C7H14ORF1	NA	0.237712	0.79145		2.97012	1.68699	2.32664	2.8224	2.54975
C7H14ORF159	NA	0.0619037	0.81874		0.100193	0	0.0607959	0.275205	0
C7H15ORF40	NA	1.2668	0.102739		0.361745	0	0.992986	1.83822	1.5118
C7H6ORF106	NA	-0.857581	0.230924		4.27769	4.70267	3.10778	4.05632	3.7337
C7H6ORF222	NA	-0.0976589	0.653302		0.21458	0.0363584	0.0451661	0	0.0382648
C7H6ORF229	NA	0.0762135	0.778867		0.128878	0	0.0295942	0.0829205	0.309443
C7H6ORF47	NA	0.0391453	0.834803		0	0	0.0461907	0	0.0712451
C8H4ORF22	NA	0.990924	0.37587		0	1.31322	1.49647	1.15971	2.28642
C8H4ORF26	NA	-0.255304	0.853976		1.71974	3.47135	2.04692	2.95878	2.01503
C8H4ORF32	NA	0.466257	0.659382		0.700029	0.219309	0.478878	1.80713	0.491769
C9H11ORF1	NA	-0.238537	0.820175		1.85419	3.0708	1.87922	2.79661	1.99604
C9H11ORF57	NA	-0.397907	0.382118		5.22678	5.35088	4.58766	4.84663	5.23849
C9H11ORF63	NA	0.724758	0.511032		0	0	0.248021	0.189669	1.73658
C9H11ORF70	NA	-1.56049	0.428754		3.12099	0	0	0	0
C9H11ORF87	NA	-0.0532311	0.946124		0.254484	1.02428	0.824997	0.150399	0.783051
C9H11ORF88	NA	0.0424183	0.935734		0.100672	0.451965	0	0.565549	0.390661
C9H1ORF186	NA	0.0256073	0.900198		0	0	0.0768218	0	0
C9H1ORF27	NA	-0.342519	0.736423		1.20184	1.71525	1.82647	1.20921	0.312399
C9H7ORF72	NA	-0.00706881	0.969684		0.0438232	0	0	0	0.0445284
CAAP1	NA	-0.731258	0.272055		5.48438	5.26818	4.10249	5.04519	4.78738
CALM2	NA	1.95463	0.017605		6.42758	6.23718	8.09491	8.40205	8.36406
CAPNS2	NA	0.208266	0.544797		0	0	0.15832	0	0.466478
CARD6	NA	-0.590391	0.342752		0.870005	1.33762	0.151629	0.42983	0.958809
CARS	NA	0.372562	0.227204		0	0.0785456	0.43817	0.214701	0.582634
CASP2	NA	-0.149941	0.888559		1.63951	1.25708	0.485328	1.89913	1.5106
CBR3	NA	-1.19886	0.115397		5.64471	5.88319	4.07665	4.97982	4.6388
CCDC129	NA	-0.248095	0.708663		1.20827	1.48561	0.650844	1.01162	1.63407
CCDC155	NA	-0.252955	0.273297		0.602386	0.685902	0.483158	0.417748	0.27266
CCDC157	NA	0.114789	0.607407		0.0171622	0	0	0.175311	0.194798
CCDC168	NA	0.0708518	0.831591		0.124771	0.413377	0.515164	0.225867	0.278747
CCDC17	NA	0.28811	0.496317		0	0.289505	0.714063	0.422605	0.16192
CCDC63	NA	-0.494619	0.215331		0.767301	0.481178	0	0	0.388862
CCDC94	NA	0.198326	0.698284		2.243	1.76723	1.9177	2.16819	2.52442
CCER1	NA	-0.142553	0.557309		0.34562	0.181127	0.238347	0.0294034	0.0947104
CCNA2	NA	0.222442	0.701148		6.30355	5.94779	5.98082	6.78773	6.27579
CD1.1	NA	0.450743	0.395344		0	0	0.244182	0.199149	0.908898
CD160	NA	0.12725	0.568114		0	0	0.196511	0	0.18524
CD3EAP	NA	-0.793679	0.369846		4.55062	4.71535	3.059	4.13982	4.31911
CD99	NA	0.8731	0.590561		0.190165	0.0534631	0	0.561865	2.42288
CDKL4	NA	-0.00431255	0.99251		0.365438	0.316561	0.648635	0	0.361426
CDNF	NA	0.0439093	0.832713		0	0	0.131728	0	0
CDRT1	NA	-0.00610197	0.972876		0	0.0122039	0	0	0
CENPB	NA	0.0450708	0.801211		0	0.0176668	0.0649118	0.0562519	0.0405488
CENPBD1	NA	0.147365	0.65013		0.0571217	0.0141796	0.111493	0.0234285	0.414124
CENPO	NA	-7.65665	0.00219592		7.87186	7.44145	0	0	0
CEP295NL	NA	-0.140087	0.590091		0	0.300774	0	0.0308996	0
CFAP47	NA	-0.368543	0.676898		2.39187	2.83953	1.55186	2.84706	2.34256
CFAP53	NA	0.412776	0.345438		1.1049	1.1783	1.91693	1.3498	1.39639
CHKB	NA	1.3234	0.0430264		0.283365	0	1.70749	1.34073	1.34704
CHMP1B	NA	-0.941045	0.188116		7.00289	7.34866	5.69802	6.59469	6.41148
CHRNB4	NA	-0.87131	0.102739		1.19049	1.32859	0.677731	0.397811	0.0891496
CHST14	NA	-0.100399	0.926091		2.92883	1.53011	2.08444	1.91931	2.38347
CIDEA	NA	-0.0308137	0.930494		0	0.247972	0	0.279518	0
CIRBP	NA	-1.22409	0.247217		2.10855	2.09366	0	1.57072	1.06032
CKS1B	NA	0.297643	0.717967		7.36063	6.40849	6.88627	7.69048	6.96986
CLDN12	NA	-1.13476	0.0574771		6.31495	6.46738	5.06825	5.54369	5.15729
CLDN20	NA	-1.55063	0.198706		3.33036	2.55068	0.644902	2.22178	1.30298
CLEC10A	NA	0.217574	0.511161		0	0	0	0.455215	0.197508
CLEC9A	NA	0.0208786	0.91816		0	0	0.0626357	0	0
CMC4	NA	-0.647231	0.421967		2.52443	1.64725	1.4295	1.8842	1.00213
CNIH2	NA	0.0903761	0.792949		0.271122	0	0.0704676	0.432439	0.174905
CNTF	NA	1.25269	0.0313574		0	0	1.19717	1.11897	1.44194
CNTNAP2	NA	-0.636517	0.250971		4.85545	4.63843	3.89778	4.56041	3.87308
COBL	NA	-0.424932	0.441108		1.23511	1.36639	0.423359	1.23481	0.969281
COL24A1	NA	-0.481836	0.109069		1.45464	1.29701	0.971378	0.771979	0.938603
COL4A1	NA	-0.0140149	0.943847		0.0191197	0.0221888	0	0.0199182	0
COL4A3BP	NA	0.282698	0.505183		2.73753	2.18025	2.64852	2.90404	2.67221
COMMD7	NA	0.3552	0.661687		0	0	1.0656	0	0
COPRS	NA	-1.21275	0.162441		8.24188	7.51331	6.20162	7.14496	6.64795
COQ3	NA	1.57993	0.112023		0	0.260583	1.14949	1.62716	2.35401
COQ8B	NA	-1.23092	0.0504053		1.82038	2.10869	0.494535	0.92412	0.782196
COTL1	NA	-1.12417	0.213514		3.81149	3.32776	1.80201	3.03412	2.50023
COX1	NA	0.040954	0.938797		14.2685	14.3519	14.7346	14.0615	14.2574
COX6C	NA	1.74149	0.125845		1.70638	1.67713	2.82709	4.26341	3.20921
CPA3	NA	-0.101494	0.850927		0.679185	0.157703	0.0398669	0.326311	0.584672
CPA5	NA	-0.0214616	0.939198		0.167281	0.0604639	0.0340847	0.243147	0
CPAMD8	NA	-0.00298444	0.986981		0	0.0290132	0.0345665	0	0
CPNE7	NA	-0.0578559	0.816588		0	0.260373	0.0494119	0.0870744	0.0805049
CPNE9	NA	1.80538	0.187871		0	0.413111	1.70033	1.23626	3.09922
CPSF1	NA	0.107315	0.708745		0	0	0	0.321944	0
CPSF4L	NA	0.366814	0.493187		0.0719782	0	0.394942	0.813467	0
CPTP	NA	-0.523347	0.181645		0.914984	0.610823	0.075408	0.188084	0.455176
CR1	NA	0.0470383	0.794878		0.0694588	0.0626937	0.132378	0.0796164	0.127349
CRB3	NA	-0.445493	0.268383		2.24003	2.54613	2.09573	2.07016	1.67688
CRIPT	NA	-0.463337	0.659382		5.80365	5.97164	4.51186	5.82372	5.93735
CSN1S2	NA	0.168692	0.677382		0	0	0.506077	0	0
CTGF	NA	4.2203	0.0717376		1.33305	3.61459	7.00267	7.07135	6.00836
CTNNAL1	NA	-0.310159	0.884577		2.19226	1.75833	2.03559	0	2.95983
CTSK	NA	-0.725347	0.117623		2.26745	1.8983	1.14146	1.52195	1.40917
CTXN3	NA	0.0674925	0.776266		0	0.0554983	0	0.233671	0.0520541
CUNH14ORF2	NA	6.11792	0.0281749		2.35673	1.43689	7.03178	8.72656	8.28583
CUNH14ORF79	NA	0.0261272	0.898225		0	0	0	0.0783817	0
CUNH14ORF80	NA	0.0133006	0.948811		0	0.0323209	0	0	0.0883832
CXCL2	NA	0.0227009	0.911047		0	0	0.0681026	0	0
CXHXORF23	NA	-0.44389	0.156382		3.75523	3.67282	3.08288	3.39559	3.33194
CXHXORF36	NA	-0.138991	0.626268		0	0.341149	0	0.0439702	0.0507789
CXHXORF57	NA	-0.531315	0.144943		0.792214	1.10451	0.371907	0.304677	0.574555
CXHXORF58	NA	-0.0840133	0.898752		0.15973	0.756619	0	0.474408	0.648076
CXHXORF67	NA	-0.641593	0.198677		4.6951	4.16215	3.54181	3.86994	3.94935
CYFIP1	NA	-0.589087	0.145913		4.16229	4.12195	3.2728	3.69757	3.68873
CYLC2	NA	0.133543	0.691965		0	0	0	0.400628	0
CYP19A1	NA	-0.424923	0.351104		0.741225	0.910577	0.102494	0.740681	0.359761
CYP19A2	NA	-0.630391	0.0895076		1.52116	1.29907	0.833866	0.880022	0.625279
CYP20A1	NA	-0.976066	0.0890004		4.22282	4.3167	2.99037	3.2778	3.61291
CYP2B22	NA	0.0681803	0.716194		0	0	0.0820417	0	0.122499
CYP2C32	NA	-0.118879	0.836236		0.577335	0	0	0.509364	0
CYP2C33	NA	0.144479	0.4077		0	0	0.133229	0.139869	0.160339
CYP2C34	NA	0.811501	0.521771		0.593251	0	0	1.73658	1.5878
CYP2C36	NA	0.719077	0.564823		0	1.27771	0.500847	1.75038	1.82257
CYP2C49	NA	-0.0449422	0.961419		1.48855	1.33176	0.599702	1.72978	1.76615
CYP2C91	NA	-0.58628	0.668678		5.70639	6.12159	5.57938	4.17595	6.2278
CYP2J34	NA	-0.914755	0.226927		1.741	2.33924	0.606704	1.52479	1.24461
CYP3A29	NA	-0.965574	0.0971854		5.65826	5.76765	4.3744	4.90442	4.96333
CYP3A46	NA	-0.582423	0.400723		7.16079	6.72977	6.25018	5.94284	6.89554
CYP4A21	NA	0.0116015	0.952539		0	0	0	0.0348045	0
CYP4A24	NA	0.0194677	0.92188		0	0	0.0350284	0.0233746	0
CYP4F55	NA	0.198571	0.622369		0	0	0.0206195	0.0533032	0.52179
CYP51	NA	-0.963145	0.31732		5.00737	4.44907	3.31911	4.56286	3.41326
CYR61	NA	-0.167608	0.617414		0.219291	0.399057	0	0.373063	0.0516338
CYS1	NA	0.19024	0.436054		0	0	0.347227	0.135423	0.088071
DAND5	NA	0.247233	0.468842		0	0	0.269101	0.472599	0
DARS	NA	-1.86473	0.263249		6.23585	6.05399	3.74375	5.74088	3.35593
DCK	NA	1.68712	0.659382		0	0	0	5.06137	0
DCUN1D1	NA	-0.698162	0.0882135		8.01404	8.26909	7.27804	7.58958	7.46259
DDO	NA	0.025382	0.900929		0	0	0	0.0761459	0
DDT	NA	0.215588	0.681301		2.01201	1.3499	1.87617	1.69317	2.12029
DDX19A	NA	0.892081	0.330416		2.84876	2.54294	2.91037	4.29505	3.55837
DEXI	NA	-0.0783705	0.692709		0.156741	0	0	0	0
DFNA5	NA	-0.833506	0.47896		4.74185	3.14124	2.59584	3.56974	3.15854
DFNB59	NA	-0.222398	0.561505		2.17787	2.22801	1.69614	2.01291	2.23258
DGCR14	NA	-0.696137	0.194744		2.30424	2.11572	1.12619	1.83393	1.58142
DGCR2	NA	-0.296743	0.423329		0.832884	0.808325	0.303648	0.808336	0.459602
DHDH	NA	0.80079	0.38884		0	0	0.991836	0	1.41053
DHRS11	NA	0.058028	0.935502		0.677064	0.87062	0.348851	0.861289	1.28547
DIEXF	NA	1.48195	0.0601067		1.17003	1.25143	2.26455	2.88774	2.92574
DIO2	NA	0.256948	0.204348		0	0	0.185607	0.292781	0.292458
DIRC1	NA	0.123851	0.697269		0	0	0	0	0.371552
DIRC2	NA	-0.761068	0.112487		3.98446	3.67045	3.32604	2.92457	2.94854
DMBT1	NA	0.00656588	0.9709		0	0	0.0196976	0	0
DNAH14	NA	-0.408302	0.44344		3.46882	3.12512	2.52928	3.25956	2.87716
DNAH8	NA	0.193003	0.65839		0.0358519	0.299753	0.0870717	0.629866	0.36548
DNAJB7	NA	-0.13061	0.549304		0.350802	0.195938	0.176304	0.192173	0.0598038
DNAJC30	NA	-0.469555	0.310715		2.35939	2.26169	1.5927	2.22108	1.70917
DNHD1	NA	0.14234	0.601201		0	0	0.328399	0.073823	0.0247991
DNM1L	NA	-0.556317	0.215234		4.8613	4.7693	3.94141	4.54748	4.28806
DOPEY1	NA	-1.78971	0.478028		4.14756	4.08493	0	3.68764	3.29199
DOPEY2	NA	-0.449572	0.294211		1.08674	1.67677	1.02506	0.907784	0.863717
DPH3	NA	0.394568	0.674887		6.15845	6.46824	5.94437	6.8102	7.36917
DPM3	NA	1.53614	0.100815		0.396486	1.06818	2.24016	2.73277	1.83249
DPPA3	NA	-0.475861	0.455895		9.72298	9.53228	8.77235	9.69614	8.98681
DSC3	NA	1.14981	0.354071		0	0.116222	0.0944942	1.68579	1.84349
DSCR3	NA	-0.593834	0.342009		1.4584	1.03921	0.218691	1.06789	0.678329
DUS2	NA	0.488044	0.684597		0.767603	0.137169	0	1.04142	1.77987
DUSP27	NA	0.0123595	0.950657		0	0.0167673	0	0	0.0622295
DUSP7	NA	-1.49865	0.0646273		2.95345	2.90984	1.09551	1.87398	1.3295
DUXA	NA	-0.0976655	0.720077		9.01002	9.25194	9.09048	9.11524	8.89421
DYDC1	NA	-0.498574	0.502692		4.21871	3.2246	3.32226	2.88108	3.46591
ECI1	NA	0.167593	0.507191		0	0	0.288006	0.214773	0
EDDM3B	NA	0.0179974	0.959221		0	0.255937	0.341516	0.096382	0
EEF1AKMT1	NA	0.276724	0.367663		0.176362	0.0840983	0.246087	0.623629	0.351148
EEF1AKMT2	NA	1.28224	0.112593		2.52347	2.01444	3.23519	4.04002	3.37838
EFCAB6	NA	-0.0986583	0.668294		0.187471	0.236843	0.110365	0.230132	0
EFHD2	NA	-0.231457	0.505729		0.716948	0.27127	0.227087	0.186298	0.374572
EID3	NA	1.12106	0.165122		0.777382	1.84129	2.46033	2.56878	2.26208
EIF4EBP3	NA	1.46684	0.0228366		0	0	1.32228	1.643	1.43525
ELMO1	NA	0.416669	0.187876		0.282917	0.193334	0.606303	0.503784	0.854296
ELMSAN1	NA	-0.0430377	0.961599		1.49695	1.29795	0.622999	1.71449	1.72575
ELOVL7	NA	0.769168	0.148685		0	0.182795	0.773806	1.22534	0.582553
EMC6	NA	0.572204	0.561668		3.784	2.9797	3.36189	4.66005	3.84022
ENSSSCG00000000002	GTSE1 ENSSSCG00000000002	0.98304	0.147866		0.0403342	0.147373	0.711511	0.945226	1.57394
ENSSSCG00000000003	TTC38	0.0525768	0.775641		0	0	0	0.0784227	0.0793078
ENSSSCG00000000005	CDPF1	2.06636	0.208399		1.96	0.385811	2.20869	4.02121	3.48789
ENSSSCG00000000006	PPARA	1.05805	0.360262		0.188096	0	0.358627	2.12547	0.972192
ENSSSCG00000000007	TRMU	0.355008	0.289229		0	0	0.61021	0.194399	0.260415
ENSSSCG00000000010	FBLN1	-1.25132	0.290351		0.820369	2.62171	0.632861	0.286824	0.489462
ENSSSCG00000000014	FAM118A	-0.109783	0.935888		3.92137	2.98971	2.43797	3.57994	4.01937
ENSSSCG00000000018	KIAA0930	0.133407	0.501526		0.0597249	0.119178	0.309595	0.185431	0.17355
ENSSSCG00000000019	NUP50	-0.186131	0.775051		3.96547	4.08817	3.28375	4.19909	4.03923
ENSSSCG00000000022	RTL6	0.0340112	0.892228		0.33741	0.254072	0.437866	0.222336	0.329054
ENSSSCG00000000026	SULT4A1	-0.262488	0.351797		0.669058	0.336956	0.179343	0.259628	0.282587
ENSSSCG00000000029	SCUBE1	0.0285097	0.934417		0.244014	0	0.13991	0.31164	0
ENSSSCG00000000031	MCAT	0.238809	0.577868		0.0851309	0	0	0.607943	0.23618
ENSSSCG00000000033	TSPO	0.0259518	0.898647		0	0	0	0.0778555	0
ENSSSCG00000000034	TTLL12	-0.242391	0.720476		1.01699	1.06743	0.48365	1.40891	0.506901
ENSSSCG00000000035	TTLL1	-0.514172	0.411147		2.90646	2.33736	1.68766	2.20163	2.43393
ENSSSCG00000000036	PACSIN2	-1.1	0.238675		1.97648	1.62351	0.747743	1.35224	0
ENSSSCG00000000037	ARFGAP3	-0.928287	0.233982		2.77545	2.58909	1.26872	2.38265	1.61058
ENSSSCG00000000039	POLDIP3	-3.40343	0.344858		5.2049	5.49111	0.631953	5.20176	0
ENSSSCG00000000045	NDUFA6	0.605851	0.485581		4.60602	5.52432	5.08413	6.00018	5.92875
ENSSSCG00000000046	CYP2D25	0.788021	0.597755		0	0	0.239284	0	2.12478
ENSSSCG00000000050	NAGA	0.0766388	0.699437		0	0	0.0696417	0	0.160275
ENSSSCG00000000058	SNU13	4.06376	0.379781		0	7.30014	7.4812	7.58144	8.07884
ENSSSCG00000000059	XRCC6	-0.933246	0.251047		5.59673	6.1556	4.32877	5.3647	5.1353
ENSSSCG00000000061	PMM1	0.660567	0.376437		0	0	0	1.04736	0.934341
ENSSSCG00000000062	CSDC2	-0.204725	0.475792		0.414115	0.0611389	0	0.0987066	0
ENSSSCG00000000063	POLR3H	1.60761	0.193954		1.16667	0.981736	1.66138	3.33737	3.0467
ENSSSCG00000000064	ACO2	-1.34062	0.103377		4.44409	4.40245	2.86023	3.6488	2.73891
ENSSSCG00000000066	L3MBTL2	0.158075	0.765699		1.24826	0.755241	1.26844	0.811705	1.39933
ENSSSCG00000000067	CHADL	0.000893212	0.998443		0.327185	0.688045	0.69264	0.472607	0.360278
ENSSSCG00000000068	EP300	1.43232	0.0743692		1.1267	1.70256	2.58876	3.19595	2.75613
ENSSSCG00000000071	ST13	-0.146951	0.904054		3.36719	2.56969	1.96595	3.12309	3.37543
ENSSSCG00000000072	SLC25A17	-0.630244	0.372132		6.88752	6.70475	5.65457	6.71993	6.12317
ENSSSCG00000000074	MCHR1	-0.0284575	0.884269		0	0.056915	0	0	0
ENSSSCG00000000076	SGSM3	-0.829423	0.198404		1.4249	1.20479	0	0.869767	0.586501
ENSSSCG00000000077	ADSL	0.300386	0.533975		0.178731	0.74354	0.721233	1.00492	0.558408
ENSSSCG00000000078	TNRC6B	-1.22687	0.112183		4.17536	4.17301	2.49548	3.44141	2.90504
ENSSSCG00000000079	FAM83F	0.048796	0.837021		0.0202042	0.0769503	0	0.0730497	0.21907
ENSSSCG00000000080	GRAP2	-0.10616	0.606524		0.0222883	0.190032	0	0	0
ENSSSCG00000000081	ENTHD1	-0.449791	0.554061		2.81953	2.88646	1.93924	3.06274	2.20762
ENSSSCG00000000082	CACNA1I	0.00345292	0.985531		0.0313133	0.01593	0.06634	0.0148837	0
ENSSSCG00000000084	ATF4	0.0590489	0.937049		5.16414	5.53722	4.87416	5.72866	5.62636
ENSSSCG00000000087	TAB1	0.0191386	0.944826		0.164827	0	0	0.216359	0.0882977
ENSSSCG00000000091	APOBEC3B	0.476532	0.285227		0	0	0.206856	0.391599	0.83114
ENSSSCG00000000092	NPTXR	-0.357628	0.159347		0.522947	0.431768	0	0.182749	0.17644
ENSSSCG00000000093	DNAL4	-1.35188	0.109066		4.06676	3.65828	1.973	2.88112	2.67782
ENSSSCG00000000094	SUN2	-1.58506	0.160673		3.48801	3.41545	1.04859	2.60661	1.94481
ENSSSCG00000000095	GTPBP1	-0.142443	0.714049		1.97822	1.98881	1.77001	2.15045	1.60275
ENSSSCG00000000097	TOMM22	1.69426	0.142459		2.34247	3.70321	4.38616	5.13528	4.62988
ENSSSCG00000000103	DMC1	0.178946	0.674887		0	0	0.536839	0	0
ENSSSCG00000000104	DDX17	0.46866	0.38635		5.49034	5.67938	5.60048	6.23596	6.32412
ENSSSCG00000000105	KDELR3	1.09844	0.220821		0.623131	0	1.12099	1.02586	2.08318
ENSSSCG00000000107	LOC100523244	-0.667633	0.218032		4.43686	5.11609	3.91132	4.15666	4.25854
ENSSSCG00000000108	TMEM184B	-0.747955	0.118747		1.16979	1.38305	0.228375	0.696848	0.660179
ENSSSCG00000000110	PLA2G6	-1.74643	0.0466911		2.21293	2.1372	0.619468	0	0.666448
ENSSSCG00000000111	BAIAP2L2	-0.15424	0.688345		0.45316	0.48208	0.0783051	0.247423	0.614412
ENSSSCG00000000113	SLC16A8	-0.041036	0.830184		0.0914399	0.0273791	0	0.0551207	0
ENSSSCG00000000114	PICK1	-0.217735	0.271099		0.222487	0.283791	0	0.106213	0
ENSSSCG00000000116	POLR2F	4.04985	0.087937		2.80217	0	5.30008	5.52645	5.52628
ENSSSCG00000000117	C5H22orf23	0.0677089	0.934417		0.451382	0	0	0	0.880199
ENSSSCG00000000118	MICALL1	0.0178702	0.929919		0	0	0	0.0536105	0
ENSSSCG00000000119	EIF3L	1.15592	0.265515		4.69897	4.42046	4.81547	6.16276	6.16868
ENSSSCG00000000120	ANKRD54	0.321898	0.339865		0.778607	0.500993	0.789085	0.946893	1.14912
ENSSSCG00000000131	ELFN2	0.0161708	0.936112		0	0	0.0485124	0	0
ENSSSCG00000000135	KCTD17	0.0586849	0.788825		0	0	0	0.176055	0
ENSSSCG00000000138	PVALB	0.704581	0.659382		0	0	0	0	2.11374
ENSSSCG00000000139	IFT27	-0.13228	0.833845		0	0.640611	0	0.564076	0
ENSSSCG00000000141	EIF3D	0.488155	0.511479		1.08996	1.51993	1.17601	2.01678	2.18652
ENSSSCG00000000142	FOXRED2	0.424615	0.335448		0.234273	0	0.526912	0.252253	0.84609
ENSSSCG00000000144	TXN2	0.227627	0.674735		2.82133	3.03921	2.71222	3.45735	3.30411
ENSSSCG00000000145	MYH9	0.887191	0.125955		0.52025	1.04913	1.70664	1.41115	1.89786
ENSSSCG00000000146	MYH11	-0.81733	0.126027		1.78006	1.87725	0.63664	1.20387	1.19348
ENSSSCG00000000148	LOC106510284	-0.461717	0.597487		1.11469	1.27247	0.0142524	0.846825	1.33451
ENSSSCG00000000151	LOC100518305	0.0735816	0.754983		0	0	0	0.220745	0
ENSSSCG00000000152	RBFOX2	-0.512578	0.440621		1.02516	0	0	0	0
ENSSSCG00000000156	FBXO7	-0.798976	0.108277		3.24322	3.50621	2.47106	2.86299	2.39317
ENSSSCG00000000157	BPIFC	-0.362164	0.729824		0	1.45487	0.296558	0	0.799256
ENSSSCG00000000158	RTCB	1.64936	0.165599		3.33585	3.05172	3.91177	5.17035	5.4473
ENSSSCG00000000159	ASCL4	-0.440662	0.444447		0	0.881324	0	0	0
ENSSSCG00000000160	PRDM4	-1.48555	0.0820518		5.25967	4.84658	3.07838	3.88907	3.73527
ENSSSCG00000000161	PWP1	-0.0716706	0.944486		5.96887	5.01748	4.81503	5.72137	5.72812
ENSSSCG00000000162	BTBD11	-0.998143	0.0776748		3.50561	3.08226	2.52779	2.17929	2.18029
ENSSSCG00000000164	CRY1	0.544769	0.539354		4.01151	3.28912	3.50909	4.49953	4.57664
ENSSSCG00000000167	RIC8B	0.251447	0.738988		0.911422	1.45932	1.24827	2.0251	1.03709
ENSSSCG00000000169	POLR3B	2.02462	0.364323		0	0	0	2.89629	3.17757
ENSSSCG00000000171	CKAP4	0.516431	0.495676		1.70871	1.20563	1.4853	2.55078	1.88473
ENSSSCG00000000175	ADCY6	-0.0401586	0.836532		0.115879	0.0700087	0	0.0689198	0.0894358
ENSSSCG00000000176	DDX23	0.607764	0.342199		1.82164	1.79296	1.85432	2.71716	2.67372
ENSSSCG00000000179	CCDC65	-0.811435	0.235158		2.84196	2.4039	1.28846	2.07927	2.06676
ENSSSCG00000000182	WNT10B	-0.0469058	0.803262		0.0938116	0	0	0	0
ENSSSCG00000000183	WNT1	-0.241855	0.379221		0.343975	0.334953	0	0	0.292825
ENSSSCG00000000184	DDN	0.0383849	0.895548		0.149953	0	0.265262	0	0.0748219
ENSSSCG00000000185	PRKAG1	0.44473	0.669312		1.91876	1.13401	2.76111	1.39847	1.75376
ENSSSCG00000000186	RHEBL1	0.886954	0.398318		6.13213	6.79085	6.58404	8.08828	7.37301
ENSSSCG00000000189	LMBR1L	0.457699	0.0855821		0	0	0.54079	0.391145	0.44116
ENSSSCG00000000190	TUBA1B	-0.271629	0.662188		7.14757	7.21304	6.42855	7.35205	6.94542
ENSSSCG00000000194	LOC100127131	-4.46595	0.428754		9.3922	9.85269	7.47707	0	7.99242
ENSSSCG00000000195	PRPH	0.449479	0.225385		0.615194	0.376435	0.734821	1.16216	0.938901
ENSSSCG00000000197	C1QL4	0.559425	0.443617		0	0	0.15328	1.20873	0.316267
ENSSSCG00000000198	DNAJC22	-0.990916	0.140837		2.63828	3.26929	1.72841	2.30845	1.85174
ENSSSCG00000000199	SPATS2	-0.621721	0.251133		4.69062	4.72676	3.66995	4.45341	4.13753
ENSSSCG00000000202	MCRS1	1.21443	0.0719008		0.737105	1.12143	2.31653	2.3039	1.81065
ENSSSCG00000000203	KCNH3	-0.985982	0.150375		1.59985	1.15093	0	0.792954	0.375277
ENSSSCG00000000204	PRPF40B	-0.349429	0.275546		0.874212	0.663913	0.237811	0.597958	0.423132
ENSSSCG00000000205	FAM186B	-1.16419	0.0647572		1.61019	1.32708	0	0.463827	0.449523
ENSSSCG00000000206	FAIM2	-0.162906	0.474972		0.166817	0.406393	0.110864	0.11424	0.145993
ENSSSCG00000000209	NCKAP5L	0.143908	0.686795		0	0	0	0	0.431725
ENSSSCG00000000212	AQP6	-1.51406	0.149299		2.35563	2.26234	0.498938	1.60875	0.277081
ENSSSCG00000000214	GPD1	1.07216	0.117031		3.08478	2.82246	3.83519	4.48694	3.75521
ENSSSCG00000000215	SMARCD1	-1.17619	0.124581		3.11985	2.52522	1.22663	1.98988	1.72252
ENSSSCG00000000216	ASIC1	-0.273685	0.498403		0.129983	0.663209	0.117504	0	0.251229
ENSSSCG00000000217	RACGAP1	-1.53699	0.838605		0	7.83389	0	0	7.13987
ENSSSCG00000000220	POU6F1	-1.05442	0.114112		1.51488	1.52453	0	0.748512	0.647336
ENSSSCG00000000223	BIN2	-1.16299	0.211854		2.94975	2.10832	0.865971	1.29384	1.93831
ENSSSCG00000000228	SCN8A	-0.8292	0.0429023		1.62449	1.64137	0.727435	0.748817	0.93495
ENSSSCG00000000231	ANKRD33	-0.0121024	0.950228		0	0.0242048	0	0	0
ENSSSCG00000000232	ACVRL1	-0.0409818	0.833393		0.100593	0	0	0.0279438	0
ENSSSCG00000000233	ACVR1B	-1.1672	0.130906		2.90896	2.46032	1.02531	1.90632	1.62068
ENSSSCG00000000252	KRT8	0.27649	0.267421		0	0	0.175158	0.223593	0.430718
ENSSSCG00000000257	ITGB7	0.138941	0.788825		0.732053	0.21678	0.792648	0.290158	0.757266
ENSSSCG00000000260	SOAT2	-0.0192079	0.963477		0.404698	0	0	0.164246	0.385178
ENSSSCG00000000261	IGFBP6	0.140588	0.729633		0.919252	0.594615	0.830994	0.689248	1.17232
ENSSSCG00000000262	SPRYD3	0.00677739	0.978438		0.38678	0.217984	0.412234	0.317955	0.197289
ENSSSCG00000000263	TNS2	-0.126005	0.710776		0	0.398599	0	0	0.219883
ENSSSCG00000000264	MFSD5	0.0144593	0.96006		0.582773	0.680464	0.621749	0.808332	0.508152
ENSSSCG00000000265	ESPL1	-0.636743	0.125845		1.49237	1.73547	0.772381	1.1864	0.972754
ENSSSCG00000000268	AAAS	-0.875815	0.17069		2.17069	2.6035	1.35174	1.94139	1.24072
ENSSSCG00000000271	AMHR2	0.0935516	0.687914		0	0	0.235573	0	0.0450823
ENSSSCG00000000272	SP1	0.0257945	0.991448		2.39963	3.2143	0.698253	4.07822	3.72181
ENSSSCG00000000273	PRR13	1.46246	0.305533		2.87446	4.99658	5.09415	5.32962	5.77017
ENSSSCG00000000274	PCBP2	1.42587	0.143364		3.096	3.54719	4.46961	4.32133	5.45144
ENSSSCG00000000275	MAP3K12	1.54378	0.0606377		0.797152	0.845962	2.79218	2.00585	2.29799
ENSSSCG00000000276	TARBP2	-0.0738841	0.884428		0.325956	0.553029	0.511759	0.585066	0
ENSSSCG00000000277	NPFF	-0.44511	0.686664		1.70868	1.02866	0	1.38962	1.38107
ENSSSCG00000000278	ATF7	-2.65523	0.324553		0.885202	5.07666	0.35088	0	0.62622
ENSSSCG00000000279	HOXC13	-0.107024	0.950307		0.0382184	2.14899	1.65542	0.821032	0.483278
ENSSSCG00000000281	HOXC12	0.0177798	0.93028		0	0	0	0	0.0533394
ENSSSCG00000000288	HNRNPA1	0.0610422	0.9347		6.78697	6.0944	6.18309	6.89434	6.42774
ENSSSCG00000000289	NFE2	0.0712044	0.704455		0	0	0.117658	0	0.0959555
ENSSSCG00000000290	COPZ1	-1.16056	0.126456		3.832	3.94837	3.21599	2.72616	2.24671
ENSSSCG00000000292	ZNF385A	0.110543	0.633732		0	0	0.228474	0	0.103157
ENSSSCG00000000293	ITGA5	0.229134	0.363366		0	0	0.265406	0.351704	0.0702918
ENSSSCG00000000295	NCKAP1L	-1.31554	0.0932549		4.42046	4.76225	2.84572	3.68777	3.29396
ENSSSCG00000000297	PDE1B	0.0131183	0.964913		0	0.176859	0.0287898	0.275853	0
ENSSSCG00000000298	PPP1R1A	0.0977622	0.648601		0	0	0.119415	0.173872	0
ENSSSCG00000000318	LOC100156762	0.103735	0.749757		0.100725	0.338494	0.43627	0.109628	0.424135
ENSSSCG00000000327	LOC110260678	-0.750297	0.19674		2.29679	2.15276	1.46555	1.87933	1.07855
ENSSSCG00000000332	LOC110255239	-0.743077	0.533481		2.52592	1.40526	1.79098	1.51986	0.356705
ENSSSCG00000000333	LOC100736710	-1.22395	0.101446		3.0442	2.33961	1.1802	1.51575	1.70792
ENSSSCG00000000353	LOC100519839	-0.10746	0.749944		0	0.408381	0	0.0761637	0.214028
ENSSSCG00000000359	BLOC1S1	-1.53472	0.29501		2.75392	1.35772	0	1.56329	0
ENSSSCG00000000361	CD63	-1.97057	0.63077		3.41474	4.15689	0	0	5.44573
ENSSSCG00000000362	RDH5	-0.482106	0.244729		0.464744	0.910948	0	0.284936	0.332285
ENSSSCG00000000364	SARNP	1.30165	0.033629		2.35052	2.68351	3.70836	3.85702	3.89061
ENSSSCG00000000365	ORMDL2	1.86397	0.0538023		4.04298	4.31698	5.79092	6.53683	5.80412
ENSSSCG00000000366	DNAJC14	-0.148305	0.662517		4.20132	4.18312	3.79257	4.10732	4.23184
ENSSSCG00000000367	LOC100523964	0.637219	0.182813		1.15926	1.01618	1.36851	1.92635	1.87995
ENSSSCG00000000368	MMP19	0.256221	0.744011		0.322445	0.38908	0.0762348	1.27856	0.481154
ENSSSCG00000000370	DGKA	0.0106137	0.95545		0	0	0	0.0318412	0
ENSSSCG00000000376	SUOX	0.242602	0.754983		1.64117	0.725603	1.12012	1.28968	1.86816
ENSSSCG00000000377	PA2G4	3.40241	0.152042		2.2498	0	3.14776	5.37879	5.05538
ENSSSCG00000000379	ESYT1	-1.58772	0.0786963		4.66401	4.68418	2.67752	3.64246	2.93913
ENSSSCG00000000382	SMARCC2	-0.977937	0.265849		2.29983	2.84768	0.929253	1.7395	2.1187
ENSSSCG00000000383	RNF41	-0.917661	0.144643		2.82341	2.76457	1.87213	2.28805	1.46881
ENSSSCG00000000384	NABP2	0.735002	0.51258		0	0	0	0.476214	1.72879
ENSSSCG00000000385	SLC39A5	-0.290195	0.436261		0.72711	0.285102	0.142268	0.381496	0.123967
ENSSSCG00000000386	ANKRD52	-0.365616	0.249047		0.651955	0.984035	0.324184	0.491472	0.541481
ENSSSCG00000000393	PAN2 ENSSSCG00000000393	-0.496129	0.419333		3.25797	3.07743	2.21302	2.67475	3.12694
ENSSSCG00000000394	CNPY2	0.567535	0.545818		2.14053	1.50694	1.97643	3.15815	2.03922
ENSSSCG00000000396	STAT2	0.668527	0.251895		2.11417	2.82058	2.86148	3.32303	3.2232
ENSSSCG00000000400	MIP	-0.0902246	0.697418		0	0.237192	0.0744931	0.0087522	0.00186852
ENSSSCG00000000401	GLS2	-1.33172	0.0831236		5.36735	5.14503	3.476	4.28576	4.01164
ENSSSCG00000000402	RBMS2	-1.35752	0.0838701		4.68108	4.8116	2.94035	3.80626	3.41985
ENSSSCG00000000403	BAZ2A	0.00540288	0.994676		2.37984	2.68728	1.9075	2.92855	2.78085
ENSSSCG00000000406	PTGES3 ENSSSCG00000000406	3.82512	0.0189041		2.21312	2.51037	5.74432	6.62593	6.19035
ENSSSCG00000000411	NAB2	0.058403	0.789256		0	0	0.175209	0	0
ENSSSCG00000000413	MYO1A	0.0377464	0.853507		0	0	0	0	0.113239
ENSSSCG00000000418	TAC3	0.0375458	0.853958		0	0	0	0	0.112637
ENSSSCG00000000431	MBD6	-0.247497	0.44481		0.433692	0.702614	0.275448	0.513046	0.173475
ENSSSCG00000000433	B4GALNT1	-0.143638	0.704723		0.664294	0.273365	0.450497	0.418192	0.106887
ENSSSCG00000000435	ARHGEF25	-0.0369266	0.846604		0.0738531	0	0	0	0
ENSSSCG00000000436	PIP4K2C	-0.714886	0.284994		2.45799	2.70237	1.32992	2.29071	1.97525
ENSSSCG00000000437	ARHGAP9	-1.24435	0.117901		2.31329	2.3707	1.335	1.43454	0.523409
ENSSSCG00000000439	KIF5A	0.00446455	0.980279		0	0	0	0.0133937	0
ENSSSCG00000000443	GLI1	0.0904635	0.798188		0.202105	0.128805	0.461415	0	0.306342
ENSSSCG00000000444	DCTN2	1.55734	0.129788		0.323179	0	1.1369	1.58698	2.43291
ENSSSCG00000000449	DTX3	-0.424329	0.445826		0.848659	0	0	0	0
ENSSSCG00000000453	ATP23	0.0329126	0.953209		6.84575	6.61509	6.40011	7.11762	6.77227
ENSSSCG00000000455	LRIG3	-0.728176	0.272128		3.01834	2.30991	1.55719	2.24328	2.00738
ENSSSCG00000000456	SLC16A7	-0.0697635	0.852761		0.559474	0.235245	0.299361	0.16261	0.520818
ENSSSCG00000000457	USP15	-0.511919	0.310218		5.4104	5.6809	4.65633	5.33955	5.10533
ENSSSCG00000000458	MON2	0.860458	0.0716979		1.24827	1.37015	1.94264	2.37286	2.19351
ENSSSCG00000000464	C12orf56	-0.0661474	0.699693		0.0739395	0.0583553	0	0	0
ENSSSCG00000000466	XPOT	-1.10548	0.841563		0	5.71136	0	0	5.2506
ENSSSCG00000000469	LEMD3	0.0314062	0.953163		4.52356	3.96113	4.02787	4.3421	4.45129
ENSSSCG00000000473	TMBIM4	0.862166	0.403957		1.67393	1.15944	1.40702	2.59197	2.83757
ENSSSCG00000000475	IRAK3	-0.443341	0.109108		6.39583	6.52011	6.00613	6.10918	5.92859
ENSSSCG00000000477	HELB	-0.805692	0.124855		5.23638	5.25508	4.08926	4.51661	4.71424
ENSSSCG00000000478	GRIP1	-1.22811	0.0474181		8.2929	7.90812	6.99412	6.9252	6.69789
ENSSSCG00000000482	IL22	-0.318452	0.684355		0	1.02055	0.575473	0	0
ENSSSCG00000000483	MDM1	-0.997512	0.119724		6.28397	6.42327	4.97279	5.75431	5.34122
ENSSSCG00000000486	NUP107	-0.597353	0.3404		6.64758	6.93809	5.73592	6.21112	6.6394
ENSSSCG00000000487	SLC35E3	-1.23685	0.115307		3.61831	3.95887	2.55367	2.0943	3.00727
ENSSSCG00000000488	MDM2	0.891905	0.251133		1.77443	1.55254	1.94462	3.08061	2.64092
ENSSSCG00000000492	LYZ	0.489724	0.265187		0	0	0.848292	0.289777	0.331103
ENSSSCG00000000493	FRS2	1.41904	0.421519		0	2.6519	2.49783	3.22269	2.51444
ENSSSCG00000000496	CCT2	-0.379179	0.12882		8.67658	8.53698	8.15263	8.26697	8.2632
ENSSSCG00000000499	BEST3	0.0826066	0.727877		0	0.0139124	0.242183	0.0140081	0.0124972
ENSSSCG00000000500	RAB3IP	-0.485953	0.44642		5.03409	5.11737	4.42946	5.14071	4.19917
ENSSSCG00000000502	CNOT2	0.710762	0.155706		5.67093	5.56987	5.9646	6.50323	6.52566
ENSSSCG00000000504	PTPRB	-0.410157	0.428754		1.88735	2.58951	1.88014	1.96176	1.64293
ENSSSCG00000000509	ZFC3H1	1.29918	0.0804694		2.70502	3.39652	4.36644	4.5563	4.12711
ENSSSCG00000000510	RAB21	0.437582	0.605354		1.05548	0.856419	0.661774	1.8503	1.66853
ENSSSCG00000000512	TBC1D15	-0.359877	0.435252		7.2284	7.27159	6.52168	6.95587	7.19281
ENSSSCG00000000515	TRHDE	-0.602417	0.107293		1.48233	1.75346	0.879009	1.01431	1.15311
ENSSSCG00000000516	KCNC2	-0.111555	0.625763		0.22311	0	0	0	0
ENSSSCG00000000517	CAPS2	0.0173932	0.977558		3.61377	2.97422	3.5423	2.93617	3.45569
ENSSSCG00000000519	GLIPR1	-2.40964	0.434433		0.239169	5.13962	0.319247	0.228107	0.291915
ENSSSCG00000000521	PHLDA1	-0.894267	0.16932		5.47073	5.1609	3.94641	4.61042	4.70781
ENSSSCG00000000522	NAP1L1	5.96631	0.00919844		0	0	5.40574	6.09048	6.40269
ENSSSCG00000000523	BBS10	0.134708	0.734426		0.245188	0.0610282	0.0524521	0.225119	0.585878
ENSSSCG00000000527	SYT10	0.183764	0.541586		0.0489936	0	0.151113	0.426063	0.0476068
ENSSSCG00000000528	PKP2	1.32345	0.358205		0.269408	0.122128	0.220966	2.22529	2.11139
ENSSSCG00000000530	FGD4	-0.842873	0.322854		3.5635	3.56815	2.00307	3.29115	2.87464
ENSSSCG00000000531	BICD1	0.00490392	0.985783		0.186085	0.332357	0.110497	0.320888	0.36099
ENSSSCG00000000534	CAPRIN2	-1.07773	0.0835098		6.65694	6.79754	5.27814	5.90491	5.76549
ENSSSCG00000000536	ERGIC2	0.0841653	0.832713		7.4421	7.04912	7.5348	7.18679	7.26773
ENSSSCG00000000540	OVCH1	-0.506301	0.434679		2.4262	2.19257	1.24708	2.03625	2.12592
ENSSSCG00000000541	FAR2	0.598644	0.491276		2.03645	2.07133	1.90988	3.26355	2.78418
ENSSSCG00000000545	KLHL42	-0.711911	0.0778444		1.43496	1.42408	0.505314	0.804537	0.84298
ENSSSCG00000000546	MANSC4	-0.732597	0.063493		0.71419	0.892252	0	0.211871	0
ENSSSCG00000000547	MRPS35	-0.162189	0.585457		5.13595	5.10336	4.87726	4.82221	5.17293
ENSSSCG00000000549	PPFIBP1	-0.316045	0.549563		1.02545	1.04522	0.437581	1.17349	0.54679
ENSSSCG00000000550	SMCO2	0.0537851	0.962618		0	1.4803	0.93977	0.339966	1.10206
ENSSSCG00000000551	ARNTL2	-0.614333	0.146511		4.48709	4.50638	3.67764	3.7978	4.17176
ENSSSCG00000000553	TM7SF3	-0.0174649	0.9751		1.44586	1.20471	1.51918	1.55643	0.847853
ENSSSCG00000000554	FGFR1OP2	4.23566	0.122608		2.37521	2.17621	7.42397	4.43391	7.67625
ENSSSCG00000000555	ITPR2	0.254824	0.442497		0.457216	0.37726	0.415411	0.824392	0.776383
ENSSSCG00000000559	RASSF8	-0.603781	0.273631		6.58991	6.40429	5.45531	5.9991	6.22555
ENSSSCG00000000563	IRAG2	-0.863757	0.199551		5.16897	5.31194	3.83298	4.58975	4.70736
ENSSSCG00000000567	SOX5	-0.373093	0.430263		0.72689	1.36537	0.697964	0.80281	0.518337
ENSSSCG00000000570	C2CD5	1.52325	0.659382		0	0	0	4.56976	0
ENSSSCG00000000571	ABCC9	0.0456176	0.807795		0	0	0	0.0855878	0.0512649
ENSSSCG00000000577	GYS2	0.282006	0.24342		0.191537	0	0.466028	0.353015	0.314281
ENSSSCG00000000579	GOLT1B	-0.811775	0.169118		9.70017	9.63062	8.41132	9.17368	8.97587
ENSSSCG00000000580	RECQL	0.0264535	0.972149		4.6429	4.37669	3.91616	4.72621	4.96639
ENSSSCG00000000582	IAPP	1.88353	0.396178		0	0.00603945	0.830773	3.91222	0.916669
ENSSSCG00000000583	PYROXD1	1.24484	0.485354		0	0.37832	3.06445	0.49362	0.743941
ENSSSCG00000000584	SLCO1A2	-0.279394	0.657633		0.182649	0.914508	0	0.254044	0.55351
ENSSSCG00000000585	SLCO1C1	0.0122573	0.956636		0	0.125141	0	0.115792	0.10869
ENSSSCG00000000587	AEBP2	5.63157	0.030257		0.638116	0.473903	5.10211	6.66975	6.79088
ENSSSCG00000000588	PLEKHA5	3.4582	0.0201581		0.288559	0.582325	3.6747	3.63531	4.37091
ENSSSCG00000000590	PLCZ1	-0.314574	0.640744		2.32533	1.61901	1.32832	2.02829	1.61617
ENSSSCG00000000591	PIK3C2G	-0.524624	0.177065		2.61993	2.25238	1.78234	2.08934	1.86292
ENSSSCG00000000598	SLC15A5	-0.158642	0.499039		0.119371	0.34014	0.0794266	0.133912	0
ENSSSCG00000000599	DERA	-1.03048	0.148597		3.80495	3.38522	2.07565	2.85316	2.76501
ENSSSCG00000000600	EPS8	-0.808592	0.180524		1.56056	1.28935	0.79232	0.887822	0.16895
ENSSSCG00000000601	PTPRO	0.0264637	0.897031		0	0	0	0	0.0793911
ENSSSCG00000000602	RERG	0.0128781	0.971649		0	0.353256	0	0.258469	0.310048
ENSSSCG00000000611	WBP11	-0.0299703	0.964978		5.43669	5.52028	4.96869	5.42276	5.95409
ENSSSCG00000000612	ATF7IP	-0.614938	0.299484		3.57025	3.66013	2.4911	3.28702	3.22264
ENSSSCG00000000614	GRIN2B	0.0323702	0.874294		0	0.0352509	0	0.105482	0.0445046
ENSSSCG00000000619	FAM234B	-0.230722	0.394238		0.316391	0.474572	0	0.223182	0.271098
ENSSSCG00000000623	BCL2L14	-1.32116	0.118848		6.77792	6.98458	4.99792	6.04149	5.64086
ENSSSCG00000000625	LRP6	-0.30694	0.68859		3.02728	2.49733	1.88267	2.93842	2.545
ENSSSCG00000000631	TAS2R9	0.0601004	0.94738		0	0.534944	0.982717	0	0
ENSSSCG00000000633	YBX3	-1.28857	0.117623		4.22403	3.24883	2.51684	2.57887	2.24786
ENSSSCG00000000634	STYK1	0.163738	0.679396		0	0	0.491213	0	0
ENSSSCG00000000635	MAGOHB	1.97148	0.0355188		1.1106	1.14411	3.17094	3.40283	2.72273
ENSSSCG00000000636	LY49	1.4597	0.0734166		0.937247	0.587945	2.49888	1.7703	2.3977
ENSSSCG00000000642	KLRD1	0.55223	0.501526		0	0	0	0.393552	1.26314
ENSSSCG00000000645	GABARAPL1	-0.64557	0.144919		0.916175	1.09216	0.0611278	0.507516	0.507151
ENSSSCG00000000647	OLR1	-0.0249123	0.899406		0.0498245	0	0	0	0
ENSSSCG00000000648	CLEC7A	0.43214	0.398627		0	0	0.725007	0	0.571412
ENSSSCG00000000649	CLEC1A	0.00529518	0.992063		0.383093	0	0.590525	0	0
ENSSSCG00000000650	CLEC1B	0.149035	0.68453		0	0	0	0	0.447105
ENSSSCG00000000651	CLEC12B	1.48191	0.0663956		0	0	1.73343	1.01634	1.69595
ENSSSCG00000000657	CLEC2D	0.0179888	0.929408		0	0	0	0.0539663	0
ENSSSCG00000000659	LOC100524679	-0.0912149	0.790231		0	0.363142	0	0.0190984	0.25197
ENSSSCG00000000660	A2M	0.0485223	0.853194		0.0238146	0.100388	0.0733884	0.258483	0
ENSSSCG00000000661	PHC1	0.681314	0.35912		1.33549	1.5685	1.67835	2.75565	1.96592
ENSSSCG00000000664	A2ML1	0.183329	0.549668		0.072077	0.00606243	0	0.382406	0.284789
ENSSSCG00000000665	RIMKLB	3.50171	0.0601067		0.194435	1.72055	3.88389	4.94765	4.54608
ENSSSCG00000000667	AICDA	3.4273	0.226257		0	4.21741	5.63974	5.12621	5.84206
ENSSSCG00000000668	APOBEC1	0.921909	0.0812592		0.43743	0	1.13303	1.30945	0.979395
ENSSSCG00000000669	GDF3	2.44672	0.125251		1.59094	3.53358	4.60202	5.39818	5.02676
ENSSSCG00000000679	LRRC23	-0.0152784	0.938931		0.0464701	0	0	0.0238699	0
ENSSSCG00000000682	GNB3	0.117108	0.700829		0	0	0	0	0.351323
ENSSSCG00000000683	CDCA3	0.0301177	0.963477		8.50853	9.13346	8.45141	8.9978	9.10415
ENSSSCG00000000684	USP5	0.118009	0.822953		1.88528	1.28534	1.49483	1.94822	1.6669
ENSSSCG00000000685	TPI1	0.872474	0.2573		3.14314	3.22316	4.48462	3.39843	4.28381
ENSSSCG00000000690	MLF2	0.568216	0.370802		3.53244	3.50522	3.6426	4.60138	4.01715
ENSSSCG00000000691	COPS7A	-0.440687	0.428727		2.82748	3.45084	2.43926	2.99276	2.66338
ENSSSCG00000000692	PIANP	-0.230814	0.490932		0.331187	0.563483	0.447674	0.117404	0.0844848
ENSSSCG00000000693	NCAPD2	0.256463	0.690706		0.907758	1.05966	0.699174	1.36582	1.65552
ENSSSCG00000000694	GAPDH	1.38627	0.659382		0	0	0	0	4.15881
ENSSSCG00000000695	IFFO1	0.0587673	0.739608		0.0688042	0.022757	0.131891	0.0948684	0.0868843
ENSSSCG00000000696	NOP2	3.89637	0.0193561		1.09756	1.57731	4.75341	5.46594	5.48205
ENSSSCG00000000697	CHD4	-0.269734	0.76797		4.99094	4.72898	3.83102	4.74568	5.19399
ENSSSCG00000000699	LPAR5	0.07233	0.757551		0	0	0	0	0.21699
ENSSSCG00000000700	ACRBP	0.177352	0.377271		0	0	0.0994299	0.173647	0.25898
ENSSSCG00000000702	ZNF384	1.51114	0.0495996		0.665848	0.82935	1.88916	2.44084	2.4462
ENSSSCG00000000703	VAMP1	-0.388279	0.737209		0.831378	1.74546	0	1.50668	1.19374
ENSSSCG00000000704	TAPBPL	-0.205166	0.490113		0.459115	0.113548	0	0.0617527	0.181744
ENSSSCG00000000706	LTBR	0.0419732	0.838814		0	0	0	0.12592	0
ENSSSCG00000000708	TNFRSF1A	-0.225203	0.498364		0.275391	0.488897	0.38649	0	0.0843351
ENSSSCG00000000712	VWF	0.0055582	0.974917		0	0	0.0166746	0	0
ENSSSCG00000000716	KCNA1	0.0123548	0.949817		0	0	0	0	0.0370645
ENSSSCG00000000718	GALNT8	0.706341	0.431892		0	0.151894	0	1.3399	1.00697
ENSSSCG00000000719	NDUFA9	3.29167	0.0682389		1.1955	1.55509	3.63129	4.90516	5.46443
ENSSSCG00000000720	AKAP3	0.426283	0.588786		0	0	0	1.11813	0.160721
ENSSSCG00000000721	DYRK4	0.285162	0.573941		0	0.108124	0.119555	0.128556	0.76956
ENSSSCG00000000722	RAD51AP1	-0.182797	0.715915		8.62216	8.73766	8.93054	8.29858	8.26222
ENSSSCG00000000723	C12orf4	0.972097	0.624742		1.63192	4.67933	3.9372	4.19244	4.25352
ENSSSCG00000000728	PARP11	0.638679	0.390847		0	0	0	1.11441	0.801628
ENSSSCG00000000732	CRACR2A	-0.0230688	0.908365		0	0.0546568	0.0127789	0	0
ENSSSCG00000000735	TSPAN9	0.161972	0.595935		0.0255335	0.197746	0.103902	0.260467	0.456468
ENSSSCG00000000736	TEAD4	1.64131	0.0800034		0	0	1.08419	2.12182	1.71792
ENSSSCG00000000737	TULP3	-2.42177	0.108492		3.36995	1.47359	0	0	0
ENSSSCG00000000738	RHNO1	0.0704922	0.928446		6.14408	5.47761	5.41094	6.09035	6.14272
ENSSSCG00000000739	FOXM1	-0.749988	0.368418		2.62501	2.80222	1.28443	2.55302	2.05343
ENSSSCG00000000741	NRIP2	-0.15404	0.688219		0.470136	0	0	0	0.243084
ENSSSCG00000000742	ITFG2	0.357925	0.340142		0.0463178	0.105368	0.133573	0.567999	0.599734
ENSSSCG00000000743	FKBP4	1.81178	0.221938		2.81834	2.32644	3.16079	5.22784	4.76386
ENSSSCG00000000745	DDX11	-0.80028	0.679405		0.206093	2.63903	1.69932	0.167527	0
ENSSSCG00000000746	WASHC1	-0.0556018	0.767857		0.111204	0	0	0	0
ENSSSCG00000000748	IQSEC3	-0.329521	0.28284		0.702747	0.372705	0.122052	0.175226	0.327337
ENSSSCG00000000749	SLC6A12	-0.336275	0.274682		0.542999	0.564878	0.380322	0.272667	0
ENSSSCG00000000751	CCDC77	-1.17336	0.724172		4.55312	3.90443	0	4.41334	4.75292
ENSSSCG00000000753	WNK1	-0.0260506	0.958187		2.48496	2.5236	2.0958	2.60546	2.73342
ENSSSCG00000000754	RAD52	-0.842498	0.084597		1.99279	1.73607	1.14538	0.770569	1.14984
ENSSSCG00000000755	ERC1	-0.763349	0.295381		4.42321	4.51683	3.06829	4.04798	4.00374
ENSSSCG00000000757	ADIPOR2	3.16521	0.060284		1.51714	2.44819	4.35815	5.72691	5.35858
ENSSSCG00000000760	LRTM2	-0.0663877	0.832941		0	0.33173	0	0.0968313	0.201601
ENSSSCG00000000764	HDHD5	0.0603149	0.747651		0	0	0	0.118101	0.0628443
ENSSSCG00000000767	ATP6V1E1	2.87816	0.0664448		1.16995	1.30479	3.22825	4.83739	4.28094
ENSSSCG00000000769	BID	2.3044	0.63459		0	0	0.080955	6.61542	0.21682
ENSSSCG00000000770	MICAL3	-0.784279	0.306993		1.49293	1.83446	0.243026	1.3143	1.08091
ENSSSCG00000000774	USP18	0.472586	0.193022		0	0	0.361022	0.321265	0.73547
ENSSSCG00000000778	CPNE8	1.16375	0.258771		0	1.46208	1.77728	1.68663	2.22046
ENSSSCG00000000779	KIF21A	-0.0535153	0.902487		2.87482	2.79634	2.46887	2.9743	2.90302
ENSSSCG00000000781	ABCD2	-0.0414358	0.911173		0.565444	0.143853	0.245501	0.306247	0.387891
ENSSSCG00000000783	SLC2A13	-0.500542	0.185953		1.88109	1.59275	1.02535	1.28817	1.3956
ENSSSCG00000000784	LRRK2	-0.443918	0.27563		1.83422	1.70028	1.00434	1.45016	1.5155
ENSSSCG00000000789	CNTN1	0.14746	0.67204		0.150073	0.098557	0.0615924	0.529398	0.224335
ENSSSCG00000000791	PDZRN4	-1.31891	0.207363		2.1593	0.626262	0	0.109378	0.112248
ENSSSCG00000000793	PPHLN1	-0.741651	0.0352181		9.65248	9.64256	8.92577	8.88071	8.91112
ENSSSCG00000000795	ADAMTS20	0.124234	0.663754		0	0.119295	0.0357309	0.15188	0.364036
ENSSSCG00000000798	TWF1	-0.81021	0.107141		7.95931	7.92417	6.84943	7.42148	7.12369
ENSSSCG00000000799	IRAK4	-0.55353	0.343617		4.55697	4.2735	3.38052	4.12277	4.08183
ENSSSCG00000000800	PUS7L	0.206725	0.83428		4.14277	3.73335	3.38969	4.25648	4.78819
ENSSSCG00000000801	TMEM117	-0.594084	0.316009		6.24708	6.6162	5.61764	6.30666	5.58836
ENSSSCG00000000802	NELL2	2.03951	0.0556827		1.13742	1.02729	2.60317	3.1504	3.61205
ENSSSCG00000000804	ANO6	-0.393451	0.657953		3.83997	4.26047	3.03251	4.28588	3.65191
ENSSSCG00000000806	SCAF11	-0.264048	0.531007		4.58839	4.16057	3.91971	4.05745	4.35413
ENSSSCG00000000808	SLC38A2	-0.101764	0.894876		1.21543	1.42491	0.648327	1.66774	1.33915
ENSSSCG00000000810	AMIGO2	1.84437	0.147906		0	0	2.82976	1.17813	1.52522
ENSSSCG00000000816	SENP1	1.45057	0.225158		1.48829	0	1.8441	1.9761	2.76394
ENSSSCG00000000837	CHST11	-1.03164	0.2406		4.15068	4.16533	2.49906	3.81154	3.0685
ENSSSCG00000000838	SLC41A2	-0.786324	0.180657		5.24172	5.14278	3.95237	4.56987	4.69554
ENSSSCG00000000839	ALDH1L2	-0.674595	0.125845		2.89178	2.7596	1.90302	2.14638	2.40388
ENSSSCG00000000840	WASHC4	-0.781144	0.210429		6.21557	6.6122	5.17176	5.83985	5.8866
ENSSSCG00000000841	APPL2	-1.09837	0.0953509		6.75191	6.31098	5.15102	5.75837	5.38982
ENSSSCG00000000842	KANSL2 ENSSSCG00000000842	1.10256	0.0329378		5.16969	5.43792	6.35143	6.42686	6.44082
ENSSSCG00000000843	TXNRD1	-0.0984156	0.937699		5.09868	5.45913	4.28278	5.97627	5.28242
ENSSSCG00000000844	NFYB	0.730189	0.0526422		5.59957	5.38627	6.20721	6.27261	6.18952
ENSSSCG00000000846	HCFC2	-0.844052	0.166182		4.64283	4.34926	3.30871	4.06403	3.58326
ENSSSCG00000000847	TDG	4.01734	0.129061		0	3.50289	5.54771	5.71093	6.0477
ENSSSCG00000000848	GLT8D2	-3.1462	0.014789		3.34641	3.31852	0	0.558797	0
ENSSSCG00000000849	HSP90B1	-0.0678206	0.78603		6.55679	6.33525	6.31654	6.3458	6.47227
ENSSSCG00000000853	NT5DC3	0.036438	0.956139		0.656836	0.611352	0.267169	1.17589	0.56854
ENSSSCG00000000854	STAB2	0.407032	0.597658		0.469146	0.901657	0.645781	0.927369	1.70415
ENSSSCG00000000856	PAH	-0.931719	0.128569		5.04722	4.87564	3.59473	4.22267	4.27173
ENSSSCG00000000857	IGF1	0.171311	0.397234		0	0	0.266289	0.116885	0.130758
ENSSSCG00000000859	PARPBP	-0.139461	0.660694		5.1337	4.84414	4.96684	4.89121	4.69033
ENSSSCG00000000860	NUP37	0.913241	0.912646		8.09774	0	0	7.33704	7.54929
ENSSSCG00000000862	GNPTAB	-3.9417	0.0702257		4.56327	4.67486	0	2.03209	0
ENSSSCG00000000863	SYCP3	2.78557	0.00528337		5.6124	5.4064	8.31023	8.3185	8.25617
ENSSSCG00000000864	CHPT1	0.437558	0.291734		4.55279	3.97913	4.63216	4.71052	4.76787
ENSSSCG00000000866	MYBPC1	-0.651731	0.435296		1.30346	0	0	0	0
ENSSSCG00000000867	SPIC	1.05716	0.313966		0	0.691346	1.02227	2.25477	0.931452
ENSSSCG00000000869	UTP20	0.799476	0.0947087		2.78258	2.91137	3.36836	3.72499	3.84601
ENSSSCG00000000870	ARL1	-1.21191	0.0536108		7.52477	7.37801	5.93836	6.40579	6.37428
ENSSSCG00000000871	SLC5A8	-0.235802	0.801557		0.458064	1.6891	0.655862	0.606646	1.25084
ENSSSCG00000000873	ANO4	-0.468069	0.268655		2.95316	2.83137	2.24162	2.76105	2.26992
ENSSSCG00000000874	GAS2L3	0.82941	0.319377		0.461556	1.34464	1.77356	1.24748	2.17648
ENSSSCG00000000875	NR1H4	-0.499989	0.546497		4.38494	3.28518	3.68019	3.00079	3.32424
ENSSSCG00000000877	SCYL2	-0.65896	0.181318		5.63187	5.64902	4.63882	5.2929	5.01274
ENSSSCG00000000884	APAF1	-0.456742	0.662517		3.19082	3.51083	1.9848	3.3242	3.37325
ENSSSCG00000000886	SLC25A3	5.31796	0.0385176		0	0	4.11511	5.88801	5.95077
ENSSSCG00000000887	LOC100622780	0.0235075	0.964695		3.63783	4.23706	3.72735	4.0002	4.1553
ENSSSCG00000000890	NEDD1	-0.771762	0.123526		6.83603	7.00405	5.8905	6.09299	6.46135
ENSSSCG00000000891	LTA4H	0.423504	0.653325		1.3578	0	1.05254	0.941065	1.3136
ENSSSCG00000000892	HAL	-0.240121	0.484818		0.480242	0	0	0	0
ENSSSCG00000000893	AMDHD1	-1.03729	0.0586211		1.24946	1.44158	0.530225	0.0954586	0.299014
ENSSSCG00000000894	CCDC38	0.31852	0.354356		0.522963	0.42058	1.01383	0.557727	0.799319
ENSSSCG00000000895	SNRPF	-0.0528078	0.945426		4.03332	3.16619	3.21884	3.63705	3.78496
ENSSSCG00000000896	NTN4	0.0876587	0.659382		0	0	0.091494	0.0230126	0.14847
ENSSSCG00000000900	VEZT	-0.0999997	0.974455		2.89712	2.92582	0	4.04543	4.38897
ENSSSCG00000000901	FGD6	0.331694	0.838977		2.36965	0	1.50815	1.21663	1.82478
ENSSSCG00000000902	NR2C1	-1.44192	0.09595		6.12914	6.12506	4.1735	4.6877	5.19434
ENSSSCG00000000905	NDUFA12	0.103478	0.712467		0	0	0	0.310434	0
ENSSSCG00000000906	TMCC3	-0.927691	0.589183		2.46964	0	0	0.921393	0
ENSSSCG00000000907	PLXNC1	-0.0825705	0.841834		0.897137	1.09047	0.61406	1.11373	1.00592
ENSSSCG00000000908	UBE2NL	-0.0923452	0.826612		8.40842	8.28897	7.97712	8.54277	8.24916
ENSSSCG00000000910	CRADD	1.53345	0.390751		1.89801	0	3.45289	2.61925	1.3752
ENSSSCG00000000915	DCN	0.137318	0.853144		1.5368	1.15104	1.00474	1.99813	1.44084
ENSSSCG00000000917	KERA	-0.0457673	0.918208		0	0.445659	0.337975	0.193212	0
ENSSSCG00000000918	EPYC	0.00449715	0.980475		0.01752	0	0.0397715	0	0
ENSSSCG00000000920	POC1B	-1.16061	0.0327291		4.01744	3.72094	2.71665	2.74841	2.66067
ENSSSCG00000000924	C5H12orf50	-0.284986	0.46948		0	0.569972	0	0	0
ENSSSCG00000000925	C5H12orf29	1.36511	0.659382		0	0	0	4.09532	0
ENSSSCG00000000926	CEP290	0.0277029	0.955678		6.42617	5.75311	6.12275	6.13633	6.09294
ENSSSCG00000000927	TMTC3	-0.0575228	0.882158		5.09988	5.14289	4.86111	4.99735	5.33314
ENSSSCG00000000932	NTS	-0.0378731	0.956991		0.745839	1.62921	1.16907	1.3566	0.923275
ENSSSCG00000000934	LRRIQ1	0.144676	0.94738		2.2003	0	1.90438	0	1.8301
ENSSSCG00000000936	SLC6A15	-1.1701	0.087803		5.36523	5.3917	3.77854	4.32869	4.51785
ENSSSCG00000000937	MYF5	0.834261	0.205472		0	0	0.300699	1.00778	1.19431
ENSSSCG00000000939	ACSS3	-0.44821	0.179915		0.803081	1.07302	0.34419	0.49237	0.632956
ENSSSCG00000000940	PPFIA2	-0.72377	0.38817		3.90896	4.896	3.19026	3.949	3.89687
ENSSSCG00000000941	METTL25	0.0421056	0.929292		0.383448	0.77925	0.388193	0.836241	0.645931
ENSSSCG00000000943	OTOGL	1.40478	0.0882135		0	0	0.899228	1.83424	1.48086
ENSSSCG00000000948	SYT1	-0.740601	0.524361		1.73912	1.85111	0	1.70057	1.46297
ENSSSCG00000000950	E2F7	1.79815	0.0698193		1.31579	1.94951	3.08887	3.88718	3.31636
ENSSSCG00000000951	CSRP2	-0.29208	0.378656		0.616591	0.839345	0.275748	0.651996	0.379919
ENSSSCG00000000952	ZDHHC17	0.151248	0.699354		0.484497	1.01383	0.813806	1.00831	0.879114
ENSSSCG00000000955	TBC1D22A	0.541028	0.225458		0.554724	0.252131	1.0222	1.16627	0.644893
ENSSSCG00000000958	DYRK2	0.264744	0.724051		0.588543	0.0647573	0.0402037	0.646814	1.08716
ENSSSCG00000000959	LARGE1	-0.754059	0.189633		2.39769	1.8789	1.41851	1.66691	1.06728
ENSSSCG00000000963	SYCE3	1.00716	0.168329		0	0	1.45068	1.10686	0.463952
ENSSSCG00000000964	LMF2	0.0807938	0.923481		0.466748	0.0937427	0	0.978885	0.104233
ENSSSCG00000000965	NCAPH2	0.200996	0.56006		0	0.437875	0.404317	0.339653	0.515832
ENSSSCG00000000970	PPP6R2	0.0161257	0.968814		0.334981	0.161163	0.257705	0.534888	0
ENSSSCG00000000971	HDAC10	-0.121202	0.561505		0.0290924	0.213311	0	0	0
ENSSSCG00000000972	TUBGCP6	0.139367	0.484818		0	0.0336619	0.234393	0.161888	0.072313
ENSSSCG00000000973	SELENOO	0.140019	0.710584		0.454449	0	0.265724	0.535337	0.300668
ENSSSCG00000000974	TRABD	0.06122	0.870559		0.180595	0.0413664	0	0.428362	0.0882393
ENSSSCG00000000975	PANX	0.0165478	0.934576		0	0	0	0.0496433	0
ENSSSCG00000000980	ALG12	0.0226408	0.911173		0	0	0	0.0679223	0
ENSSSCG00000000981	CRELD2	-1.45017	0.393301		4.07655	3.39685	1.00859	3.60133	2.24966
ENSSSCG00000000985	EXOC2	-0.338379	0.516263		2.24926	1.82416	1.34991	2.01635	1.72875
ENSSSCG00000000991	FOXQ1	-0.0505225	0.787531		0.101045	0	0	0	0
ENSSSCG00000000994	GMDS	-0.0939084	0.79322		0.232966	0.327555	0.104133	0.454924	0
ENSSSCG00000000997	PPP1R3G	0.658407	0.104424		0	0	0.453392	0.642277	0.879553
ENSSSCG00000000998	RPP40	0.528769	0.405973		2.4255	2.33003	3.31338	3.03347	2.37274
ENSSSCG00000000999	CDYL	-0.837345	0.245374		2.72646	1.96527	1.10294	1.84859	1.57404
ENSSSCG00000001000	ECI2	0.0691531	0.764826		0	0	0	0	0.207459
ENSSSCG00000001002	PRPF4B ENSSSCG00000001002	-0.596389	0.33885		5.65649	5.68625	4.53073	5.32053	5.37368
ENSSSCG00000001004	SLC22A23	-0.61419	0.385337		1.22987	0.774365	0.107322	0.957563	0.0989059
ENSSSCG00000001008	BPHL	-1.52788	0.0640675		6.06526	6.13493	4.11128	4.86899	4.73637
ENSSSCG00000001009	RIPK1	8.40149e-06	0.999975		1.5454	1.05029	1.09482	1.62585	1.17289
ENSSSCG00000001010	WRNIP1	-0.196659	0.643058		2.27716	1.76404	1.6907	1.97864	1.80249
ENSSSCG00000001011	SERPINB1	-1.12202	0.135722		3.64952	4.51491	3.1315	3.0551	2.69398
ENSSSCG00000001021	RREB1	1.98601	0.0364008		0.222797	0.32232	1.89284	2.59587	2.28699
ENSSSCG00000001022	SSR1	0.580243	0.498028		4.75831	4.49048	4.44081	5.59793	5.57517
ENSSSCG00000001024	RIOK1	0.618325	0.141802		1.05319	1.12811	1.41937	1.8594	1.84817
ENSSSCG00000001025	DSP	-0.240318	0.727058		1.3405	1.21209	0.442299	1.46875	1.19688
ENSSSCG00000001027	BMP6	-0.882134	0.084395		1.14945	0.614817	0	0	0
ENSSSCG00000001033	SLC35B3	0.68456	0.659382		0	0	0	2.05368	0
ENSSSCG00000001036	TFAP2A	-0.330984	0.261785		0.519587	0.741399	0.220664	0.211704	0.466159
ENSSSCG00000001038	LOC100517166	-0.487649	0.501946		9.08762	8.00446	7.92587	8.25034	7.99898
ENSSSCG00000001040	C6orf52	-0.976469	0.0799947		3.37356	3.00172	2.43883	2.20171	1.99297
ENSSSCG00000001041	PAK1IP1	1.3734	0.191607		4.75587	3.48961	5.20489	5.30825	5.97527
ENSSSCG00000001042	MAK	0.884615	0.659382		0	0	0	0	2.65384
ENSSSCG00000001045	ELOVL2	-0.841568	0.216745		2.14727	1.5615	0.691295	1.45647	0.890693
ENSSSCG00000001048	ADTRP	1.23819	0.250983		0	0	2.02555	0.388803	1.30022
ENSSSCG00000001049	HIVEP1	-0.491304	0.73683		0	2.03719	0.465779	0	1.1161
ENSSSCG00000001052	PHACTR1	-0.521058	0.199489		1.38122	1.26322	0.846493	0.520423	1.03657
ENSSSCG00000001053	TBC1D7	-0.767098	0.311761		3.89653	3.79759	2.89361	3.72942	2.61684
ENSSSCG00000001056	RANBP9	-0.928341	0.117842		7.14809	6.66973	5.68867	6.22604	6.02701
ENSSSCG00000001057	MCUR1 ENSSSCG00000001057	-1.09517	0.053777		2.92413	2.66217	1.47355	1.85509	1.76529
ENSSSCG00000001061	JARID2	1.91967	0.232914		0	0	0.513955	2.61437	2.63068
ENSSSCG00000001062	DTNBP1	0.894335	0.604853		2.44984	0	1.48264	2.49094	2.38418
ENSSSCG00000001063	MYLIP	-0.012777	0.990438		2.92888	2.81216	2.08886	3.7254	2.75897
ENSSSCG00000001064	GMPR	-0.397682	0.532652		0.851382	1.6313	0.711079	1.18599	0.633905
ENSSSCG00000001065	ATXN1	-1.1497	0.268108		4.45691	5.62994	3.46374	4.49144	3.72598
ENSSSCG00000001067	STMND1	-0.486622	0.296228		1.18536	0.912086	0.267387	0.884851	0.534071
ENSSSCG00000001068	CAP2	-0.335297	0.592643		2.27664	1.38116	1.33804	1.49859	1.64418
ENSSSCG00000001070	FAM8A1	-0.641038	0.259409		3.09233	3.03741	2.37792	2.86171	2.03186
ENSSSCG00000001073	TPMT	-0.150516	0.714606		2.1971	1.61568	1.77115	1.82469	1.67176
ENSSSCG00000001074	KDM1B	1.19923	0.692079		4.6719	0	2.92798	4.14676	3.53081
ENSSSCG00000001075	DEK	0.0449141	0.990438		5.00897	0	0.981856	4.16103	2.50532
ENSSSCG00000001076	RNF144B	-1.44025	0.445688		5.1695	4.38463	2.1631	4.96398	2.88335
ENSSSCG00000001078	MBOAT1	-0.999566	0.109025		4.37636	3.85423	2.97884	3.42103	2.94732
ENSSSCG00000001080	CDKAL1	0.610868	0.428727		3.54321	3.64457	3.64429	4.82666	4.14332
ENSSSCG00000001083	HDGFL1	0.0485557	0.84867		0.182185	0.00949194	0.220054	0.0340128	0.179116
ENSSSCG00000001085	DCDC2	-0.0550322	0.932092		0.16664	0.435392	0	0.0250685	0.712882
ENSSSCG00000001087	MRS2	-0.270117	0.664445		3.07107	3.34498	2.5072	3.4013	2.90523
ENSSSCG00000001089	GPLD1	-1.70326	0.0861094		5.58402	6.71104	4.36672	4.54282	4.42325
ENSSSCG00000001090	ALDH5A1	0.691264	0.258825		0.348306	0.680887	0.720357	1.47677	1.42046
ENSSSCG00000001091	KIAA0319	0.117776	0.790708		0.544522	0.0904117	0.657253	0.435684	0.212791
ENSSSCG00000001092	TDP2	-1.17478	0.114163		6.10594	5.7861	4.44774	5.25777	4.60822
ENSSSCG00000001095	GMNN	5.67917	0.00401522		0	0	5.48372	5.97493	5.57887
ENSSSCG00000001097	RIPOR2	-0.425496	0.135447		0.524921	0.7222	0.0954397	0.221512	0.277241
ENSSSCG00000001099	CMAH	0.292913	0.392428		0	0.392688	0.559248	0.566981	0.341541
ENSSSCG00000001100	CARMIL1	-0.745626	0.319377		4.68711	5.18632	3.6066	4.58751	4.37915
ENSSSCG00000001101	SCGN	0.423932	0.625678		0	0.398021	0	1.2557	0.613131
ENSSSCG00000001107	SLC17A1	-1.03601	0.160529		5.60366	5.92989	5.13329	4.84964	4.20936
ENSSSCG00000001131	BTN2A2	0.0783714	0.672756		0	0	0.0493617	0.0470023	0.13875
ENSSSCG00000001132	BTN1A1	0.12076	0.670918		0	0	0.323857	0.0384235	0
ENSSSCG00000001156	ZNF322	2.58104	0.0155656		0.861442	1.32244	3.56583	3.80294	3.65017
ENSSSCG00000001164	ZNF184	-1.43121	0.561668		4.14625	2.62496	2.32738	3.5358	0
ENSSSCG00000001197	ZNF165	0.729674	0.659382		0	0	0	2.18902	0
ENSSSCG00000001203	ZSCAN9	0.0959173	0.669463		0	0	0	0.0692595	0.218492
ENSSSCG00000001204	ZKSCAN4	0.119838	0.561299		0.905912	0.944095	1.08173	0.945974	1.10683
ENSSSCG00000001205	NKAPL	-0.693762	0.325498		5.8606	5.54567	4.62894	5.59567	4.80352
ENSSSCG00000001206	ZSCAN26	-1.53163	0.098331		7.52335	7.03965	5.21248	6.19111	5.84602
ENSSSCG00000001207	PGBD1	0.132813	0.947024		1.99955	0	1.63872	1.75903	0
ENSSSCG00000001209	ZSCAN12	0.805149	0.852761		0	4.10496	0	4.1688	4.40409
ENSSSCG00000001211	LOC100522686	0.304585	0.661329		0	0	0	0.0065982	0.907156
ENSSSCG00000001213	GPX6	0.275529	0.653167		1.38331	2.07269	1.8364	2.33137	1.8428
ENSSSCG00000001214	GPX5	0.534407	0.428727		0.739813	0.983786	1.76644	0.824441	1.59774
ENSSSCG00000001216	ZBED9	0.238512	0.777054		1.64214	0.509551	1.21156	1.66492	1.0666
ENSSSCG00000001219	TRIM27	2.508	0.0415364		0.248455	0.0524409	2.53143	3.21126	2.23265
ENSSSCG00000001229	LOC100513601	0.230137	0.32738		0	0	0.372748	0.169972	0.147691
ENSSSCG00000001232	LOC100154127	0.0540643	0.775536		0	0	0.0294628	0.0134723	0.119258
ENSSSCG00000001233	TRIM26	-0.146128	0.570135		0.218882	0.245874	0.258748	0	0
ENSSSCG00000001234	TRIM10	0.00842044	0.964012		0	0	0	0	0.0252613
ENSSSCG00000001235	TRIM15	0.00220074	0.990438		0	0.060948	0	0.0670907	0.0309335
ENSSSCG00000001242	GABBR1	-0.0901336	0.737155		0	0.302533	0.0516658	0	0.131733
ENSSSCG00000001245	POLR1H	0.922001	0.223384		0.21325	0.339567	0.949513	1.83102	0.814696
ENSSSCG00000001248	MOG	1.10506	0.247196		0	0	0.348285	1.18371	1.78319
ENSSSCG00000001252	UBD	1.19056	0.110602		0	0	1.57584	1.30846	0.687371
ENSSSCG00000001342	TRIM39	-0.735982	0.237732		3.608	3.63872	2.96212	3.30112	2.39888
ENSSSCG00000001346	ABCF1	-0.828826	0.37433		5.15224	5.55299	3.7187	4.93789	4.91476
ENSSSCG00000001347	PPP1R10	-0.360578	0.486141		3.8087	3.69892	2.94489	3.65123	3.58357
ENSSSCG00000001362	MDC1	0.0800196	0.76319		0.190354	0.450096	0.380837	0.321248	0.498649
ENSSSCG00000001372	GNL1	0.115058	0.71492		0.474417	0.310732	0.282332	0.640994	0.599572
ENSSSCG00000001376	DHX16	-0.78861	0.432997		1.57722	0	0	0	0
ENSSSCG00000001379	TUBB	1.35708	0.271544		3.44182	4.58101	4.52605	6.00029	5.57915
ENSSSCG00000001382	DDR1	-0.395328	0.448976		0	0.790656	0	0	0
ENSSSCG00000001384	VARS2	0.160265	0.449474		0.0251337	0	0.28649	0.104669	0.127337
ENSSSCG00000001388	C6orf15	0.125632	0.696641		0	0	0	0	0.376897
ENSSSCG00000001391	CCHCR1	0.810647	0.125415		0	0	1.08257	0.453386	0.895984
ENSSSCG00000001392	TCF19	-0.109357	0.847518		1.08541	0.391053	0.419432	0.820866	0.646323
ENSSSCG00000001393	POU5F1	-0.489732	0.451525		4.70215	4.54892	3.58811	4.55847	4.26082
ENSSSCG00000001396	SLA-8	0.50416	0.199393		0	0	0.410437	0.794377	0.307667
ENSSSCG00000001398	SLA-6	1.80278	0.477857		0	3.9309	3.14658	4.0096	4.14851
ENSSSCG00000001400	BAT1	3.86159	0.119428		0	3.17831	5.52272	5.11447	5.71505
ENSSSCG00000001401	ATP6V1G2	-0.236168	0.811282		0.905754	1.27335	1.07003	1.44349	0.0466307
ENSSSCG00000001402	NFKBIL1	-0.47446	0.206658		0.835808	0.469587	0	0.315399	0.219313
ENSSSCG00000001403	LTA	-0.296507	0.166952		0.361482	0.231532	0	0	0
ENSSSCG00000001404	TNFa	-0.109182	0.65666		0	0.24758	0	0	0.0438232
ENSSSCG00000001409	PRRC2A	-0.815586	0.228021		1.70338	1.95055	0.569556	1.52126	0.94333
ENSSSCG00000001410	BAG6	-0.674139	0.161931		2.01726	1.70168	0.883241	1.28282	1.38993
ENSSSCG00000001411	APOM	-0.0194028	0.962351		1.03296	0.73889	0.965024	1.02855	0.605991
ENSSSCG00000001413	GPANK1	-0.84235	0.843399		0	4.38109	0	4.04458	0
ENSSSCG00000001414	CSNK2B	2.6413	0.366599		0	0	0	4.2766	3.6473
ENSSSCG00000001416	LY6G5C ENSSSCG00000001416	-0.180186	0.646784		1.36602	1.43056	0.947411	1.47765	1.22925
ENSSSCG00000001418	NEU1	0.722814	0.164883		0.677522	0	1.05277	1.10412	1.02784
ENSSSCG00000001419	SLC44A4	0.413013	0.261189		0	0	0.617272	0.135686	0.486081
ENSSSCG00000001420	EHMT2	-1.63636	0.112727		3.6012	3.13717	1.0478	2.18934	1.96134
ENSSSCG00000001422	C2	-1.36403	0.0675593		3.89783	3.70029	2.13984	2.83605	2.32922
ENSSSCG00000001423	NELFE	2.60076	0.0964708		1.60329	0.247381	2.7628	3.89078	3.9247
ENSSSCG00000001424	SKIV2L	0.051563	0.785468		0	0	0	0.108577	0.0461124
ENSSSCG00000001426	STK19	1.18559	0.185086		1.059	0.220118	1.44581	2.36191	1.66773
ENSSSCG00000001427	C4A	0.0709602	0.686503		0	0	0.0422451	0.075497	0.0951386
ENSSSCG00000001428	CYP21	0.0167041	0.940632		0	0.0492097	0	0.123927	0
ENSSSCG00000001430	ATF6B	-1.12303	0.429973		2.24605	0	0	0	0
ENSSSCG00000001431	FKBPL	0.888093	0.0429023		0.494693	0.582578	1.49123	1.2794	1.50955
ENSSSCG00000001433	PPT2	0.152903	0.82488		4.8018	5.29293	4.8389	5.69503	5.06686
ENSSSCG00000001434	EGFL8	-0.821502	0.139351		2.77887	2.51666	1.46798	1.89778	2.11302
ENSSSCG00000001435	AGPAT1	-1.0203	0.151357		2.11237	2.69771	1.04585	1.78702	1.32135
ENSSSCG00000001436	RNF5	-0.802699	0.302342		3.60782	4.15761	2.47803	3.47066	3.29135
ENSSSCG00000001438	PBX2	-0.719532	0.288977		0.605186	1.52326	0.206656	0.610282	0.217141
ENSSSCG00000001440	NOTCH4	-0.0250669	0.898647		0	0.0501339	0	0	0
ENSSSCG00000001456	SLA-DQA1	0.480944	0.660045		0	0	1.44283	0	0
ENSSSCG00000001457	SLA-DQB1	0.136659	0.690083		0	0	0	0	0.409977
ENSSSCG00000001463	PSMB9	0.592334	0.377767		0	0	0.86105	0	0.915952
ENSSSCG00000001469	SLA-DMB	-0.0721177	0.814108		0	0.287673	0	0.215157	0
ENSSSCG00000001470	SLA-DMA	0.328606	0.662188		0	0	0.985819	0	0
ENSSSCG00000001471	BRD2	-0.340556	0.894876		1.78908	2.19725	1.35907	3.59876	0
ENSSSCG00000001473	COL11A2	0.0135202	0.945271		0	0	0	0.0222613	0.0182995
ENSSSCG00000001474	RXRB	0.121273	0.58893		0	0	0	0.147139	0.216681
ENSSSCG00000001475	SLC39A7	1.20604	0.0663956		0	0	0.935511	1.12396	1.55866
ENSSSCG00000001476	HSD17B8	-0.492235	0.441467		0.984471	0	0	0	0
ENSSSCG00000001477	RING1	-0.0416441	0.851306		0	0.146379	0	0.094636	0
ENSSSCG00000001478	BMP5	-0.230003	0.489453		0	0.460006	0	0	0
ENSSSCG00000001479	HMGCLL1	0.134337	0.691486		0	0	0	0.40301	0
ENSSSCG00000001481	HCRTR2	-0.283267	0.469835		0	0.566534	0	0	0
ENSSSCG00000001483	FAM83B	0.564587	0.182917		0.0325974	0.238394	0.77447	0.909049	0.416731
ENSSSCG00000001484	TINAG	0.166611	0.67799		0	0	0	0.499834	0
ENSSSCG00000001485	MLIP	-0.399871	0.580428		0.629992	1.53504	0.356854	0.996898	0.694185
ENSSSCG00000001486	LRRC1	-0.799149	0.0748587		2.54314	2.5926	1.53339	1.92867	1.84411
ENSSSCG00000001487	KLHL31	-0.166456	0.537017		0	0.332913	0	0	0
ENSSSCG00000001488	GCLC	-0.190932	0.698772		5.05319	4.93576	4.42426	5.15552	4.83085
ENSSSCG00000001490	KHDRBS2	-2.13515	0.499511		5.04714	5.08963	4.42731	4.37238	0
ENSSSCG00000001493	PRIM2	-0.742226	0.20973		6.74669	6.3797	5.42874	6.18467	5.84951
ENSSSCG00000001497	ZNF451	-0.729716	0.266807		5.58275	5.59954	4.29544	5.15596	5.13288
ENSSSCG00000001498	BEND6	1.5323	0.0748238		0.0982848	0	2.08783	1.45859	1.19792
ENSSSCG00000001499	DST	-1.14177	0.273159		4.10098	4.65318	2.4106	3.42018	3.87513
ENSSSCG00000001500	COL21A1	0.106188	0.884577		0	0.897529	0.547317	0.795364	0.322177
ENSSSCG00000001501	VPS52	-0.795483	0.125875		5.83926	5.8361	5.15892	5.28469	4.68299
ENSSSCG00000001502	RPS18	0.648454	0.47186		0.189932	1.47482	1.32317	1.28706	1.83226
ENSSSCG00000001503	B3GALT4	0.0371943	0.855292		0	0	0.111583	0	0
ENSSSCG00000001504	WDR46	1.51842	0.159917		0.170033	0.32464	1.81394	1.00077	2.48255
ENSSSCG00000001505	PFDN6	0.122824	0.879525		4.03254	3.08522	3.75288	3.95695	3.33529
ENSSSCG00000001506	RGL2	0.237179	0.306418		0.253281	0.0608941	0.437106	0.311464	0.434229
ENSSSCG00000001507	ZBTB22	-0.0366176	0.851226		0.0884727	0	0	0.0228564	0
ENSSSCG00000001509	DAXX	-0.732978	0.374545		1.57806	1.29076	0	0.916206	1.18808
ENSSSCG00000001510	KIFC1	0.0657365	0.933154		0	1.02405	0.583699	0.452981	0.696606
ENSSSCG00000001511	PHF1	0.050952	0.857734		0.192719	0	0.238595	0.20334	0
ENSSSCG00000001512	CUTA	3.14303	0.0654574		0.918503	1.42717	3.50143	4.25191	5.19428
ENSSSCG00000001516	BAK1	0.43223	0.216806		0	0	0.264947	0.687074	0.344668
ENSSSCG00000001517	LOC100156231	0.0331451	0.87141		0	0	0	0	0.0994353
ENSSSCG00000001518	ITPR3	-0.522186	0.135787		0.993585	0.950304	0.463084	0.635423	0.25077
ENSSSCG00000001520	LEMD2	0.174751	0.551142		0.0620277	0.0120008	0	0.284019	0.351276
ENSSSCG00000001523	GRM4	0.0534392	0.847518		0.0769982	0.112464	0	0.307502	0.137009
ENSSSCG00000001531	SNRPC	1.89454	0.089694		5.56844	4.7738	6.5208	7.56307	7.11311
ENSSSCG00000001532	UHRF1BP1	-0.566919	0.11578		1.05796	1.08368	0.366737	0.427123	0.717849
ENSSSCG00000001533	TAF11	1.15144	0.0649128		5.21607	4.83267	5.97412	6.41985	6.13346
ENSSSCG00000001534	ANKS1A	-0.646188	0.129792		0.918431	1.36693	0.38704	0.486826	0.61561
ENSSSCG00000001535	TCP11	-3.32685	0.0412111		3.90169	3.88537	0.376415	0	1.32361
ENSSSCG00000001536	SCUBE3	0.0800641	0.77457		0.0857999	0	0	0.311605	0.0572867
ENSSSCG00000001537	ZNF76	-0.60548	0.256879		0.581253	1.17891	0.486432	0.337369	0
ENSSSCG00000001538	DEF6	-0.136868	0.83184		0.96501	0.246741	0.22239	0.80235	0.382281
ENSSSCG00000001539	PPARD	-0.913088	0.108808		1.58457	1.2784	0.232947	0.826837	0.495395
ENSSSCG00000001543	RPL10A	1.58169	0.128541		1.22295	2.1935	2.7355	3.53725	3.59699
ENSSSCG00000001544	TEAD3	-0.599141	0.088934		0.460029	0.773812	0.0533394	0	0
ENSSSCG00000001549	FKBP5	-1.02819	0.243922		4.41801	4.3643	2.60245	3.80484	3.68159
ENSSSCG00000001550	ARMC12	-0.225358	0.633956		1.10596	1.52023	1.19164	0.784239	1.28733
ENSSSCG00000001551	CLPSL2	0.198802	0.671662		0	0	0.596405	0	0
ENSSSCG00000001552	CLPS	-0.0614385	0.95036		4.1997	3.54541	4.08048	4.23659	3.11629
ENSSSCG00000001553	LHFPL5	0.29325	0.663136		0	0	0.879751	0	0
ENSSSCG00000001554	SRPK1	-0.891682	0.0474084		9.15988	9.05393	8.06737	8.22603	8.35227
ENSSSCG00000001555	SLC26A8	0.207348	0.306425		0.100534	0	0.300527	0.287625	0.184693
ENSSSCG00000001556	MAPK14	-2.28262	0.492773		5.67935	4.99864	0	4.76175	4.40735
ENSSSCG00000001559	PNPLA1	-0.594168	0.131766		1.32381	1.38219	0.693189	1.01021	0.573085
ENSSSCG00000001561	ETV7	0.445624	0.176275		0.0699867	0.063728	0.305065	0.684777	0.547601
ENSSSCG00000001562	KCTD20	1.06579	0.659382		0	0	0	3.19737	0
ENSSSCG00000001563	STK38	-0.685402	0.288426		7.19037	7.21218	5.95842	6.7354	6.8538
ENSSSCG00000001564	SRSF3	4.66672	0.24363		0	6.01676	7.03106	8.15182	7.84241
ENSSSCG00000001565	CDKN1A	-1.28819	0.0535422		4.29433	3.97641	2.58085	2.89987	3.06082
ENSSSCG00000001566	RAB44	0.0317489	0.876425		0	0	0	0.0952466	0
ENSSSCG00000001567	CPNE5	0.123513	0.697325		0	0	0	0.370538	0
ENSSSCG00000001570	PI16	0.370093	0.141521		0	0	0.487503	0.288878	0.333899
ENSSSCG00000001571	MTCH1	-0.368897	0.763702		3.13834	2.30712	1.84846	3.35149	1.86156
ENSSSCG00000001572	FGD2	-0.0743446	0.752152		0.221481	0	0	0.109188	0
ENSSSCG00000001573	PIM1	0.16016	0.81994		3.28214	2.93128	2.83187	3.79295	3.17579
ENSSSCG00000001576	TMEM217	0.0268873	0.895161		0	0	0.0806618	0	0
ENSSSCG00000001577	TBC1D22B	0.265289	0.603705		2.67232	2.92357	2.74706	3.44504	2.99761
ENSSSCG00000001578	RNF8	-1.70194	0.143652		4.39782	4.52536	1.89665	3.43229	2.94999
ENSSSCG00000001582	MDGA1	0.0510954	0.79145		0	0	0.121961	0.00837645	0.0229487
ENSSSCG00000001592	KCNK17	0.0263645	0.897476		0	0	0	0.0790934	0
ENSSSCG00000001594	KIF6	-0.222306	0.59008		0.555704	0	0	0.16664	0
ENSSSCG00000001595	DAAM2	-0.475283	0.177279		1.47819	1.18311	0.866205	1.00293	0.696978
ENSSSCG00000001596	MOCS1	-0.228307	0.653523		1.42009	1.38054	0.866608	1.0779	1.57151
ENSSSCG00000001597	LRFN2	-0.0403796	0.838779		0.107992	0	0	0.040849	0
ENSSSCG00000001611	NFYA	2.32571	0.0895076		3.62414	2.18746	4.82201	5.56234	5.31016
ENSSSCG00000001612	LOC100737927	0.222202	0.306692		0.264234	0.0650925	0.408212	0.387104	0.36528
ENSSSCG00000001613	TREML1	0.245141	0.440925		0	0	0	0.342614	0.39281
ENSSSCG00000001616	TREML2	0.0409753	0.84173		0	0	0	0	0.122926
ENSSSCG00000001618	NCR2	-0.669515	0.255905		1.25339	1.00952	0.576655	0.809166	0
ENSSSCG00000001619	FOXP4	-0.110871	0.76319		0.45937	0.53111	0.656117	0.342225	0.154765
ENSSSCG00000001621	TFEB	0.326955	0.370757		0	0	0.0333067	0.476803	0.470755
ENSSSCG00000001624	FRS3	-0.352261	0.51884		0.437579	1.00459	0.0401644	0.643551	0.422755
ENSSSCG00000001625	PGC	0.0473474	0.821466		0	0	0	0	0.142042
ENSSSCG00000001629	USP49	-0.216115	0.737155		1.24905	1.15132	0.417948	1.20384	1.33042
ENSSSCG00000001636	GUCA1A	-2.4724	0.428727		4.94481	0	0	0	0
ENSSSCG00000001637	GUCA1B	-0.0567077	0.897528		0.404255	0.373273	0.226595	0.649926	0.119647
ENSSSCG00000001638	MRPS10	0.20025	0.467809		6.75266	6.59468	6.79586	7.05206	6.77384
ENSSSCG00000001639	TRERF1	0.305759	0.633378		0	0.435252	1.00905	0.313466	0.247633
ENSSSCG00000001641	UBR2	-0.637714	0.119607		3.39424	3.4328	2.5214	2.838	2.96802
ENSSSCG00000001646	BICRAL	-0.116463	0.729471		0.890134	1.05873	1.08079	0.646841	0.846277
ENSSSCG00000001650	PTCRA	-0.324627	0.341928		0.592117	0.1777	0	0.180844	0
ENSSSCG00000001651	CNPY3	0.200404	0.303234		0.0832951	0.020985	0.208838	0.228527	0.320267
ENSSSCG00000001653	PEX6	0.115894	0.676289		0.121904	0	0.31654	0	0.213998
ENSSSCG00000001654	PPP2R5D	-0.412838	0.471205		1.23916	1.55872	0.540282	1.345	1.07301
ENSSSCG00000001655	MEA1	-0.554724	0.482301		3.90115	2.98662	2.43127	3.25723	2.97898
ENSSSCG00000001656	RRP36	3.98121	0.0212089		1.53245	1.94908	5.162	5.97246	6.03146
ENSSSCG00000001657	CUL7	-0.829594	0.20221		2.15643	2.62774	1.64176	1.91642	1.1293
ENSSSCG00000001658	MRPL2	0.8255	0.808633		1.2797	0	0	0	4.39605
ENSSSCG00000001659	KLC4	0.308011	0.746667		0.790235	0.166566	0	1.20798	1.15125
ENSSSCG00000001661	SRF	0.135037	0.610014		0.0263114	0.204307	0.11315	0.277031	0.360858
ENSSSCG00000001667	ZNF318	-0.0739104	0.912363		2.42333	2.29874	1.76919	2.48749	2.60469
ENSSSCG00000001676	LRRC73	-0.307409	0.463329		0	0.614818	0	0	0
ENSSSCG00000001679	XPO5	0.156778	0.867636		3.49137	4.25123	3.40139	4.47414	4.20869
ENSSSCG00000001680	ABCC10	0.0420275	0.847518		0.0165676	0	0	0	0.150934
ENSSSCG00000001683	POLH	-0.129312	0.709916		0.663327	0.255831	0.455319	0.344828	0.190654
ENSSSCG00000001688	TJAP1	-0.390218	0.435676		1.03647	0.314044	0.17347	0.364684	0.316964
ENSSSCG00000001689	GTPBP2	-1.16527	0.0200002		2.32219	2.35427	1.11064	1.24495	1.1633
ENSSSCG00000001691	RSPH9	1.09214	0.220241		0	0	0.639025	0.791032	1.84635
ENSSSCG00000001692	MRPS18A	2.77694	0.0438034		1.02517	1.32668	3.3498	4.50335	4.00543
ENSSSCG00000001695	VEGFA	0.186974	0.577001		0	0.323614	0.305763	0.21701	0.523572
ENSSSCG00000001696	MRPL14	1.20564	0.184167		1.95266	1.49364	2.34341	3.5465	2.89646
ENSSSCG00000001697	TMEM63B	-1.18642	0.226688		1.53956	1.67368	0	1.26061	0
ENSSSCG00000001700	SLC29A1	-0.90809	0.0525291		1.15874	0.926977	0.0233675	0.280073	0.100867
ENSSSCG00000001701	HSP90AB1	-5.1584	0.24076		7.3932	6.78942	5.79874	0	0
ENSSSCG00000001702	SLC35B2	-1.25658	0.0823081		3.53666	3.84036	2.06352	2.79857	2.43369
ENSSSCG00000001703	NFKBIE	-0.15634	0.583207		0.356302	0.562853	0.301096	0.159982	0.448635
ENSSSCG00000001705	TCTE1	0.288461	0.250983		0.707107	0.840025	0.985586	1.00115	1.19935
ENSSSCG00000001706	AARS2	0.541382	0.191607		0.135652	0.283576	0.633607	0.569547	1.04983
ENSSSCG00000001708	CDC5L	-0.50743	0.163786		8.67164	8.38968	7.86622	8.19549	8.00799
ENSSSCG00000001709	SUPT3H	1.61775	0.659382		0	0	0	4.85324	0
ENSSSCG00000001710	RUNX2	-0.0228549	0.916837		0.133921	0	0.0374089	0.0547971	0.0401111
ENSSSCG00000001715	ENPP5	-0.000247294	0.999629		0.0308121	0.532441	0.152311	0.327394	0.364432
ENSSSCG00000001716	RCAN2	-0.041892	0.821172		0.0270535	0.0788025	0	0.0331079	0
ENSSSCG00000001718	LOC100738724	-0.932611	0.325174		1.13365	1.80825	1.26352	0	0.351499
ENSSSCG00000001720	SLC25A27	-0.845343	0.168497		1.30158	1.19843	0.231062	0.874095	0.10883
ENSSSCG00000001723	PLA2G7	0.175182	0.675994		0	0	0.525545	0	0
ENSSSCG00000001724	MEP1A	0.0307106	0.874925		0	0	0.0256086	0	0.0665232
ENSSSCG00000001725	ADGRF5	0.0763443	0.749611		0	0	0	0	0.229033
ENSSSCG00000001726	ADGRF1	0.00954992	0.95996		0	0	0	0.0286498	0
ENSSSCG00000001727	TNFRSF21	2.53479	0.0429023		0.0653958	0	1.96479	2.76381	2.97386
ENSSSCG00000001729	PTCHD4	0.0280709	0.890348		0	0	0.0842126	0	0
ENSSSCG00000001731	CENPQ	-0.291528	0.273035		7.15773	7.15295	6.8584	6.71211	7.02094
ENSSSCG00000001735	RHAG	0.0284965	0.900376		0	0.082317	0.063358	0.145607	0
ENSSSCG00000001736	CRISP2	0.0536947	0.802926		0	0	0.161084	0	0
ENSSSCG00000001738	PGK2	0.435916	0.459739		2.79746	2.99403	3.83883	3.12688	3.02928
ENSSSCG00000001744	TFAP2D	-0.519292	0.0605473		0.500948	0.557224	0	0.0293808	0
ENSSSCG00000001746	PKHD1	0.004475	0.982422		0.0896134	0.129589	0.106686	0.187129	0.0484134
ENSSSCG00000001748	IL17A	0.0510843	0.81083		0	0	0	0	0.153253
ENSSSCG00000001749	IL17F	-0.282293	0.505565		0	0.621065	0	0.0188606	0.065859
ENSSSCG00000001750	PAQR8	-0.222155	0.57285		0.538298	0	0	0.134486	0.0064948
ENSSSCG00000001751	CHRNA5	-0.136309	0.724051		2.08076	1.83123	2.07055	1.81562	1.57289
ENSSSCG00000001752	CHRNA3	-1.01623	0.0405848		3.56921	3.68219	2.56441	2.77363	2.49036
ENSSSCG00000001755	HYKK	-0.613193	0.0605473		3.31872	3.46391	2.82273	2.80272	2.70892
ENSSSCG00000001756	IREB2	-0.0801041	0.913163		5.28329	5.47417	4.79015	5.33048	5.77524
ENSSSCG00000001757	WDR61	2.58528	0.0207416		2.85054	3.32362	5.4294	5.84602	5.74165
ENSSSCG00000001760	ACSBG1	-0.15535	0.483568		0.219447	0.300082	0	0.100164	0.213078
ENSSSCG00000001762	CIB2	-0.895809	0.257769		2.74178	2.47316	1.17293	2.32754	1.63451
ENSSSCG00000001764	SH2D7	-0.0017342	0.992135		0.00346839	0	0	0	0
ENSSSCG00000001765	ADAMTS7	0.138604	0.689395		0	0	0	0.415811	0
ENSSSCG00000001769	MORF4L1	-1.39852	0.81845		6.57697	0	0	0	5.66991
ENSSSCG00000001770	CTSH	-0.821521	0.0693723		1.78762	2.02762	0.902323	1.21198	1.14399
ENSSSCG00000001771	RASGRF1	-0.0326459	0.86275		0.0659472	0.049398	0	0.0345369	0.0405432
ENSSSCG00000001773	TMED3	0.121722	0.903687		1.96764	2.34312	1.53416	2.45688	2.84025
ENSSSCG00000001779	ZFAND6	0.14216	0.817965		5.22027	4.80565	4.71105	5.26937	5.48494
ENSSSCG00000001782	ABHD17C	1.03481	0.409868		3.57805	2.64395	3.51415	5.13529	3.78801
ENSSSCG00000001787	IL16	0.0477048	0.799059		0	0	0.0494635	0.0936508	0
ENSSSCG00000001788	STARD5	0.625264	0.532652		0	0	1.51402	0.361768	0
ENSSSCG00000001789	TMC3	1.16904	0.0735327		0	0	1.30562	0.786086	1.41541
ENSSSCG00000001792	EFL1	-0.594715	0.451342		4.38095	4.35298	3.05899	4.12574	4.13203
ENSSSCG00000001793	ADAMTSL3	-0.0521715	0.896672		0	0.46262	0.0699757	0.233079	0.23436
ENSSSCG00000001795	SH3GL3	-0.0807908	0.699838		0.188916	0	0	0	0.0410018
ENSSSCG00000001798	BNC1	-1.23335	0.0601067		3.62781	3.50186	1.98818	2.50149	2.50479
ENSSSCG00000001800	TM6SF1	-0.143481	0.883156		0.428902	0.644415	0	0	1.17953
ENSSSCG00000001801	BTBD1	0.792019	0.0951059		1.05109	0.749097	1.63687	1.91844	1.52103
ENSSSCG00000001804	HOMER2	-0.260773	0.560985		1.42955	1.14919	0.752089	1.34199	0.991703
ENSSSCG00000001805	WHAMM	-0.370333	0.661687		3.56053	3.62521	2.69218	3.93637	3.03907
ENSSSCG00000001806	FSD2	-1.25398	0.0474084		2.09153	2.19336	0.602954	1.057	1.00544
ENSSSCG00000001807	AP3B2	-0.899858	0.0994789		1.06459	1.43931	0.546556	0.0787396	0.430984
ENSSSCG00000001808	CPEB1	-1.29754	0.0522396		4.70837	4.81684	3.47549	3.7407	3.179
ENSSSCG00000001810	PDE8A	-1.03334	0.0535422		5.21666	5.0203	3.86384	4.23698	4.15458
ENSSSCG00000001814	IQGAP1	-1.12974	0.191038		4.42281	4.98301	2.97536	3.68339	4.06076
ENSSSCG00000001816	BLM	-0.917124	0.126267		5.82371	5.69444	4.42718	4.96048	5.13819
ENSSSCG00000001817	FURIN	-0.275866	0.690594		0	1.02667	0.0889245	0.397651	0.225829
ENSSSCG00000001818	FES	0.0336713	0.869076		0	0	0	0	0.101014
ENSSSCG00000001819	MAN2A2	-0.267375	0.273924		0.51032	0.535799	0.198214	0.405494	0.163347
ENSSSCG00000001820	HDDC3	-0.12775	0.792986		1.73534	1.35408	1.07738	1.63345	1.54006
ENSSSCG00000001821	UNC45A	0.296121	0.534121		0.126677	0	0.123961	0.192477	0.761941
ENSSSCG00000001822	RCCD1	-0.64731	0.763402		0	2.56753	0	0	1.90937
ENSSSCG00000001824	ZXDC	-0.393556	0.435845		0.941643	0.835742	0.16974	0.410509	0.90516
ENSSSCG00000001825	SLC41A3	-0.0631104	0.900597		1.0147	0.87174	1.02423	1.10508	0.511014
ENSSSCG00000001826	CFAP100	-0.51101	0.161715		1.07061	0.727575	0.539485	0.335211	0.289557
ENSSSCG00000001834	MFGE8	0.492379	0.367346		0.213526	0.833471	1.13187	0.710255	1.20551
ENSSSCG00000001835	ABHD2	-0.795348	0.084597		1.37258	1.29899	0.281142	0.725295	0.614871
ENSSSCG00000001836	RLBP1	-0.389696	0.165056		0.55961	0.473865	0.284572	0.0507148	0.0458371
ENSSSCG00000001837	FANCI	-0.417716	0.444921		5.71225	5.65864	4.78958	5.47755	5.53606
ENSSSCG00000001838	POLG	0.798084	0.0414425		0.132015	0.0227598	0.924734	0.783556	0.918124
ENSSSCG00000001840	KIF7	-1.15968	0.0887328		2.05925	2.33875	0.63264	1.29937	1.18596
ENSSSCG00000001841	RHCG	-0.181967	0.299083		0.181278	0.182657	0	0	0
ENSSSCG00000001846	WDR93	-0.588231	0.377767		1.09232	1.34767	0.293428	1.19837	0.403489
ENSSSCG00000001847	MESP1	-0.223533	0.791536		3.8057	2.83648	2.75093	3.57385	2.96789
ENSSSCG00000001848	MESP2	0.11447	0.765932		0.3431	0.395337	0.237024	0.770602	0.44344
ENSSSCG00000001849	ANPEP	-0.29246	0.505125		0	0.642489	0	0	0.0863531
ENSSSCG00000001850	ARPIN	-1.81974	0.0195508		3.455	3.14957	1.34705	1.53642	1.56416
ENSSSCG00000001852	IDH2	1.3838	0.129889		1.94386	1.6172	2.49971	3.46258	3.53068
ENSSSCG00000001858	CIB1	0.417381	0.64095		5.79357	4.90612	5.28466	6.29253	5.72449
ENSSSCG00000001862	ETFA	-1.38156	0.0842414		9.73155	8.95539	7.84824	8.22334	7.81414
ENSSSCG00000001863	TMEM266	0.062825	0.948811		0.139432	1.18377	0.446828	1.23239	0.494061
ENSSSCG00000001865	SCAPER	-0.248324	0.271983		4.28882	4.09769	3.92416	3.90515	4.00548
ENSSSCG00000001866	RCN2	0.295386	0.456536		4.45978	4.80469	4.74542	5.18545	4.852
ENSSSCG00000001867	PSTPIP1	-0.0470274	0.877765		0.15671	0.17263	0	0.316497	0.0364302
ENSSSCG00000001868	TSPAN3	-0.278239	0.716627		4.37949	5.35036	4.32889	4.99261	4.43854
ENSSSCG00000001869	PEAK1	-0.890169	0.265928		4.34339	4.86522	3.08721	4.07825	3.97695
ENSSSCG00000001871	HMG20A	-1.4751	0.0698546		6.49027	7.05723	5.03675	5.63877	5.22042
ENSSSCG00000001877	SNUPN	0.678775	0.390622		2.74444	2.08668	2.49758	3.39851	3.38692
ENSSSCG00000001878	PTPN9	-3.30368	0.00672437		3.48452	3.12283	0	0	0
ENSSSCG00000001880	SIN3A	-8.6511	0.00219592		8.85555	8.44665	0	0	0
ENSSSCG00000001881	MAN2C1	-0.0880679	0.660887		0.118854	0.173899	0	0.0426555	0.13227
ENSSSCG00000001882	NEIL1	-1.52113	0.0984595		4.04295	4.6461	2.4263	3.3251	2.7188
ENSSSCG00000001884	COMMD4	-0.839094	0.0654574		1.03494	0.643245	0	0	0
ENSSSCG00000001885	C15orf39	0.342412	0.188935		1.20312	1.37497	1.74346	1.60046	1.55045
ENSSSCG00000001887	SCAMP5	-0.86265	0.330938		2.64312	2.31961	0.868364	2.14248	1.84529
ENSSSCG00000001888	RPP25	2.90432	0.0363656		0.0775479	0.13096	2.57192	3.60729	2.84651
ENSSSCG00000001892	SCAMP2	-0.384577	0.361104		2.31787	2.39424	1.63336	2.07564	2.20543
ENSSSCG00000001895	CPLX3	0.344232	0.661687		0	0	0	0	1.0327
ENSSSCG00000001898	ULK3	0.197264	0.580318		0	0.0376985	0.0356957	0.495157	0.117486
ENSSSCG00000001899	LMAN1L	0.0879828	0.783637		0	0.0630763	0.358563	0	0
ENSSSCG00000001900	CSK	-0.108207	0.884668		3.02222	3.26944	2.46697	3.41825	3.22765
ENSSSCG00000001901	CYP1A2	0.337681	0.303041		0	0	0.546085	0.355799	0.11116
ENSSSCG00000001903	EDC3	-1.45147	0.13914		4.73066	4.88598	2.6472	3.92652	3.49681
ENSSSCG00000001904	CLK3	4.18101	0.00886155		1.68591	1.28486	5.37155	5.89935	5.72828
ENSSSCG00000001905	ARID3B	-0.589581	0.214214		2.43744	2.51011	1.65332	2.25762	1.74164
ENSSSCG00000001906	CYP1A1	-0.195778	0.530517		0.163971	0.443483	0	0.28562	0.0382255
ENSSSCG00000001907	UBL7	1.75477	0.0748467		2.47211	3.11976	4.08532	4.65423	4.91257
ENSSSCG00000001908	CCDC33	-0.0156425	0.937178		0	0.0312851	0	0	0
ENSSSCG00000001909	STRA6	-0.616587	0.183478		0.616782	1.10989	0.038682	0.323437	0.378122
ENSSSCG00000001912	PML	0.0641267	0.763402		0.0648139	0.0443899	0.0592196	0.229764	0.0672023
ENSSSCG00000001913	STOML1	0.0250507	0.902322		0	0	0	0	0.075152
ENSSSCG00000001914	LOXL1	-0.100535	0.663136		0.228491	0	0	0.0411322	0
ENSSSCG00000001917	CD276	0.0476345	0.821141		0	0	0	0.142904	0
ENSSSCG00000001918	NPTN	-0.591541	0.854147		3.60842	0	0.63878	0	2.99922
ENSSSCG00000001920	HCN4	-0.703234	0.204156		1.48375	1.24577	0.341366	1.06673	0.576492
ENSSSCG00000001921	NEO1	-0.852872	0.124581		2.46938	2.10128	1.16107	1.73333	1.40297
ENSSSCG00000001924	BBS4	-1.79798	0.0504053		2.20778	1.38818	0	0	0
ENSSSCG00000001925	ADPGK	-1.41332	0.0722347		7.56723	7.72294	5.80426	6.60998	6.28105
ENSSSCG00000001926	TMEM202	0.306977	0.495153		0	0	0.664346	0.256586	0
ENSSSCG00000001927	HEXA	-0.162486	0.604853		0.390487	0	0	0	0.098274
ENSSSCG00000001928	CELF6	-1.44025	0.063797		4.36382	3.87936	2.83531	2.86325	2.34547
ENSSSCG00000001930	PKM	0.734135	0.382147		1.1291	1.68411	1.47912	2.33435	2.60875
ENSSSCG00000001931	GRAMD2A	-1.84635	0.047874		6.05386	5.92529	3.83662	4.59829	3.99477
ENSSSCG00000001934	SEC23A	-0.989232	0.104482		5.94734	6.09775	4.7566	4.91907	5.42427
ENSSSCG00000001938	SSTR1	0.285388	0.566206		0.134614	0.536421	0.264254	0.821082	0.77738
ENSSSCG00000001939	TTC6	0.0347208	0.956991		2.32345	2.31352	1.84669	2.51393	2.69899
ENSSSCG00000001942	PAX9	-0.478471	0.423329		2.90947	3.18346	2.90697	2.71366	2.08336
ENSSSCG00000001944	NKX2-8	-0.734135	0.208307		1.88284	1.67454	0.654661	1.4544	1.0246
ENSSSCG00000001945	NKX2-1	0.263307	0.57285		0	0.137974	0.115361	0.719074	0.162447
ENSSSCG00000001946	MBIP	4.67315	0.00919844		2.55687	2.55258	6.863	7.63555	7.18508
ENSSSCG00000001947	BRMS1L	0.533788	0.444493		3.07349	3.07459	3.02811	4.10211	3.69325
ENSSSCG00000001949	INSM2	0.0395471	0.849275		0	0.0505282	0	0.0600931	0.134341
ENSSSCG00000001950	PSMA6	2.74243	0.0417659		4.82803	4.1063	6.74553	7.27562	7.60763
ENSSSCG00000001952	NFKBIA	-1.04297	0.0706417		6.18919	5.68077	4.92354	4.99722	4.75528
ENSSSCG00000001955	SRP54	3.0339	0.0664448		1.44243	2.84061	4.66472	5.16894	5.69259
ENSSSCG00000001958	BAZ1A	2.63514	0.386231		4.74897	0	4.7325	5.44479	4.85157
ENSSSCG00000001959	CFL2	-0.336255	0.546003		6.45815	6.6291	5.73052	6.42526	6.46634
ENSSSCG00000001960	EAPP	4.50806	0.0167243		3.49216	2.59869	7.83611	7.47936	7.34499
ENSSSCG00000001963	EGLN3	-0.597987	0.430959		4.14917	3.67542	2.7927	3.86749	3.28274
ENSSSCG00000001964	NPAS3	-0.403865	0.437534		5.33382	4.8117	4.79861	4.33467	4.87341
ENSSSCG00000001966	ARHGAP5	1.47228	0.0925351		4.21989	3.55505	4.9137	5.62259	5.54297
ENSSSCG00000001968	NUBPL	-0.147745	0.855292		3.38986	4.07072	3.03438	3.79351	3.91974
ENSSSCG00000001970	HEATR5A	-0.850083	0.405901		3.53679	3.49459	1.78089	2.88199	3.33394
ENSSSCG00000001971	HECTD1	-0.376696	0.629489		3.08838	3.08798	2.03583	3.10607	2.99254
ENSSSCG00000001972	AP4S1	0.543872	0.428727		0.330044	0.427566	1.31446	1.12488	0.328687
ENSSSCG00000001973	SCFD1	-0.980732	0.879376		0	6.063	0	6.1523	0
ENSSSCG00000001974	G2E3	1.03701	0.0716979		4.8452	5.03736	5.68843	6.02621	6.22024
ENSSSCG00000001975	PRKD1	0.0524132	0.953117		0.450929	0.551038	1.26689	0.159094	0.234205
ENSSSCG00000001977	STXBP6	-3.10338	0.0722641		5.48112	6.12089	1.71757	2.92038	3.45493
ENSSSCG00000001979	LOC100739080	-0.0271699	0.931585		1.43691	1.5698	1.30205	1.51704	1.60947
ENSSSCG00000001984	KHNYN	0.374964	0.0986583		0	0	0.35201	0.371736	0.401147
ENSSSCG00000001986	NFATC4	-0.0799444	0.667763		0.108613	0.108868	0	0.0863884	0
ENSSSCG00000001988	ADCY4	0.515401	0.558859		0	0	0.252831	0	1.29337
ENSSSCG00000001989	CIDEB	0.517457	0.604906		0	0.386204	0	0.644907	1.48677
ENSSSCG00000001990	NOP9	2.52936	0.0135532		0	0.28227	2.46016	2.76654	2.7848
ENSSSCG00000001991	DHRS1	-0.927989	0.115945		2.73808	2.12602	1.29511	1.58459	1.63247
ENSSSCG00000001992	RABGGTA	-0.0723445	0.928446		1.48571	0.582169	0.627919	1.2103	1.04656
ENSSSCG00000001993	TGM1	0.146432	0.448344		0	0	0.0742081	0.215946	0.149144
ENSSSCG00000001994	TINF2	-0.0651739	0.966804		0	2.32039	1.16568	1.09696	1.02242
ENSSSCG00000002000	IPO4	1.6198	0.0437906		0.0170282	0.402829	2.07328	1.87256	1.54335
ENSSSCG00000002001	REC8	0.0860388	0.651642		0	0	0.113399	0.031597	0.11312
ENSSSCG00000002002	IRF9	0.272641	0.659382		0.759437	0.251174	1.2002	0.633077	0.500565
ENSSSCG00000002004	PSME2	0.439889	0.365499		0	0.404159	0.375987	0.588189	0.96173
ENSSSCG00000002005	EMC9	0.126904	0.568473		0	0	0.190232	0.190481	0
ENSSSCG00000002006	PSME1	1.63468	0.27821		0	0	0.551094	1.48006	2.87289
ENSSSCG00000002008	DCAF11	0.285598	0.761437		0.359265	1.60521	0.994964	1.70404	1.10451
ENSSSCG00000002009	PCK2	0.227282	0.579843		0.227745	0.279721	0.477582	0.190327	0.775137
ENSSSCG00000002010	NRL	-0.853677	0.0559381		1.22367	1.05078	0.118655	0.410088	0.321904
ENSSSCG00000002013	DHRS4	0.195496	0.83428		0.617643	0.590596	0	1.24109	1.15776
ENSSSCG00000002014	JPH4	0.113419	0.687867		0.711962	0.722602	0.784698	1.02737	0.68003
ENSSSCG00000002015	AP1G2	-0.208337	0.368418		0.712786	0.649042	0.569956	0.343097	0.504678
ENSSSCG00000002016	THTPA	-0.285229	0.563525		0.71446	1.28909	0.834239	0.454081	0.861323
ENSSSCG00000002020	NGDN	-0.656527	0.239756		8.81265	8.27669	7.57455	8.17782	7.91207
ENSSSCG00000002023	PABPN1	-0.100611	0.697777		0.594933	0.462904	0.266379	0.496695	0.521848
ENSSSCG00000002025	SLC22A17	0.160772	0.680313		0	0	0	0	0.482315
ENSSSCG00000002026	EFS	0.0450298	0.812453		0	0	0.0935183	0	0.041571
ENSSSCG00000002029	MYH7	-0.160755	0.451896		0.136518	0.309599	0	0.0998553	0.0870554
ENSSSCG00000002032	SLC7A8	-0.76419	0.0689139		2.8056	2.70214	1.79546	2.12306	2.05053
ENSSSCG00000002034	ACIN1	1.31842	0.517908		0.475213	3.2012	3.49487	2.13629	3.83872
ENSSSCG00000002035	C7H14orf119	-0.313354	0.642005		7.78993	6.92161	6.77093	7.1132	7.24311
ENSSSCG00000002036	PSMB5	1.32715	0.0700527		3.82505	4.48262	5.28607	5.62879	5.5281
ENSSSCG00000002037	CDH24	0.0675196	0.702883		0.0315335	0.0542428	0.0695606	0.125479	0.136184
ENSSSCG00000002039	MMP14	-0.0386002	0.940129		0.374474	0.157105	0.0964116	0.585156	0
ENSSSCG00000002040	MRPL52	-0.457615	0.627429		4.14037	3.40827	2.71496	3.94558	3.28958
ENSSSCG00000002041	SLC7A7	-1.14427	0.154867		3.59816	3.50077	1.98591	3.01775	2.2119
ENSSSCG00000002042	OXA1L	-0.476656	0.46925		4.45567	3.91786	3.23506	4.08637	3.80889
ENSSSCG00000002050	DAD1	0.453941	0.507433		6.13681	5.95414	5.91069	6.92199	6.66557
ENSSSCG00000002051	ABHD4	-1.49166	0.107293		2.94735	2.84931	1.10259	2.06182	1.0556
ENSSSCG00000002052	LOC100151899	-0.0313569	0.88948		0	0.127219	0	0	0.0967571
ENSSSCG00000002105	OR4E1	0.328675	0.487621		0	0	0	0.279989	0.706035
ENSSSCG00000002127	CHD8	1.23864	0.341283		0	1.87556	1.74037	2.27522	2.51365
ENSSSCG00000002129	RPGRIP1	-0.200613	0.665311		5.52245	6.16074	5.60085	5.76237	5.55972
ENSSSCG00000002131	RNASE12	-0.0365893	0.847925		0.0731786	0	0	0	0
ENSSSCG00000002134	RNASE10	0.232185	0.58908		0.227391	0.089193	0.530255	0.0448697	0.596308
ENSSSCG00000002135	PNP	0.977594	0.115397		8.51893	7.78049	9.12179	9.05898	9.20115
ENSSSCG00000002138	OSGEP	2.54262	0.0503561		0.719814	0	2.624	2.63404	3.44953
ENSSSCG00000002140	KLHL33	0.115568	0.627979		0.0249749	0	0	0.139927	0.244239
ENSSSCG00000002142	TEP1	0.319033	0.357248		0	0	0.110418	0.270915	0.575764
ENSSSCG00000002143	PARP2	2.44631	0.286584		0	3.33247	3.35834	4.40248	4.57679
ENSSSCG00000002144	CCNB1IP1	1.76881	0.63459		0	0	5.0738	0.232634	0
ENSSSCG00000002145	TTC5	-1.49498	0.0700527		5.0334	5.17876	3.22241	4.0563	3.55459
ENSSSCG00000002148	LOC100156306	0.0227137	0.911018		0	0	0	0	0.0681411
ENSSSCG00000002170	LOC100153496	0.0291923	0.98166		1.55588	0.352999	0.165922	1.13158	1.65339
ENSSSCG00000002191	LOC100516720	-0.603584	0.659366		1.86481	0.881696	0	0.539998	1.76901
ENSSSCG00000002235	LPCAT4	1.14046	0.0269589		0.0384109	0.148089	1.24247	1.12747	1.33121
ENSSSCG00000002241	NUTM1	-0.0161491	0.947545		0.0518189	0.09891	0.177646	0	0
ENSSSCG00000002243	SLC12A6	0.909239	0.651108		0	2.3332	1.09864	3.0702	2.05867
ENSSSCG00000002245	KATNBL1	-0.122671	0.775562		6.91323	7.14031	6.70276	7.23278	6.77676
ENSSSCG00000002251	LOC100518318	-0.531366	0.200756		1.65198	1.20212	0.952539	0.714726	1.01979
ENSSSCG00000002252	ARRDC4	1.4193	0.0877138		1.6642	1.32992	2.55798	3.41269	2.77843
ENSSSCG00000002254	NR2F2	1.36675	0.127088		1.24099	1.64137	2.17603	3.1126	3.13515
ENSSSCG00000002257	MCTP2	-1.25153	0.0700527		1.79854	2.41454	0.680966	0.878394	1.00567
ENSSSCG00000002258	KLHL25	-1.83033	0.171288		4.0258	3.62801	1.05339	2.8973	2.03902
ENSSSCG00000002260	AKAP13	-1.0038	0.224081		4.01723	4.29611	2.46849	3.5184	3.47172
ENSSSCG00000002262	SV2B	-0.0184515	0.926091		0.0105321	0.0263709	0	0	0
ENSSSCG00000002263	SLCO3A1	-0.990135	0.0949781		3.45574	3.26991	2.68762	2.04687	2.38358
ENSSSCG00000002265	FAM174B	0.151348	0.683746		0	0	0	0	0.454044
ENSSSCG00000002266	CHD2	-0.59883	0.273909		3.82779	4.06796	3.06034	3.20055	3.78624
ENSSSCG00000002267	RGMA	0.0407773	0.827598		0	0	0.0630169	0.0593151	0
ENSSSCG00000002268	AKAP5	-0.344383	0.476351		1.2373	1.4793	1.06673	0.647324	1.32771
ENSSSCG00000002269	MTHFD1	-0.774356	0.463329		1.70361	2.57084	0.576757	1.53438	1.97747
ENSSSCG00000002270	LOC100522152	0.178129	0.669304		0.47377	0.689231	0.77211	1.03128	0.475501
ENSSSCG00000002275	PPP1R36	-0.557855	0.449294		1.43355	0.750427	0	0.78972	0.812687
ENSSSCG00000002276	PLEKHG3	0.567434	0.317973		0.0604141	0.117885	0.203132	0.719758	1.04686
ENSSSCG00000002277	SPTB	-0.619284	0.0945826		0.930132	1.15981	0.300243	0.57085	0.405972
ENSSSCG00000002279	GPX2	0.329016	0.508363		0	0	0.739373	0.247675	0
ENSSSCG00000002280	RAB15	-0.882395	0.13562		2.3339	2.2129	1.19148	1.82036	1.16118
ENSSSCG00000002281	FNTB	-1.88868	0.270472		3.42573	3.3538	0	2.50053	2.00273
ENSSSCG00000002283	FUT8	-1.20242	0.38884		2.41065	2.49789	1.70597	2.04957	0
ENSSSCG00000002285	GPHN	-0.341821	0.513052		1.49566	0.792132	0.600541	0.840867	0.96482
ENSSSCG00000002286	FAM71D	0.071253	0.760376		0	0	0.213759	0	0
ENSSSCG00000002287	MPP5	3.12646	0.363011		0	0	0	4.84813	4.53124
ENSSSCG00000002290	PLEK2	-1.0198	0.189749		5.15515	4.72998	3.42263	4.44168	3.90398
ENSSSCG00000002294	ARG2	1.36481	0.283405		1.56121	2.2624	2.29897	4.12662	3.40425
ENSSSCG00000002295	VTI1B	0.259682	0.768548		3.76059	2.97657	2.98557	3.97244	3.92677
ENSSSCG00000002296	RDH11	-0.16346	0.921302		2.74672	4.09061	2.3537	3.19785	4.21406
ENSSSCG00000002297	RDH12	-0.183962	0.624846		0.733787	0.225988	0.295803	0.256505	0.335471
ENSSSCG00000002298	ZFYVE26	-0.170248	0.660962		0.775475	0.954799	0.964734	0.46429	0.655644
ENSSSCG00000002305	EXD2	0.532696	0.396223		0.603219	0.384175	0.926018	0.61885	1.53431
ENSSSCG00000002306	GALNT16	-0.0776502	0.70081		0.170839	0	0.0233079	0	0
ENSSSCG00000002307	ERH	2.44781	0.103479		2.76788	2.2658	4.20063	5.94655	4.74676
ENSSSCG00000002309	PLEKHD1	1.16219	0.135913		0.433449	0.985634	1.74795	1.51705	2.35019
ENSSSCG00000002310	CCDC177	0.22765	0.476568		0.255584	0.211197	0.293631	0.705376	0.384115
ENSSSCG00000002311	SUSD6	-0.721168	0.341121		3.93036	4.12401	2.69695	3.83596	3.38514
ENSSSCG00000002313	SLC10A1	0.492242	0.361441		0.779351	1.06577	1.84718	1.16169	1.23554
ENSSSCG00000002314	SMOC1	-0.0146139	0.94489		0.0752999	0	0.0691082	0	0
ENSSSCG00000002315	SLC8A3	0.00861483	0.964191		0	0.0236826	0	0	0.0613684
ENSSSCG00000002316	COX16	1.06216	0.0605473		1.44582	1.413	2.62195	2.199	2.65377
ENSSSCG00000002321	LOC100525409	0.00728355	0.968271		0	0	0	0	0.0218507
ENSSSCG00000002329	MAP3K9	0.096672	0.771349		0.42784	0.210497	0.234564	0.392112	0.620846
ENSSSCG00000002330	PCNX1	-0.651576	0.234115		4.12478	4.55577	3.3078	3.88657	3.87173
ENSSSCG00000002332	SIPA1L1	-0.152521	0.960836		0.472121	3.99118	2.41562	3.31691	0.504863
ENSSSCG00000002333	DPF3	0.0402574	0.849115		0.0521947	0	0	0.143809	0.0552554
ENSSSCG00000002337	ZFYVE1	-1.09869	0.177147		3.06885	3.33392	1.75952	2.74104	1.80753
ENSSSCG00000002340	PSEN1	-0.675318	0.277563		5.42594	5.49287	4.25684	5.1315	4.96392
ENSSSCG00000002341	PAPLN	0.047176	0.886392		0.250747	0.0849936	0.0148409	0.297851	0.332447
ENSSSCG00000002344	RIOX1	1.05911	0.0587924		1.59629	1.93734	2.73908	2.71013	3.02855
ENSSSCG00000002348	ACOT6	0.897799	0.270047		2.39369	1.46198	2.45835	3.2596	2.75895
ENSSSCG00000002351	PTGR2	-0.673232	0.342645		5.28928	4.78629	3.84723	4.44677	4.79966
ENSSSCG00000002352	ZNF410	2.86168	0.0189041		0.663391	0.0822843	3.27334	3.05147	3.37873
ENSSSCG00000002353	FAM161B	-0.491138	0.476346		1.31721	2.13515	0.926708	1.16477	1.61366
ENSSSCG00000002354	COQ6	-0.743913	0.480508		3.27038	4.60454	2.61372	3.56046	3.40645
ENSSSCG00000002355	ENTPD5	-0.909667	0.10435		5.77123	5.52579	4.49811	4.64639	5.07203
ENSSSCG00000002356	BBOF1	0.326321	0.85499		0.25393	0.607179	0	0	2.27063
ENSSSCG00000002357	ALDH6A1	0.314431	0.702319		1.08242	2.01089	1.45893	2.35193	1.7724
ENSSSCG00000002361	VRTN	0.524342	0.480115		0.111292	0.171665	0.104859	1.26616	0.626448
ENSSSCG00000002363	VSX2	0.0937202	0.722774		0	0	0	0.281161	0
ENSSSCG00000002366	NPC2	0.484936	0.257214		3.57704	3.59452	3.83931	4.41069	3.96215
ENSSSCG00000002367	ISCA2	0.0112313	0.966804		2.48914	2.69269	2.51878	2.72365	2.564
ENSSSCG00000002368	LTBP2	0.026293	0.897504		0	0	0.0788789	0	0
ENSSSCG00000002370	AREL1	-0.82575	0.182813		2.39899	2.61845	1.24274	2.06123	1.74495
ENSSSCG00000002372	YLPM1	0.620764	0.296256		1.5734	1.93372	2.00702	2.30349	2.81246
ENSSSCG00000002373	PROX2	0.171522	0.45572		0	0.0322984	0.273183	0.048465	0.241367
ENSSSCG00000002374	DLST	-0.733961	0.178298		4.2836	4.28496	3.17586	3.91041	3.5647
ENSSSCG00000002375	RPS6KL1	-0.0600495	0.797437		0.196856	0	0.115136	0	0
ENSSSCG00000002377	EIF2B2	4.76373	0.00401522		1.69489	2.06006	6.53138	6.73155	6.66068
ENSSSCG00000002378	MLH3	-0.89706	0.105587		4.84349	4.60956	3.55717	3.78342	4.14779
ENSSSCG00000002380	ZC2HC1C	-0.341116	0.814602		1.82494	0	0	1.23263	0.481428
ENSSSCG00000002381	NEK9	2.8178	0.0509142		0.138738	0.704781	2.54502	3.53964	3.63401
ENSSSCG00000002383	FOS	0.804088	0.715808		0	3.4896	2.27936	2.88368	2.48361
ENSSSCG00000002385	TGFB3	-0.572283	0.268182		0.578596	1.13827	0.47416	0.384289	0
ENSSSCG00000002386	IFT43	0.00838076	0.989817		0.841843	0	0.161132	0.666587	0.460188
ENSSSCG00000002387	GPATCH2L	0.748603	0.323784		1.82334	2.5936	2.45666	3.16135	3.25322
ENSSSCG00000002388	ESRRB	1.11019	0.0515732		0.0772403	0	0.940107	1.39369	1.11264
ENSSSCG00000002389	VASH1	-0.0127093	0.948159		0.0254187	0	0	0	0
ENSSSCG00000002390	ANGEL1	-0.272004	0.690565		0.980825	0	0	0.377578	0.277649
ENSSSCG00000002396	GSTZ1	-0.243565	0.482928		0	0.487129	0	0	0
ENSSSCG00000002397	POMT2	-0.169363	0.502692		0.230172	0.366678	0	0.120832	0.266352
ENSSSCG00000002400	SAMD15	-0.487585	0.347868		2.06845	2.2368	1.46101	1.43406	2.10004
ENSSSCG00000002403	VIPAS39	-1.09388	0.127229		5.22643	5.26112	3.70207	4.61958	4.12802
ENSSSCG00000002404	SPTLC2	1.23307	0.0748467		1.99583	1.91739	2.91682	3.59675	3.05548
ENSSSCG00000002406	AHSA1	-1.29559	0.152098		9.45613	9.58678	7.51996	8.56175	8.59587
ENSSSCG00000002408	ADCK1	-0.589842	0.188116		1.29157	1.14593	0.334286	0.641938	0.910498
ENSSSCG00000002410	CEP128	-0.239394	0.482492		3.90958	3.88647	3.41053	3.6816	3.88376
ENSSSCG00000002411	GTF2A1	-0.182416	0.853976		3.84274	4.23944	3.11474	3.95778	4.50351
ENSSSCG00000002412	STON2	-0.609293	0.157331		2.49013	2.45636	1.8888	2.11859	1.58447
ENSSSCG00000002414	SEL1L	-0.190953	0.69975		4.5609	4.40213	4.11947	4.04238	4.70984
ENSSSCG00000002423	KCNK10	0.260385	0.464369		0	0.381995	0.590468	0.490689	0.272992
ENSSSCG00000002424	SPATA7	-3.33921	0.259823		4.35988	4.93967	0	3.9317	0
ENSSSCG00000002425	PTPN21	-0.436148	0.313281		3.86215	3.86421	3.08317	3.69189	3.50605
ENSSSCG00000002426	ZC3H14	-0.657805	0.250983		5.85762	5.99909	4.84719	5.67421	5.29025
ENSSSCG00000002427	EML5	-0.526197	0.199493		2.68195	2.33272	1.74899	2.04697	2.14744
ENSSSCG00000002428	TTC8	0.0716147	0.860691		1.42102	1.02124	1.30039	1.46924	1.1086
ENSSSCG00000002429	FOXN3	-1.28706	0.0745037		4.34819	4.57511	2.76367	3.43905	3.32105
ENSSSCG00000002430	EFCAB11	-1.28629	0.0836232		3.83501	4.03178	2.42463	3.10881	2.40788
ENSSSCG00000002431	TDP1	0.649754	0.648995		2.0143	0	1.20563	1.92811	1.83697
ENSSSCG00000002432	KCNK13	-0.721922	0.191441		1.28132	0.961049	0	0.59703	0.600764
ENSSSCG00000002433	PSMC1	0.0675532	0.930789		5.68462	5.12457	4.98247	5.83829	5.59569
ENSSSCG00000002434	NRDE2	0.707031	0.0894457		1.63346	2.0308	2.57313	2.46619	2.57816
ENSSSCG00000002436	TTC7B	0.103986	0.652049		0	0	0	0.0934534	0.218506
ENSSSCG00000002440	CCDC88C	-0.150097	0.590091		0.472224	0.480256	0.168301	0.507272	0.302855
ENSSSCG00000002441	PPP4R3A	1.00016	0.29664		4.96719	6.41737	6.53941	6.82562	6.71226
ENSSSCG00000002442	CATSPERB	-0.27288	0.434679		0.369014	0.607181	0	0.420662	0.224991
ENSSSCG00000002443	TC2N	-1.03305	0.271235		4.34236	5.05828	2.98369	3.82301	4.19512
ENSSSCG00000002444	FBLN5	-1.58687	0.0711924		2.54166	2.90946	0.730373	1.57886	1.10684
ENSSSCG00000002445	TRIP11	-0.220173	0.659898		5.54385	6.1949	5.48571	5.79383	5.66806
ENSSSCG00000002446	ATXN3	-0.0898286	0.867871		5.51958	5.98387	5.33438	5.76743	5.88388
ENSSSCG00000002447	CPSF2	-0.197042	0.712992		5.08935	4.81246	4.3109	4.9535	4.9972
ENSSSCG00000002449	NDUFB1	0.135085	0.690875		0	0	0	0	0.405254
ENSSSCG00000002450	SLC24A4	-0.232917	0.727617		1.85684	1.70917	0.989946	2.00109	1.65923
ENSSSCG00000002451	RIN3	-0.216101	0.275411		0.321421	0.367559	0.14151	0.186954	0.0567028
ENSSSCG00000002452	LGMN	0.104424	0.908365		5.06821	4.46211	4.24608	5.22347	5.1392
ENSSSCG00000002455	GOLGA5	-3.58857	0.184037		1.63307	5.54407	0	0	0
ENSSSCG00000002456	CHGA	0.716187	0.232508		0	0.0181997	0.226136	1.02506	0.924668
ENSSSCG00000002457	ITPK1	-0.524927	0.674562		0	1.65914	0	0.913929	0
ENSSSCG00000002458	TMEM251	0.65868	0.510842		0.782033	0.818152	1.06518	2.37288	0.938257
ENSSSCG00000002460	UBR7	0.46509	0.362642		3.79579	3.33457	3.75593	4.35174	3.98314
ENSSSCG00000002461	BTBD7	-1.14903	0.803833		5.14785	0	0	0	4.27469
ENSSSCG00000002462	LOC100157935	2.30319	0.0275295		4.43438	4.02282	6.48563	6.82752	6.2822
ENSSSCG00000002464	PRIMA1	0.0663914	0.770782		0	0	0	0	0.199174
ENSSSCG00000002467	ASB2	-0.0938141	0.727523		0	0.326608	0.0323407	0.100277	0.0758516
ENSSSCG00000002469	OTUB2	0.031898	0.9344		0.570607	0.282186	0.255315	0.514856	0.604712
ENSSSCG00000002470	DDX24	0.31628	0.552125		6.16221	5.8049	5.90246	6.59506	6.40199
ENSSSCG00000002474	PPP4R4	1.56524	0.659382		5.32375	0	3.62901	4.70388	4.34846
ENSSSCG00000002475	SERPINA6	-1.12971	0.0960506		2.84966	3.20883	1.50001	2.06934	2.12925
ENSSSCG00000002479	SERPINA11	-1.81875	0.0655525		2.32288	2.36618	0.996494	0	0.580838
ENSSSCG00000002481	SERPINA5	0.373354	0.560938		0.041222	0	0.239449	0.942446	0
ENSSSCG00000002490	GSC	0.774834	0.319403		0.391929	1.12263	1.0326	1.97329	1.59045
ENSSSCG00000002495	SYNE3	0.0712339	0.728841		0.0667368	0.0722321	0.0579867	0.125237	0.238931
ENSSSCG00000002496	GLRX5	0.73025	0.505183		3.89466	3.10345	3.43846	4.99052	4.25892
ENSSSCG00000002497	TCL1B	-1.71435	0.0536652		5.3829	5.00805	3.28188	3.89943	3.26204
ENSSSCG00000002498	TCL1A	-0.780008	0.488432		2.46078	1.61778	0.685228	2.16062	0.931952
ENSSSCG00000002502	ATG2B	-0.523442	0.429345		4.35874	4.61994	3.89608	3.51369	4.48791
ENSSSCG00000002504	AK7	0.066109	0.771349		0	0	0	0	0.198327
ENSSSCG00000002505	PAPOLA	0.337206	0.727877		3.07128	3.18923	2.60626	3.7295	4.06663
ENSSSCG00000002506	VRK1	-1.95318	0.588652		5.225	5.18767	0	5.20073	4.55873
ENSSSCG00000002508	SETD3	-0.0426743	0.911804		0.71116	0.665441	0.468339	0.911718	0.556821
ENSSSCG00000002509	CCNK	-1.08524	0.100687		4.90361	4.98652	3.5496	4.28719	3.74267
ENSSSCG00000002512	DEGS2	-0.708787	0.234898		1.53742	1.30288	0.303541	1.13846	0.692083
ENSSSCG00000002517	WDR25	0.370974	0.512027		0	0	0.264756	0	0.848164
ENSSSCG00000002520	SLC25A29	-0.0476542	0.787199		0.0762841	0.0703605	0.0177851	0.032249	0.02697
ENSSSCG00000002523	CDC42BPB	0.642144	0.0551749		0.100532	0.204978	0.747164	0.757072	0.880463
ENSSSCG00000002525	TRAF3	-1.81662	0.225071		3.21777	2.94482	1.67832	0	2.1157
ENSSSCG00000002526	RCOR1	-0.941241	0.199171		2.62046	2.40388	1.18174	2.15387	1.37717
ENSSSCG00000002528	TECPR2	-0.0199814	0.928446		0.203349	0.103339	0.0795426	0.143158	0.177387
ENSSSCG00000002530	CINP ENSSSCG00000002530	2.61964	0.0176335		0	0.488535	2.7441	2.81149	3.03613
ENSSSCG00000002531	MOK	-0.798814	0.360977		2.61092	1.27927	1.07473	1.08339	1.28072
ENSSSCG00000002532	ZNF839	-0.0338516	0.925376		0.401275	0.235476	0.0977915	0.273025	0.482755
ENSSSCG00000002533	WDR20	-1.01964	0.478577		4.34057	3.52058	1.77621	3.91206	3.04451
ENSSSCG00000002535	HSP90AA1	0.266279	0.463329		6.31047	6.4276	6.50239	6.92431	6.47924
ENSSSCG00000002536	LOC100736929	-1.49079	0.0314148		1.71138	1.27019	0	0	0
ENSSSCG00000002540	PPP2R5C	-1.13161	0.232202		4.79447	4.89111	2.89628	4.13299	4.10428
ENSSSCG00000002544	PPP1R13B	-1.30475	0.709747		4.53522	0	0	2.88859	0
ENSSSCG00000002547	KLC1	-1.27586	0.133352		3.86246	3.28878	1.82156	2.77986	2.29786
ENSSSCG00000002552	TDRD9	0.351139	0.310218		0.303114	0	0.353004	0.452957	0.702127
ENSSSCG00000002555	JAG2	0.0652664	0.807795		0	0.120229	0	0.0974733	0.278669
ENSSSCG00000002557	NUDT14	0.181044	0.71991		0.384555	0	0	0.630775	0.48919
ENSSSCG00000002558	CEP170B	-0.0237432	0.905292		0.0567555	0	0.0139038	0	0
ENSSSCG00000002559	CDCA4	0.0413951	0.840575		0	0	0	0	0.124185
ENSSSCG00000002585	LOC100516985	-0.211427	0.853334		1.49244	1.10912	0.219625	1.20241	1.84602
ENSSSCG00000002589	LOC100154979	-0.304121	0.744636		0.310833	1.03528	0	1.10681	0
ENSSSCG00000002601	LOC100155381	0.158335	0.681339		0	0	0.475004	0	0
ENSSSCG00000002608	LOC100523076	0.189951	0.523347		0	0	0.389718	0	0.180134
ENSSSCG00000002610	LOC100523622	0.249076	0.438234		0	0	0	0.356189	0.391038
ENSSSCG00000002613	LOC100523452	0.0976155	0.717967		0	0	0.292847	0	0
ENSSSCG00000002620	EFHC1	-1.15312	0.233822		5.37458	5.49506	3.5154	4.94997	4.37973
ENSSSCG00000002622	TMEM14A	-0.835366	0.148894		8.52983	7.94735	7.23278	7.67639	7.30049
ENSSSCG00000002623	GSTA1	0.546979	0.5022		0	0	1.25249	0.388443	0
ENSSSCG00000002627	GSTA4	1.62924	0.221918		3.92504	3.44978	6.43448	4.80863	4.70685
ENSSSCG00000002629	FBXO9	-0.762611	0.227204		1.3946	0.935028	0	0.794929	0.411674
ENSSSCG00000002632	SLC28A1	-0.156806	0.796469		0.374045	1.12489	0.330948	0.613973	0.833061
ENSSSCG00000002633	GAS8	0.114883	0.540374		0	0	0.0462675	0.154369	0.144012
ENSSSCG00000002635	SPIRE2	0.00465748	0.97919		0	0	0	0.0139724	0
ENSSSCG00000002637	DBNDD1	0.0805654	0.742025		0	0	0	0	0.241696
ENSSSCG00000002640	DEF8	-0.123792	0.600153		0.247584	0	0	0	0
ENSSSCG00000002642	CDH15	-0.0682674	0.69221		0.0614513	0.0750835	0	0	0
ENSSSCG00000002645	GALNS	0.22467	0.382062		0.234055	0	0.281443	0.293654	0.449994
ENSSSCG00000002646	TRAPPC2L	0.409599	0.381433		0.178975	0	0.556437	0.141724	0.799097
ENSSSCG00000002648	CBFA2T3	0.0474115	0.821466		0	0	0	0	0.142234
ENSSSCG00000002650	APRT	1.22181	0.143839		0	0	0.702246	1.15143	1.81175
ENSSSCG00000002651	CDT1	0.243008	0.363273		0.0423249	0.105331	0.143009	0.358445	0.449052
ENSSSCG00000002652	KLHDC4	1.1381	0.155808		0	0	0.595395	1.6818	1.13711
ENSSSCG00000002653	JPH3	-1.20377	0.668708		4.92947	1.8546	1.5195	4.00141	1.04387
ENSSSCG00000002654	FBXO31	0.431374	0.428727		0.674868	0.425399	0.536995	1.2567	1.15082
ENSSSCG00000002655	MAP1LC3B	0.712015	0.309254		5.31185	4.97963	5.49237	6.4367	5.6442
ENSSSCG00000002656	ZCCHC14	-0.63699	0.209938		4.03476	3.96654	2.99798	3.7022	3.3908
ENSSSCG00000002657	C6H16orf95	-0.976303	0.138386		2.31494	2.17935	0.889961	1.72525	1.19732
ENSSSCG00000002660	MTHFSD	-1.65867	0.0409723		1.97439	1.34294	0	0	0
ENSSSCG00000002664	GSE1	-0.233356	0.379076		0.392353	0.0743602	0	0	0
ENSSSCG00000002666	KIAA0513	0.147223	0.659382		0.528821	0.432327	0.454035	0.568473	0.860883
ENSSSCG00000002667	ZDHHC7	0.256181	0.533806		0.185622	0	0.0523867	0.620979	0.373611
ENSSSCG00000002669	CRISPLD2	-0.0227566	0.934357		0.23914	0	0.0900214	0.0400718	0.160347
ENSSSCG00000002670	USP10	-0.307888	0.513035		2.4248	2.21346	1.65807	2.3287	2.04695
ENSSSCG00000002671	ATP2C2	-0.240659	0.320835		0.480587	0.572605	0.217344	0.429357	0.211109
ENSSSCG00000002675	DNAAF1	0.199379	0.434996		0.165275	0	0.384188	0.142633	0.319228
ENSSSCG00000002680	TAF1C	0.782758	0.236178		0	0.356688	0.532308	1.43244	0.918555
ENSSSCG00000002681	HSDL1	-0.786086	0.163256		3.20519	3.36099	2.09208	2.7997	2.59923
ENSSSCG00000002682	MBTPS1	-0.211945	0.613155		0.998096	1.4512	0.882348	1.23111	0.924644
ENSSSCG00000002684	CDH13	-0.805416	0.0800034		5.02084	4.92109	3.92145	4.35333	4.22187
ENSSSCG00000002688	PLCG2	-0.614739	0.155043		1.02499	1.05851	0.121708	0.624802	0.534517
ENSSSCG00000002689	CMIP	0.0773483	0.675729		0.0931964	0.105045	0.152409	0.235337	0.14166
ENSSSCG00000002690	GAN	0.50822	0.405162		0.96522	0.918592	0.922628	1.79073	1.63702
ENSSSCG00000002696	VAT1L	0.00898008	0.961871		0	0	0	0	0.0269403
ENSSSCG00000002697	NUDT7	1.52758	0.235701		1.31371	1.68707	4.11013	2.29978	2.67401
ENSSSCG00000002700	SYCE1L	-0.33863	0.714606		1.45281	0.41765	0	0.892209	0.897593
ENSSSCG00000002701	MON1B	-1.70874	0.0776245		4.11849	4.22945	1.97086	3.02795	2.39688
ENSSSCG00000002703	TERF2IP	0.812766	0.0839681		5.55671	5.21223	6.0146	6.24086	6.33624
ENSSSCG00000002706	ADAT1	-1.02461	0.168351		1.5915	1.30557	0.960225	0.311539	0
ENSSSCG00000002707	GABARAPL2	1.02309	0.121752		10.2932	10.0635	10.7514	11.5003	11.3526
ENSSSCG00000002708	TMEM231	-0.533391	0.492378		3.70754	4.3848	3.13942	4.0905	3.3084
ENSSSCG00000002709	LOC100522551	-0.119185	0.691753		0.115513	0.504284	0.158921	0.19512	0.218099
ENSSSCG00000002712	LDHD	-0.0890934	0.668697		0	0.178187	0	0	0
ENSSSCG00000002714	WDR59	-0.882453	0.251133		1.81831	2.76766	1.03423	1.63326	1.56411
ENSSSCG00000002715	RFWD3	-0.636292	0.892228		4.26563	0	0	4.48956	0
ENSSSCG00000002716	MLKL	-0.931486	0.0933662		1.18935	1.59071	0.219533	0.472001	0.684111
ENSSSCG00000002718	FA2H	0.135318	0.667864		0.148762	0	0.424762	0.149858	0.0544776
ENSSSCG00000002719	EXOSC6	1.9555	0.0397488		0	0.148981	1.82889	2.45056	1.81052
ENSSSCG00000002720	CLEC18C	0.0595962	0.786948		0	0	0.178789	0	0
ENSSSCG00000002722	DDX19B	0.834125	0.659382		0	0	0	2.50238	0
ENSSSCG00000002724	PDPR	-0.85482	0.0339941		2.12471	2.25399	1.3036	1.37615	1.32384
ENSSSCG00000002729	VAC14	0.793295	0.14549		0.127909	0.246148	0.774099	1.37825	0.788618
ENSSSCG00000002730	CALB2	-0.202481	0.66721		0	0.598754	0	0.290687	0
ENSSSCG00000002734	MARVELD3	0.210531	0.670296		0	0	0.631594	0	0
ENSSSCG00000002736	TAT	-0.479672	0.209096		1.50789	1.2295	0.919512	0.66751	1.08005
ENSSSCG00000002737	CHST4	0.00442791	0.995865		0.823564	0.562742	0	1.00982	1.08292
ENSSSCG00000002739	PHLPP2	-0.647486	0.230173		3.77217	3.35156	2.55711	3.19119	2.99484
ENSSSCG00000002740	AP1G1	0.517604	0.499151		1.49681	1.61958	1.38625	2.43721	2.40393
ENSSSCG00000002741	ZNF821	-0.325269	0.443624		1.09357	0.492611	0.559107	0.412585	0.431775
ENSSSCG00000002743	IST1	2.4822	0.20872		0	2.92963	3.99647	3.80797	4.03659
ENSSSCG00000002746	DHODH	-0.0755142	0.905531		4.08184	4.43673	3.81402	4.14811	4.58919
ENSSSCG00000002747	PMFBP1	-0.597162	0.258458		5.91867	5.29127	4.77724	5.02431	5.22188
ENSSSCG00000002748	DHX38	0.0502578	0.905495		2.14816	2.35544	2.09766	2.57217	2.23635
ENSSSCG00000002749	HP	-0.0972001	0.76241		1.05851	0.919559	0.688493	1.09234	0.894669
ENSSSCG00000002752	ZFHX3	-0.985008	0.115884		1.87956	2.09255	0.65419	1.38341	0.965541
ENSSSCG00000002753	NOB1	0.276619	0.801031		4.36037	3.31777	3.40196	4.69067	4.25443
ENSSSCG00000002754	NQO1	0.0522123	0.945445		0.455501	0.930242	1.27557	0.446641	0.51304
ENSSSCG00000002755	NFAT5	0.144067	0.849374		0.219252	0.626116	1.00206	0.00631382	0.691879
ENSSSCG00000002759	COG8	0.155702	0.806956		1.07722	1.50249	1.07154	1.89942	1.36572
ENSSSCG00000002761	TMED6	0.0549005	0.940357		0.878554	0	0.422157	0.310693	0.749683
ENSSSCG00000002762	TERF2	0.0249826	0.969909		2.24719	1.88994	1.57596	2.41652	2.28816
ENSSSCG00000002763	PRMT7	0.0338906	0.963386		0.64244	0.839095	0.392603	0.562685	1.36869
ENSSSCG00000002764	SMPD3	0.161275	0.495322		0	0	0.0180587	0.188998	0.276769
ENSSSCG00000002767	TSNAXIP1	0.0387659	0.928177		0	0.214631	0	0.012889	0.425355
ENSSSCG00000002768	CENPT	0.442999	0.660658		0	0	0	1.329	0
ENSSSCG00000002769	THAP11	-1.45324	0.0748238		4.65368	5.09232	3.03131	3.77909	3.44887
ENSSSCG00000002771	EDC4	0.769052	0.162417		0.970626	0.712607	1.22994	1.72272	1.87934
ENSSSCG00000002774	RIPOR1	-0.48479	0.40476		0.693949	0.96164	0.0557079	0.82407	0.149235
ENSSSCG00000002775	AGRP	0.0297075	0.884428		0	0	0	0	0.0891225
ENSSSCG00000002776	ATP6V0D1	-1.48838	0.0385176		5.96521	6.13367	4.55951	4.80886	4.31479
ENSSSCG00000002777	HSD11B2	-1.22125	0.107141		1.86124	1.59206	0.0983414	0.969343	0.448493
ENSSSCG00000002778	ZDHHC1	-0.406214	0.08673		0.378133	0.434296	0	0	0
ENSSSCG00000002779	LRRC36	-0.466401	0.315137		0.773517	1.06588	0.109714	0.697121	0.553064
ENSSSCG00000002781	KCTD19	-1.1005	0.193028		1.91906	1.2255	0.104553	1.03699	0.273812
ENSSSCG00000002782	PLEKHG4	0.740723	0.659382		0	0	0	0	2.22217
ENSSSCG00000002783	SLC9A5	0.0986488	0.700737		0	0.120814	0	0.270723	0.206444
ENSSSCG00000002786	ELMO3	0.144189	0.686736		0	0	0.432566	0	0
ENSSSCG00000002787	E2F4	-1.15361	0.059073		2.98613	3.18863	1.71217	2.21281	1.87633
ENSSSCG00000002788	EXOC3L1	-0.249315	0.556736		0.437818	1.02345	0.551468	0.376239	0.516251
ENSSSCG00000002790	TMEM208	1.67978	0.562181		0	1.56866	3.38584	4.00648	0
ENSSSCG00000002793	FBXL8	0.101149	0.688289		0	0.0807054	0	0.282599	0.141906
ENSSSCG00000002795	CDH11	-0.0742619	0.684175		0.0326524	0.125563	0	0	0.0145367
ENSSSCG00000002799	CNOT1	0.841664	0.20026		3.41242	3.73256	3.9115	4.72849	4.60247
ENSSSCG00000002802	GINS3	-0.603524	0.455188		3.50181	3.14608	2.02108	3.11749	3.0227
ENSSSCG00000002803	CCDC113	-0.68186	0.102412		1.8662	1.88476	0.976988	1.41689	1.18699
ENSSSCG00000002804	CSNK2A2	-0.779027	0.166697		3.0749	2.56365	1.77255	2.32075	2.02744
ENSSSCG00000002805	CFAP20	3.29191	0.21713		0	2.46729	2.89008	6.0326	4.65397
ENSSSCG00000002807	USB1	-0.62987	0.397901		1.98765	1.02643	0.705392	0.685487	1.24064
ENSSSCG00000002808	ZNF319	-0.0793113	0.737209		0.223335	0.224811	0.0677158	0.0714428	0.295126
ENSSSCG00000002809	TEPP	0.00733186	0.968115		0	0	0	0.0219956	0
ENSSSCG00000002813	KATNB1	0.505741	0.277744		0	0.532503	0.534372	0.898047	0.883561
ENSSSCG00000002814	ADGRG3	-0.0106937	0.955028		0	0.0213873	0	0	0
ENSSSCG00000002815	ADGRG1	-0.819753	0.653014		0	2.41627	0	0	1.16515
ENSSSCG00000002817	DRC7	-0.0549749	0.86987		0.645528	0.388031	0.312483	0.62493	0.448001
ENSSSCG00000002818	PLLP	-1.85474	0.127769		6.28949	6.28362	3.74669	5.31573	4.23301
ENSSSCG00000002819	ARL2BP	-0.350767	0.943872		0	3.97343	0	4.90785	0
ENSSSCG00000002820	RSPRY1	0.312459	0.332146		0.077202	0.468635	0.51383	0.679853	0.562448
ENSSSCG00000002821	CCL22	-0.667548	0.173053		6.37984	6.93251	5.94641	6.17131	5.84816
ENSSSCG00000002822	AMFR	-1.02212	0.0873368		5.92922	5.54908	4.41851	4.80344	4.92915
ENSSSCG00000002828	LPCAT2	0.326317	0.691965		0.805247	0.848055	1.70112	0.44556	1.31222
ENSSSCG00000002830	IRX6	0.0706856	0.792393		0.0394964	0	0	0	0.271301
ENSSSCG00000002831	IRX3	0.00451743	0.979978		0	0	0	0.0135523	0
ENSSSCG00000002835	TOX3	0.850452	0.212421		0.349699	0	1.39489	0.509829	1.17119
ENSSSCG00000002838	ZNF423	-0.748715	0.147269		1.88488	1.24558	0.724496	0.873545	0.851505
ENSSSCG00000002841	N4BP1	1.33427	0.0603194		1.88387	1.9749	2.95206	3.61287	3.22602
ENSSSCG00000002844	PHKB	-0.364013	0.459891		1.67008	1.62323	0.875978	1.37333	1.59861
ENSSSCG00000002846	DNAJA2	-0.713456	0.106194		6.8301	6.60549	5.775	6.19865	6.03937
ENSSSCG00000002847	GPT2	-0.465983	0.587893		2.87542	2.5404	1.50702	2.53938	2.67938
ENSSSCG00000002849	SHCBP1	-1.03468	0.103866		6.6266	6.86328	5.31695	6.00116	5.81266
ENSSSCG00000002852	PLEKHF1	-0.141067	0.571121		0	0.282134	0	0	0
ENSSSCG00000002854	POP4	2.88914	0.0409723		2.25068	1.59767	4.28642	4.919	5.23453
ENSSSCG00000002855	CCNE1	-0.715587	0.277183		3.74381	3.46453	2.34261	3.11827	3.20488
ENSSSCG00000002857	TDRD12	-1.17453	0.281011		3.7318	3.78948	1.62323	3.15954	2.97557
ENSSSCG00000002859	ANKRD27	-0.192102	0.782352		1.87356	1.74659	1.03461	1.77591	2.0434
ENSSSCG00000002860	PDCD5	0.373451	0.787531		3.27423	1.99273	2.03735	3.29721	3.68623
ENSSSCG00000002865	GPATCH1	-0.294716	0.717707		3.8223	3.04769	2.56612	3.54737	3.30734
ENSSSCG00000002866	CEBPA	0.0378602	0.853194		0	0	0	0	0.11358
ENSSSCG00000002867	CEBPG	0.0729806	0.839446		2.26709	2.2212	2.05044	2.48301	2.41792
ENSSSCG00000002868	PEPD	-1.40472	0.151835		2.71518	3.23921	0.862803	1.90965	1.94496
ENSSSCG00000002869	LSM14A	0.216443	0.79705		3.83651	3.82896	3.36069	4.62418	4.16267
ENSSSCG00000002873	GPI	0.351163	0.501063		0.62874	0.489856	0.657883	1.36009	0.713413
ENSSSCG00000002875	PDCD2L	1.99904	0.0505447		3.27615	2.71455	4.58312	5.11649	5.28357
ENSSSCG00000002877	ZNF181	-2.45376	0.242576		3.44213	3.31459	0	2.77379	0
ENSSSCG00000002879	GRAMD1A	-0.336638	0.426355		0.602792	0.402758	0	0.49841	0
ENSSSCG00000002882	KRTDAP	0.209162	0.670454		0	0	0	0	0.627485
ENSSSCG00000002884	LSR	-2.23724	0.109603		5.7744	5.79557	2.71926	4.47062	3.45336
ENSSSCG00000002885	USF2	-0.102081	0.866899		1.59047	1.45121	0.943014	1.57594	1.73733
ENSSSCG00000002887	MAG	-0.474265	0.443414		0.292794	1.17252	0.130392	0.466138	0.17865
ENSSSCG00000002888	GAPDHS	0.0594904	0.787128		0	0	0.178471	0	0
ENSSSCG00000002893	CD22	0.0203945	0.960153		0.128435	0.209932	0.487182	0	0.0815523
ENSSSCG00000002895	KMT2B	-0.789653	0.0754944		2.9113	2.54899	2.02652	1.82475	1.97021
ENSSSCG00000002898	LIN37	0.94442	0.380983		0	0	1.21328	1.61998	0
ENSSSCG00000002902	ATP4A	0.00163133	0.996267		0.0863164	0.155146	0.367087	0	0
ENSSSCG00000002904	HAUS5	0.130326	0.856445		1.18511	0.488399	0.524681	1.19621	1.18035
ENSSSCG00000002905	RBM42	-1.51265	0.469004		4.12568	4.31981	2.64127	4.41261	1.0764
ENSSSCG00000002906	ETV2	0.140559	0.650781		0	0	0.360216	0.0614624	0
ENSSSCG00000002907	COX6B	1.11358	0.456497		0.384555	0	0	2.28338	1.63421
ENSSSCG00000002908	ZBTB32	0.0814105	0.862136		0.257938	0	0.0892731	0	0.541865
ENSSSCG00000002910	ALKBH6	0.627931	0.375914		0	0	0	0.919737	0.964057
ENSSSCG00000002913	PRODH2	0.0464706	0.82451		0	0	0	0	0.139412
ENSSSCG00000002915	KIRREL2	-0.0806348	0.768997		0.262289	0.195874	0	0.323371	0.121969
ENSSSCG00000002916	APLP1	0.671392	0.306458		0.766877	0.778466	0.888674	1.85177	1.59175
ENSSSCG00000002917	NFKBID	0.114206	0.681312		0.164162	0.0343369	0.0703756	0.387334	0.182658
ENSSSCG00000002919	TYROBP	-0.148415	0.560781		0.29683	0	0	0	0
ENSSSCG00000002921	CLIP3	-0.984036	0.0570616		2.19176	2.41694	1.10648	1.40824	1.44622
ENSSSCG00000002923	WDR62	0.101983	0.807087		0.173528	0.467557	0.235929	0.324678	0.70697
ENSSSCG00000002926	TBCB	-0.571096	0.479883		4.35944	4.94329	3.42724	4.41176	4.40181
ENSSSCG00000002927	LRFN3	-0.31029	0.20784		0.451424	0.237761	0.102905	0	0
ENSSSCG00000002930	ZNF260	-0.345996	0.186186		3.81667	3.9539	3.42256	3.64781	3.54751
ENSSSCG00000002931	ZNF565	1.12087	0.441108		2.86252	2.66357	2.71553	3.92067	5.01553
ENSSSCG00000002932	ZNF567	-1.86262	0.562464		5.36595	1.95864	0	1.62413	3.77489
ENSSSCG00000002933	ZNF382	-0.40611	0.300763		2.47525	2.74714	2.2857	2.39427	1.93528
ENSSSCG00000002935	ZNF568	-0.362449	0.30531		5.36787	5.54305	4.85789	5.30756	5.11358
ENSSSCG00000002937	LOC102164547	-1.20004	0.173751		2.90519	3.50549	1.38855	2.37912	2.24823
ENSSSCG00000002944	WDR87	-0.260997	0.25995		0.328892	0.335011	0.00936581	0.203497	0
ENSSSCG00000002950	SIPA1L3	0.20177	0.288291		0.250903	0.141885	0.396294	0.383876	0.414322
ENSSSCG00000002952	YIF1B	0.146102	0.785836		0.442472	0	0	0.465673	0.636343
ENSSSCG00000002953	C6H19orf33	0.177766	0.872978		0.515074	0	0	0	1.30591
ENSSSCG00000002954	SPINT2	-0.446428	0.256722		6.23278	5.9671	5.38772	5.84072	5.7321
ENSSSCG00000002955	CATSPERG	-0.395654	0.615357		1.81796	1.65125	1.92632	1.34534	0.745198
ENSSSCG00000002957	GGN	-0.0431976	0.852847		0	0.186157	0	0.0958556	0.053787
ENSSSCG00000002959	FAM98C	0.157868	0.836557		0.699598	0	0	0.777337	0.745664
ENSSSCG00000002960	RASGRP4	0.0722234	0.772657		0.127981	0	0.245457	0.163184	0
ENSSSCG00000002962	MAP4K1	-0.908733	0.10435		2.00319	1.62122	0.647445	1.1659	0.897068
ENSSSCG00000002963	EIF3K	2.49873	0.0344373		0	0	2.0819	2.96361	2.45067
ENSSSCG00000002965	ACTN4	-0.723817	0.195447		2.24805	2.13963	1.13219	1.88983	1.38804
ENSSSCG00000002967	CAPN12	-0.694014	0.434679		0	1.38803	0	0	0
ENSSSCG00000002971	ACP7	0.198243	0.642157		0.203048	0.180657	0.0506271	0.59933	0.52033
ENSSSCG00000002972	SARS2	-0.187204	0.516812		0	0.374409	0	0	0
ENSSSCG00000002980	AWN	0.04913	0.790671		0	0	0.0636865	0.0837035	0
ENSSSCG00000002983	LGALS13	0.08759	0.73127		0	0	0	0	0.26277
ENSSSCG00000002987	DLL3	-0.0293452	0.890241		0.197039	0.16108	0.0900567	0.214438	0.144648
ENSSSCG00000002989	AKT2	-0.327225	0.197443		1.43324	1.42466	0.95602	1.15428	1.19487
ENSSSCG00000002991	TTC9B	-0.150964	0.557714		0.301928	0	0	0	0
ENSSSCG00000002997	MIA	0.450114	0.133672		0.271291	0.188377	0.532421	0.687805	0.819618
ENSSSCG00000002998	SNRPA	0.450527	0.35955		3.60351	3.73857	3.762	4.47492	4.12778
ENSSSCG00000003000	ITPKC	-0.0119684	0.964978		0	0.266566	0.087323	0.205071	0.0715499
ENSSSCG00000003006	LOC102165015	0.0484444	0.818807		0	0	0	0	0.145333
ENSSSCG00000003011	LOC102158679	1.77904	0.129064		0.206122	0	1.78478	1.16805	2.69348
ENSSSCG00000003013	B9D2	2.11936	0.136863		0	1.09046	2.60787	3.48084	1.90505
ENSSSCG00000003015	EXOSC5	1.66937	0.206326		3.70632	2.57577	3.9615	5.5367	4.93305
ENSSSCG00000003016	CCDC97	-0.129891	0.754346		0.516398	0.672022	0.357715	0.79256	0.242684
ENSSSCG00000003017	TGFB1	0.0622022	0.826114		0	0.108348	0	0.294235	0.0548929
ENSSSCG00000003018	LIPE	-0.0711296	0.791055		0.274084	0.0354846	0.199408	0	0.0515559
ENSSSCG00000003021	MEGF8	0.163856	0.505183		0	0	0.235524	0	0.256046
ENSSSCG00000003022	TMEM145	-0.227384	0.247152		0.358388	0.462466	0.190852	0.21241	0.145867
ENSSSCG00000003024	PRR19	-0.40574	0.451619		0.733005	1.46376	0.88658	0.673753	0.517594
ENSSSCG00000003030	CIC	-0.130541	0.480115		0.190597	0.198759	0.0285097	0.13	0.0339015
ENSSSCG00000003035	GSK3A	-0.35401	0.195304		1.68581	1.42368	1.1332	1.20045	1.26856
ENSSSCG00000003038	GRIK5	-0.359132	0.370346		0.808008	0.571486	0.050517	0.376267	0.565061
ENSSSCG00000003040	ARHGEF1	-0.0791302	0.812654		0.22088	0.404602	0.139577	0.457971	0.103284
ENSSSCG00000003042	RPS19	2.81983	0.451675		0	1.10127	0	5.47984	4.63156
ENSSSCG00000003043	DMRTC2	0.130888	0.812467		0.171343	0.0807395	0	0.714065	0.0567209
ENSSSCG00000003044	LYPD4	-0.366206	0.704216		1.49162	1.70315	1.0732	2.05466	0.565673
ENSSSCG00000003045	ATP1A3	-1.04705	0.193848		1.42132	1.87896	0	0.989413	0.819865
ENSSSCG00000003046	RABAC1	0.89782	0.335948		2.41997	1.97863	2.32574	3.31537	3.65026
ENSSSCG00000003048	LOC100737180	0.046945	0.894186		0.316007	0.417149	0.261518	0.332916	0.646134
ENSSSCG00000003053	BSP1	0.132632	0.692472		0	0	0	0.397897	0
ENSSSCG00000003054	ZNF575	0.920981	0.270144		0.203572	0	0.300338	1.3703	1.39766
ENSSSCG00000003055	XRCC1	0.189434	0.529412		0	0	0	0.395502	0.1728
ENSSSCG00000003059	ZNF428	0.228675	0.384333		0.138471	0.248848	0.511199	0.50231	0.253494
ENSSSCG00000003061	CADM4	0.307211	0.629867		0	0.236883	0.954328	0.139417	0.183213
ENSSSCG00000003062	LYPD3	-1.56692	0.106381		5.21322	5.67235	3.34292	4.44095	3.8437
ENSSSCG00000003063	PHLDB3	0.76002	0.0601067		0.482639	0.566406	1.44076	1.15004	1.26282
ENSSSCG00000003064	ETHE1	3.01766	0.0921246		3.59676	2.03446	5.07149	6.54348	5.88485
ENSSSCG00000003068	SMG9	0.37284	0.165122		0	0	0.261617	0.517153	0.339751
ENSSSCG00000003069	KCNN4	-0.832494	0.284021		1.70242	1.56451	0.129089	1.22232	1.05149
ENSSSCG00000003070	ZNF45	-1.07585	0.133581		2.00592	2.1904	0.523942	1.12316	1.41982
ENSSSCG00000003071	ZNF404	-0.0163723	0.937272		0	0.0685043	0	0.0536396	0
ENSSSCG00000003072	ZNF283	-1.57441	0.184599		5.19638	5.25403	2.94069	3.41827	4.59342
ENSSSCG00000003073	LYPD5	-0.04433	0.814565		0.08866	0	0	0	0
ENSSSCG00000003078	CEACAM19	-1.20903	0.0429023		1.9939	1.84522	0.932007	0.684353	0.51523
ENSSSCG00000003079	LOC100525346	0.2006	0.581365		0	0	0.11833	0	0.483469
ENSSSCG00000003080	IGSF23	0.0527913	0.902096		1.97999	2.23811	2.32307	1.88922	2.27324
ENSSSCG00000003083	CBLC	0.0563218	0.791316		0.0370968	0	0	0.176426	0.0481846
ENSSSCG00000003085	CLPTM1	0.136586	0.519487		0.109839	0	0.16013	0.286787	0.1276
ENSSSCG00000003088	APOE	-0.402276	0.677931		0.536039	1.81156	0.429681	1.22914	0.655747
ENSSSCG00000003089	TOMM40	0.214644	0.58893		0.146847	0.13497	0.103408	0.30564	0.657611
ENSSSCG00000003090	NECTIN2	1.25585	0.0661744		0	0	0.876783	1.503	1.38776
ENSSSCG00000003091	IRF2BP1	0.00674737	0.970578		0	0.0171081	0	0.0459042	0
ENSSSCG00000003092	FOXA3	0.0205488	0.919519		0	0	0.0616463	0	0
ENSSSCG00000003093	SYMPK	0.182248	0.438927		0.123332	0.344142	0.439292	0.466123	0.342542
ENSSSCG00000003096	NANOS2	-0.0415461	0.826013		0	0.0830922	0	0	0
ENSSSCG00000003098	PPP5C	-0.029564	0.908821		0.313475	0.28039	0.138577	0.299253	0.364274
ENSSSCG00000003100	CCDC61	0.0336767	0.954033		1.18545	0.756031	0.651014	1.31672	1.04551
ENSSSCG00000003103	FKRP	-0.0299806	0.917118		0.0491484	0.335577	0.134153	0.204351	0.148643
ENSSSCG00000003104	STRN4	-1.20692	0.0617961		2.68129	2.11041	1.30442	1.11626	1.14609
ENSSSCG00000003105	SLC1A5	-1.4431	0.192791		5.38944	5.01394	3.13628	4.63306	3.50644
ENSSSCG00000003106	AP2S1	0.286545	0.747651		6.81454	5.43247	6.29818	6.4698	6.46218
ENSSSCG00000003107	ARHGAP35	-0.0115892	0.983474		2.41723	2.60686	2.0472	2.71342	2.74074
ENSSSCG00000003108	NPAS1	-0.898039	0.124901		1.75106	1.51302	0.851335	1.00259	0.348069
ENSSSCG00000003110	ZC3H4	-1.18306	0.0495996		3.08279	2.93306	1.58091	2.04336	1.85033
ENSSSCG00000003111	SAE1	0.489974	0.501786		4.2422	3.53608	3.8919	4.77317	4.47227
ENSSSCG00000003112	BBC3	0.00545433	0.981715		0	0.112181	0.184634	0	0
ENSSSCG00000003113	C5AR2	0.00584191	0.973447		0	0	0	0.0175257	0
ENSSSCG00000003114	DHX34	0.529642	0.220241		0.24008	0.0871804	0.568232	0.491933	1.01965
ENSSSCG00000003115	MEIS3	-0.822332	0.183478		2.32314	2.80715	1.52665	2.14807	1.55372
ENSSSCG00000003119	ZNF541	-0.394818	0.469453		0.862633	0.887447	0	0.710339	0.730328
ENSSSCG00000003120	NAPA	0.916903	0.377171		2.14125	2.06991	2.12938	3.70826	3.22982
ENSSSCG00000003121	KPTN	0.510442	0.330834		0.0536827	0.0752259	1.00234	0.238004	0.484349
ENSSSCG00000003123	BSPH1	-0.0145916	0.982716		0.672509	0	0.23171	0	0.733278
ENSSSCG00000003124	CRX	0.698307	0.112041		0	0	0.570179	0.543971	0.980772
ENSSSCG00000003125	ELSPBP1	0.170207	0.602572		0	0	0.412575	0.0980462	0
ENSSSCG00000003126	CABP5	0.171258	0.628581		0	0	0.441694	0	0.0720797
ENSSSCG00000003128	LIG1	0.742621	0.361786		0	1.23015	1.48314	1.23374	1.35621
ENSSSCG00000003131	SYNGR4	-0.547484	0.10435		0.492045	0.727716	0	0.187189	0
ENSSSCG00000003132	KDELR1	-0.634577	0.235435		4.4991	4.87584	3.71276	4.3825	4.06343
ENSSSCG00000003133	GRIN2D	-0.137638	0.739113		0.117816	0.679704	0.185969	0.38469	0.212708
ENSSSCG00000003134	GRWD1	1.03203	0.323892		1.11461	2.68401	2.76477	3.16863	2.86061
ENSSSCG00000003135	KCNJ14	2.12775	0.112251		0	1.68749	3.02101	2.90092	2.99255
ENSSSCG00000003136	CYTH2	0.518848	0.795045		0	0.701423	2.60868	0	0
ENSSSCG00000003137	PLEKHA4	1.18894	0.0851491		0.0398108	0.610534	1.29979	1.79795	1.4446
ENSSSCG00000003139	BCAT2	-0.333972	0.370802		0.874366	0.457006	0.158461	0.46602	0.370661
ENSSSCG00000003140	FGF21	0.530678	0.84173		0.862083	1.27359	0.191294	3.87415	0.730096
ENSSSCG00000003142	IZUMO1	0.100033	0.715901		0	0	0	0	0.300098
ENSSSCG00000003143	MAMSTR	-0.473384	0.779194		0.43901	2.34907	0	0.950572	1.81139
ENSSSCG00000003144	DHDH	0.0870999	0.732023		0	0	0	0.2613	0
ENSSSCG00000003145	FUT2	-0.174565	0.77126		0.842525	0	0.403665	0.258384	0.0780441
ENSSSCG00000003146	NTN5	0.0369089	0.856445		0	0	0	0.110727	0
ENSSSCG00000003147	CA11	-0.356845	0.362815		0.383629	0.719434	0.0299871	0.445437	0.108634
ENSSSCG00000003148	DBP	0.106134	0.798097		0.209909	0.459886	0.178395	0.440553	0.704147
ENSSSCG00000003149	TULP2	1.75412	0.0767144		0	0.936674	1.94908	2.50304	2.21525
ENSSSCG00000003150	NUCB1	1.67805	0.0713255		0.781852	0.692241	1.99803	2.95613	2.29114
ENSSSCG00000003152	RUVBL2	2.50041	0.0414425		0.582776	1.38309	3.1265	3.61337	3.71016
ENSSSCG00000003153	FTL	-0.652657	0.502692		12.5299	11.7805	11.4091	12.2192	10.8793
ENSSSCG00000003154	GYS1	-0.0690348	0.914539		0.957877	0.415277	0.866211	0.234348	0.752068
ENSSSCG00000003155	PPP1R15A	2.04801	0.0560928		0.914348	1.55054	2.99682	3.73989	3.10464
ENSSSCG00000003157	LIN7B	0.225152	0.809229		1.64176	0.931376	0.964657	1.40564	2.16487
ENSSSCG00000003159	KCNA7	0.423546	0.436766		0	0.220131	0.968027	0.189319	0.44349
ENSSSCG00000003160	NTF4	0.11169	0.727149		0	0.333945	0.43594	0.172496	0.227551
ENSSSCG00000003161	PRRG2	-0.045921	0.807753		0	0.091842	0	0	0
ENSSSCG00000003165	RPS11	3.99324	0.141986		3.59887	0	5.499	6.333	5.54603
ENSSSCG00000003168	ALDH16A1	-0.460882	0.494715		1.10716	1.38908	0.370958	1.35075	0.640006
ENSSSCG00000003169	PIH1D1	1.91223	0.19959		0.386686	0	0.909895	2.39613	3.01071
ENSSSCG00000003170	SLC17A7	1.97494	0.122225		0.341145	1.98565	2.99854	3.21506	3.20141
ENSSSCG00000003171	PTH2	0.0772469	0.747907		0	0	0	0.231741	0
ENSSSCG00000003177	BCL2L12	0.377859	0.177848		0.411958	0.204449	0.710175	0.571137	0.776875
ENSSSCG00000003178	IRF3	-0.0506805	0.787298		0.101361	0	0	0	0
ENSSSCG00000003183	RRAS	2.42452	0.0538657		0	0.331843	2.97868	2.85821	1.93445
ENSSSCG00000003187	FCGRT	-0.769273	0.19959		1.28756	1.92331	0.607781	1.14743	0.753273
ENSSSCG00000003189	PRMT1	-2.46819	0.0754944		6.11772	6.27658	3.45447	4.59397	3.13843
ENSSSCG00000003191	TSKS	0.351057	0.444588		0.0722444	0.349649	0.5026	0.284214	0.899198
ENSSSCG00000003192	IL4I1	0.674805	0.40995		0	0	0.0270606	0.702547	1.29481
ENSSSCG00000003193	TBC1D17	0.215957	0.815788		0	0.711584	0	1.1903	0.524951
ENSSSCG00000003194	AKT1S1	0.718957	0.0663956		0.647404	0.729241	1.23782	1.52102	1.463
ENSSSCG00000003195	PNKP	0.0995637	0.716194		0	0	0	0	0.298691
ENSSSCG00000003196	PTOV1	-0.744829	0.117623		1.35388	1.24066	0.252819	0.784432	0.620069
ENSSSCG00000003197	MED25	-0.372284	0.47847		0.848873	0.519455	0	0.712074	0.223567
ENSSSCG00000003198	FUZ	-0.278441	0.488832		0.584327	0	0	0	0.0411659
ENSSSCG00000003199	AP2A1	-0.313952	0.421324		0.252513	0.722789	0.0122755	0.215662	0.293157
ENSSSCG00000003201	ATF5	-0.95545	0.0431782		0.797865	1.11303	0	0	0
ENSSSCG00000003204	VRK3	0.746629	0.214267		0.273502	0.472253	0.637041	1.36461	1.35686
ENSSSCG00000003207	IZUMO2	0.449477	0.481021		0	0	0	0.980131	0.3683
ENSSSCG00000003211	NR1H2	-1.23276	0.0907431		4.60171	4.59638	2.98834	3.8135	3.29701
ENSSSCG00000003212	NAPSA	-0.154352	0.699578		0	0.536064	0	0.221664	0.119375
ENSSSCG00000003214	KCNC3	0.142967	0.735666		0	0.228492	0.202487	0.569153	0
ENSSSCG00000003216	POLD1	-0.174229	0.447367		0.825805	0.63985	0.506865	0.648953	0.519978
ENSSSCG00000003217	JOSD2	0.478924	0.627781		1.45179	0.581611	0.820661	2.0175	1.64872
ENSSSCG00000003219	FAM71E1	-0.29584	0.515005		0.861372	0.190437	0.273346	0.236589	0.180256
ENSSSCG00000003222	SYT3	0.13626	0.670454		0.087012	0.0392184	0.441885	0.064142	0.0920978
ENSSSCG00000003225	CEACAM18	0.0827255	0.738988		0	0	0	0	0.248177
ENSSSCG00000003227	LOC100512905	-0.0246871	0.900495		0	0.0493743	0	0	0
ENSSSCG00000003228	VSIG10L	0.215157	0.31127		0.0890303	0	0.237261	0.352997	0.188758
ENSSSCG00000003229	ETFB	2.30927	0.0817242		0	0.959374	2.18817	3.3614	2.81729
ENSSSCG00000003231	NKG7	0.0666912	0.770187		0	0	0	0.200074	0
ENSSSCG00000003233	ZNF175	-0.359568	0.535992		1.01505	1.18234	0.285292	0.776018	1.15606
ENSSSCG00000003234	LOC100514465	-1.99594	0.170969		2.63378	3.24291	0.864156	0	1.96305
ENSSSCG00000003235	LOC100516084	-0.125828	0.856445		0.608353	0.681522	0.267234	1.09236	0.197735
ENSSSCG00000003236	SIGLEC5	-0.0141672	0.94327		0	0.0283343	0	0	0
ENSSSCG00000003239	HAS1	-0.0534951	0.775901		0.10699	0	0	0	0
ENSSSCG00000003240	LOC110255260	0.870982	0.289305		2.47315	3.21593	3.25495	3.63129	4.26033
ENSSSCG00000003241	ZNF614	0.541039	0.0611822		2.29674	2.25641	2.75805	2.84408	2.85072
ENSSSCG00000003248	LOC100524499	-0.0132517	0.974595		0.314601	0	0	0	0.432147
ENSSSCG00000003251	NLRP12	0.134809	0.440011		0	0	0.129989	0.114985	0.159454
ENSSSCG00000003253	MYADM	-0.111896	0.860035		3.49996	3.78171	3.8098	3.73972	3.0373
ENSSSCG00000003256	PRKCG	1.05933	0.0751099		0	0.393279	1.42716	0.992745	1.34799
ENSSSCG00000003257	CACNG6	-0.801026	0.0757905		1.63546	1.29189	0.795385	0.5405	0.652055
ENSSSCG00000003259	OSCAR	0.139508	0.686927		0.330306	0	0.481456	0.134795	0.297731
ENSSSCG00000003261	NDUFA3	0.587103	0.68859		0.709906	0.749731	0	1.75744	2.19333
ENSSSCG00000003262	TFPT	0.667022	0.187256		2.88627	3.25289	3.41163	3.96455	3.83364
ENSSSCG00000003263	PRPF31	0.879568	0.240998		0.342123	0.0463122	0.49896	1.56322	1.15918
ENSSSCG00000003264	CNOT3	-1.20817	0.136281		1.70904	2.25223	0.293476	1.21019	0.813729
ENSSSCG00000003265	LENG1	2.14817	0.0237918		0.501333	1.05751	2.97234	2.9524	2.85804
ENSSSCG00000003266	TMC4	0.623161	0.337482		1.31725	1.83029	2.00815	1.90236	2.68028
ENSSSCG00000003267	MBOAT7	0.0233582	0.956281		0.694264	0.859826	0.570502	1.0924	0.738305
ENSSSCG00000003268	TSEN34	0.381901	0.558769		0.963206	0.765491	1.58165	1.47252	0.684576
ENSSSCG00000003269	LENG9	0.0249562	0.902607		0	0	0	0.0748685	0
ENSSSCG00000003271	TTYH1	0.0954977	0.720555		0	0	0	0	0.286493
ENSSSCG00000003278	LOC100511639	0.108458	0.707851		0	0	0.325375	0	0
ENSSSCG00000003282	LOC100522225	0.00293652	0.986981		0	0	0	0.00880956	0
ENSSSCG00000003284	FCAR	0.0395804	0.847726		0	0	0.118741	0	0
ENSSSCG00000003286	NLRP7	-0.417778	0.744829		3.45351	3.50904	1.90711	3.46114	3.82225
ENSSSCG00000003288	HSPBP1	0.489688	0.698223		2.29365	0.8191	1.26003	2.42584	2.45231
ENSSSCG00000003301	PPP6R1	0.0487869	0.817922		0	0	0	0.146361	0
ENSSSCG00000003302	TMEM86B	0.0506582	0.831591		0.223992	0	0.166636	0.129166	0.192161
ENSSSCG00000003303	LOC100519606	-0.683457	0.239871		14.5563	13.7678	13.3049	13.5891	13.5418
ENSSSCG00000003306	HELZ2	1.11287	0.282147		0	1.51715	2.14983	1.70252	1.76197
ENSSSCG00000003307	NLRP9	-1.22087	0.0593605		9.43538	9.73285	8.102	8.61211	8.37561
ENSSSCG00000003314	NLRP11	-1.14697	0.112342		8.52418	8.89989	7.1059	7.83365	7.75565
ENSSSCG00000003315	NLRP8	-0.97436	0.150375		3.7132	3.62278	2.54433	3.19686	2.33971
ENSSSCG00000003317	ZNF787	0.0183597	0.928177		0	0	0.055079	0	0
ENSSSCG00000003318	GALP	2.25427	0.0877138		0.228256	0.35351	2.43938	1.83368	3.3624
ENSSSCG00000003322	ZNF582	1.67735	0.0687004		1.11692	1.74224	3.24666	2.70038	3.37375
ENSSSCG00000003324	ZNF471	0.14303	0.822756		1.41026	2.10251	1.58901	1.89475	2.21447
ENSSSCG00000003325	LOC100522080	-0.072517	0.947039		1.42951	0	0.352825	0.807642	0.766252
ENSSSCG00000003326	PEG3	0.359698	0.127845		0.0530946	0	0.370778	0.321855	0.466102
ENSSSCG00000003329	ACAP3	0.00650658	0.971125		0	0	0	0	0.0195197
ENSSSCG00000003332	SDF4	1.03502	0.12728		0	0.212231	0.692316	1.2081	1.523
ENSSSCG00000003333	C1QTNF12	0.0148484	0.940827		0	0	0	0.0445452	0
ENSSSCG00000003334	UBE2J2	0.887317	0.257406		1.8159	1.44317	1.87061	2.83332	2.84664
ENSSSCG00000003338	PUSL1	0.260646	0.434332		0	0	0	0.415198	0.366739
ENSSSCG00000003339	INTS11	0.599495	0.177448		0.122848	0	0.634235	0.95527	0.393251
ENSSSCG00000003342	DVL1	-0.0872262	0.671748		0.174452	0	0	0	0
ENSSSCG00000003344	VWA1	1.48074	0.159558		0.612406	0.355072	1.14547	2.4583	2.28968
ENSSSCG00000003348	SSU72	0.330449	0.473415		1.65646	1.0566	1.49471	1.81242	1.75381
ENSSSCG00000003350	MIB2	0.221882	0.668708		0	0	0	0.665646	0
ENSSSCG00000003352	CDK11B	-0.848032	0.428727		4.47051	4.16113	2.6554	4.30359	3.44437
ENSSSCG00000003353	SLC35E2B	-0.0965193	0.787421		0.319676	0.466314	0.264515	0.542599	0.0823129
ENSSSCG00000003354	CCNL2	1.47529	0.0839681		0.0807477	0.533704	2.18365	1.33726	1.82663
ENSSSCG00000003359	TPRG1L	0.983812	0.331703		0	1.30174	1.28466	1.48739	2.132
ENSSSCG00000003360	WRAP73	-0.367582	0.372369		1.02773	0.978325	0.298827	0.846946	0.760571
ENSSSCG00000003362	CEP104	0.23122	0.76395		1.81818	1.39198	1.46521	1.57252	2.47117
ENSSSCG00000003366	CHD5	0.0062712	0.972149		0	0	0	0.0188136	0
ENSSSCG00000003368	RNF207	-0.622939	0.549394		0.891798	1.95891	1.49543	0.604626	0.307185
ENSSSCG00000003369	ICMT	-0.251474	0.814221		3.43254	2.74751	2.07218	3.52722	2.91625
ENSSSCG00000003370	HES3	0.00761785	0.966995		0	0	0.0228535	0	0
ENSSSCG00000003374	ESPN	0.134725	0.556142		0	0	0.223397	0.180778	0
ENSSSCG00000003376	PLEKHG5	0.0963179	0.671748		0.114879	0	0.170299	0.244835	0.0461376
ENSSSCG00000003377	ACOT7	1.34965	0.373681		0	0	0	1.78551	2.26343
ENSSSCG00000003379	KLHL21	0.465223	0.690083		1.18887	0.881282	0.948516	2.54924	1.00314
ENSSSCG00000003382	TAS1R1	0.0844769	0.740206		0	0.0297695	0.0262972	0.271788	0
ENSSSCG00000003383	ZBTB48	1.48405	0.084982		0	0	0.946442	1.9027	1.60302
ENSSSCG00000003384	DNAJC11	1.20887	0.273364		1.0731	0.766508	1.16739	2.5665	2.65212
ENSSSCG00000003385	PARK7	-0.210549	0.765932		7.4682	6.54031	6.47619	6.99073	6.91419
ENSSSCG00000003386	TNFRSF9	0.131871	0.795433		0	0.155429	0.628757	0	0
ENSSSCG00000003388	SLC45A1	-0.199274	0.296445		0.218568	0.2881	0	0.0912963	0.0708825
ENSSSCG00000003391	CA6	0.00624108	0.984404		0.0968313	0.121119	0.345648	0	0
ENSSSCG00000003393	TMEM201	0.622769	0.214329		0.707787	0.43172	0.920267	1.54785	1.10945
ENSSSCG00000003395	PIK3CD	0.0947212	0.791253		0	0.24779	0.239391	0	0.416458
ENSSSCG00000003396	CLSTN1	-0.629341	0.259009		1.51342	0.759216	0.450129	0.685234	0.385564
ENSSSCG00000003398	UBE4B	1.58123	0.659382		0	0	0	0	4.7437
ENSSSCG00000003399	RBP7	0.603565	0.560181		0.25331	0	0	0.60542	1.58524
ENSSSCG00000003400	NMNAT1	-1.15268	0.1047		5.50292	5.43363	3.93711	4.77117	4.23852
ENSSSCG00000003401	KIF1B	0.173151	0.778293		4.51151	3.74807	4.25741	4.58241	4.06899
ENSSSCG00000003402	PGD	-1.07367	0.221048		3.42226	3.22731	1.53092	2.75556	2.46687
ENSSSCG00000003404	DFFA	-1.01596	0.445791		1.80026	2.51913	0	1.61032	1.82089
ENSSSCG00000003405	PEX14	-0.869966	0.150239		1.20992	0.96577	0	0.653642	0
ENSSSCG00000003407	CASZ1	0.0736125	0.697987		0	0	0.122915	0.0979222	0
ENSSSCG00000003410	MASP2	0.00269413	0.987805		0	0	0	0	0.00808238
ENSSSCG00000003412	EXOSC10	2.35528	0.176642		0	2.46225	3.37973	3.65309	3.7264
ENSSSCG00000003413	MTOR	-0.492507	0.277706		1.46277	1.42485	0.586393	1.21249	1.05504
ENSSSCG00000003417	DISP3	0.0210167	0.921507		0.10206	0	0.101755	0.0530515	0.0613338
ENSSSCG00000003419	MAD2L2	0.118832	0.699693		0	0	0.356495	0	0
ENSSSCG00000003421	FBXO6	0.177498	0.889957		1.70482	0	0.977635	1.36296	0.749126
ENSSSCG00000003423	DRAXIN	0.00765619	0.96687		0	0	0.0229686	0	0
ENSSSCG00000003428	MTHFR	-0.0545351	0.754093		0.0725367	0.0511479	0	0.0219217	0
ENSSSCG00000003429	CLCN6	-0.320796	0.336384		0.64474	0.674693	0.341889	0.561424	0.11345
ENSSSCG00000003431	NPPB	0.174885	0.554987		0	0	0.146406	0.378249	0
ENSSSCG00000003432	KIAA2013	0.0118338	0.964191		0.198632	0	0.181647	0.151803	0
ENSSSCG00000003433	PLOD1	0.772859	0.076609		0	0.306683	0.7686	1.00148	1.00852
ENSSSCG00000003434	MFN2	0.0173829	0.973294		0.83675	0.762487	0.448236	0.805602	1.19717
ENSSSCG00000003435	MIIP	-0.28984	0.648625		0.895131	1.00786	0.224358	1.14561	0.615
ENSSSCG00000003438	VPS13D	-0.619065	0.0952284		1.27214	1.63032	0.829337	0.825275	0.841882
ENSSSCG00000003439	DHRS3	0.0689185	0.712992		0	0	0.11879	0.0879652	0
ENSSSCG00000003442	C1orf158	-0.0430413	0.820164		0	0.0860826	0	0	0
ENSSSCG00000003444	LOC100737881	2.33629	0.502692		0	5.58188	5.42146	4.97313	4.98709
ENSSSCG00000003451	PDPN	-0.570194	0.525126		1.49138	0.179599	0.522867	0.273023	0
ENSSSCG00000003455	FHAD1	-0.370971	0.464055		0.569355	1.18524	0.46748	0.751165	0.30034
ENSSSCG00000003458	EFHD2	-0.0583565	0.966409		0	1.11423	0	1.49627	0
ENSSSCG00000003459	CELA2A	-0.0732489	0.961599		1.71784	0	1.01311	1.3439	0
ENSSSCG00000003460	CASP9	-0.450056	0.198687		0.620785	0.527313	0	0	0.371979
ENSSSCG00000003461	RSC1A1	1.5575	0.143869		2.12858	1.05251	2.6069	3.5138	3.32344
ENSSSCG00000003463	AGMAT	0.351315	0.694977		0.248257	0.710704	0.238005	1.54787	0.706509
ENSSSCG00000003464	DNAJC16	-1.01133	0.0754944		1.83319	2.20332	1.09041	0.754671	1.1757
ENSSSCG00000003465	FBLIM1	-1.33594	0.112511		2.87182	2.81231	0.96234	1.55647	1.9996
ENSSSCG00000003468	PLEKHM2	-0.700746	0.20391		1.73638	1.05785	0.729503	0.86331	0.496287
ENSSSCG00000003470	FAM131C	-0.941965	0.405099		0.836063	2.2606	0	0.95166	0.867439
ENSSSCG00000003471	EPHA2	0.34591	0.763656		1.26958	1.69268	0.820139	2.34318	2.3178
ENSSSCG00000003472	ARHGEF19	-0.03024	0.911173		0.175712	0	0	0	0.172848
ENSSSCG00000003473	CPLANE2	0.608272	0.163874		0	0.103529	0.348524	0.790541	0.841044
ENSSSCG00000003477	NECAP2	1.02966	0.314148		2.77169	1.49692	2.89556	3.71163	2.88471
ENSSSCG00000003478	CROCC	0.181809	0.590132		0	0.0895904	0.05429	0.147374	0.478147
ENSSSCG00000003479	MFAP2	-0.920739	0.0443717		2.74683	2.59222	1.59998	1.84623	1.80016
ENSSSCG00000003481	PADI1	-0.0280999	0.888641		0.0770256	0	0	0.0312385	0
ENSSSCG00000003482	PADI3	-0.0846704	0.71145		0.421121	0.527109	0.514359	0.349742	0.304234
ENSSSCG00000003483	PADI4	-0.918999	0.100528		4.2414	4.42201	3.08548	3.6862	3.46643
ENSSSCG00000003484	PADI6	-1.39517	0.116129		6.93929	6.87313	4.93055	6.04225	5.56033
ENSSSCG00000003485	RCC2	-1.21627	0.124657		4.16337	3.76934	2.24428	3.16386	2.84213
ENSSSCG00000003486	ARHGEF10L	0.117688	0.62782		0.0495151	0	0.190885	0	0.23645
ENSSSCG00000003488	UBR4	0.895218	0.0627534		0.694922	1.02439	1.60988	1.83567	1.81908
ENSSSCG00000003489	EMC1	1.66119	0.0195508		1.0481	1.12138	2.61269	2.69859	2.92652
ENSSSCG00000003491	AKR7A2	0.303419	0.653105		0.158822	0.462343	0.091735	1.00991	0.740356
ENSSSCG00000003493	CAPZB	-0.639427	0.185862		3.26515	2.95933	2.45847	2.76521	2.19474
ENSSSCG00000003505	DDOST	1.33062	0.0711924		1.35841	0.87306	2.15865	2.74585	2.43457
ENSSSCG00000003506	PINK1	-0.870437	0.149942		2.52289	2.28973	1.50231	1.93048	1.17482
ENSSSCG00000003509	SH2D5	-0.0831609	0.860691		0.467205	0	0	0.044941	0.406384
ENSSSCG00000003511	HP1BP3	-0.611735	0.24431		5.95557	6.62759	5.56606	5.88037	5.59311
ENSSSCG00000003512	EIF4G3	-0.78794	0.0412111		2.1092	2.16978	1.30157	1.44943	1.30365
ENSSSCG00000003513	ECE1	0.0105385	0.955695		0	0	0.0316154	0	0
ENSSSCG00000003514	HSPG2	0.0674252	0.754983		0	0	0.186232	0.00730173	0.00874216
ENSSSCG00000003520	CDC42	1.35792	0.490904		4.27722	4.23029	7.42411	4.88956	4.52136
ENSSSCG00000003521	WNT4	-0.126218	0.607046		0	0.266272	0	0.0207546	0
ENSSSCG00000003527	EPHB2	-0.270628	0.246106		0.511243	0.655126	0.414518	0.247008	0.276144
ENSSSCG00000003529	LACTBL1	0.0161741	0.936112		0	0	0	0	0.0485222
ENSSSCG00000003530	TEX46	0.140088	0.529199		1.97802	2.17511	2.27937	2.20067	2.16993
ENSSSCG00000003531	KDM1A	-0.0226072	0.970118		4.57415	4.31916	3.95246	4.76006	4.55962
ENSSSCG00000003532	LUZP1	-0.570813	0.374614		5.94751	5.81905	4.75658	5.52494	5.65588
ENSSSCG00000003539	GRHL3	0.137225	0.477296		0.0635057	0.0375481	0.26717	0.130018	0.166069
ENSSSCG00000003541	STPG1	0.0302989	0.881848		0	0	0	0	0.0908968
ENSSSCG00000003543	NIPAL3	-0.202674	0.51326		0.68032	0.349312	0.190986	0.3024	0.443039
ENSSSCG00000003547	NCMAP	0.381036	0.466888		0	0.13812	0	0.71302	0.637267
ENSSSCG00000003549	LDLRAP1	-1.7958	0.182126		3.72128	2.86657	1.27671	2.45086	0.766805
ENSSSCG00000003551	PAQR7	0.646542	0.159558		1.8876	1.87552	2.32246	2.86199	2.39987
ENSSSCG00000003552	AUNIP	-0.540007	0.382872		5.34268	4.55319	4.3972	4.66933	4.15725
ENSSSCG00000003553	MTFR1L	1.1743	0.659382		0	0	0	3.52289	0
ENSSSCG00000003554	SELENON	-0.940543	0.0776748		1.819	1.9849	1.15147	1.06537	0.667383
ENSSSCG00000003555	HMGN2	-2.42159	0.829327		11.8843	0	0	10.5616	0
ENSSSCG00000003557	LIN28A	-1.49991	0.117031		4.85166	4.67941	2.83699	3.95067	3.0092
ENSSSCG00000003558	RPS6KA1	0.209007	0.6545		0.142135	0	0.211219	0	0.629005
ENSSSCG00000003559	ARID1A	-1.00637	0.0785538		2.51996	2.384	1.11146	1.6105	1.61487
ENSSSCG00000003561	ZDHHC18	0.549295	0.659659		0	0	0	1.64788	0
ENSSSCG00000003564	GPATCH3	0.222294	0.600153		0.208096	0.314799	0.140149	0.666289	0.644785
ENSSSCG00000003565	NR0B2	-0.164276	0.888829		1.04619	0.644192	0	1.57275	0.470001
ENSSSCG00000003566	NUDC	4.65871	0.0646209		1.32221	3.70164	6.56235	7.59912	7.35045
ENSSSCG00000003567	KDF1	0.947553	0.165122		0.0802988	0	0.502804	1.04012	1.42019
ENSSSCG00000003569	SLC9A1	-0.0138058	0.962589		0.789564	0.980025	1.00194	0.88717	0.723851
ENSSSCG00000003570	WDTC1	0.121199	0.83428		0.930688	0.596564	0.481108	0.933622	1.23975
ENSSSCG00000003572	SYTL1	0.126042	0.696518		0	0	0	0.378125	0
ENSSSCG00000003573	MAP3K6	-0.0331052	0.863494		0.071083	0	0	0.0073089	0
ENSSSCG00000003575	CD164L2	-0.708252	0.485968		0	1.58641	0	0.254867	0
ENSSSCG00000003576	GPR3	-0.0605657	0.929919		0	0.618017	0.632352	0.112976	0
ENSSSCG00000003577	WASF2	-0.897428	0.185834		3.21578	3.54907	1.98805	2.84234	2.62459
ENSSSCG00000003578	FGR	-0.0261478	0.902988		0.0994555	0	0.0707397	0	0
ENSSSCG00000003580	EYA3	0.0403156	0.944075		4.2127	4.7573	4.22341	4.69295	4.65959
ENSSSCG00000003582	SMPDL3B	0.747969	0.0526535		0	0	0.653646	0.887164	0.703095
ENSSSCG00000003583	RPA2	-0.609117	0.356091		6.62409	5.80522	5.31536	5.89634	5.60491
ENSSSCG00000003584	THEMIS2	0.173547	0.615736		0	0	0.43544	0.0852016	0
ENSSSCG00000003585	GJB5	2.04194	0.250017		0	0	0.476976	2.72355	2.9253
ENSSSCG00000003586	EPB41	-3.03709	0.428727		6.07418	0	0	0	0
ENSSSCG00000003589	SRSF4	-0.560373	0.558549		4.44192	3.71671	3.3134	2.99339	4.25004
ENSSSCG00000003590	PTPRU	0.480661	0.256658		0	0	0.173095	0.766023	0.502864
ENSSSCG00000003591	PUM1	1.59009	0.0754944		0.980825	1.46824	2.37605	2.85847	3.20934
ENSSSCG00000003592	SDC3	0.0168587	0.938931		0.0408966	0.0765482	0.0924618	0.134281	0
ENSSSCG00000003596	SNRNP40	-0.527988	0.514194		7.12175	7.18671	5.8942	7.04006	6.94447
ENSSSCG00000003603	COL16A1	0.00323277	0.985959		0	0	0.00969831	0	0
ENSSSCG00000003604	ADGRB2	0.263282	0.43186		0	0	0	0.405777	0.38407
ENSSSCG00000003610	IQCC	0.272447	0.748343		1.27858	0	0.862411	1.11016	0.762637
ENSSSCG00000003612	EIF3I	4.21881	0.310299		0	6.33125	6.54366	7.41569	8.19395
ENSSSCG00000003613	HDAC1	-0.664111	0.354591		3.99825	4.03297	2.85211	3.26344	3.93896
ENSSSCG00000003617	TXLNA	-0.233626	0.664294		2.01186	2.3037	1.51378	2.02148	2.2372
ENSSSCG00000003619	AZIN2	-1.62261	0.117826		6.40208	5.97304	3.89391	5.13558	4.66537
ENSSSCG00000003620	TRIM62	0.0106993	0.95521		0	0	0.032098	0	0
ENSSSCG00000003621	ZSCAN20	0.523122	0.0617961		0.0500433	0.0297794	0.525635	0.608466	0.555
ENSSSCG00000003622	CSMD2	-0.0127779	0.95362		0.146508	0	0.0839118	0.0320585	0.0654579
ENSSSCG00000003627	ZMYM4	0.365975	0.820976		1.25337	3.442	2.11897	2.83066	3.19136
ENSSSCG00000003628	CLSPN	3.94147	0.362665		0	0	0	5.99079	5.83362
ENSSSCG00000003630	AGO1	-0.323196	0.530627		1.27215	1.44374	0.636673	1.07479	1.39278
ENSSSCG00000003633	TEKT2	-0.620205	0.0536739		0.695258	0.616329	0	0	0.106768
ENSSSCG00000003637	MAP7D1	-0.292224	0.620745		0.550979	1.03219	0.0818904	0.754096	0.662097
ENSSSCG00000003640	GRIK3	0.0337913	0.875648		0	0.0179903	0	0.128359	0
ENSSSCG00000003642	INPP5B	-1.48187	0.0364008		3.08554	3.11938	1.33521	1.73543	1.79112
ENSSSCG00000003643	SF3A3	-0.507618	0.526442		5.72268	5.34969	4.3533	5.49602	5.23639
ENSSSCG00000003644	FHL3	0.884112	0.356237		0	0	0.101092	0.971393	1.57985
ENSSSCG00000003645	UTP11	-0.258882	0.263807		10.5448	10.4565	10.158	10.3613	10.206
ENSSSCG00000003646	POU3F1	0.0282474	0.919357		0	0.245662	0.0952763	0.219017	0.138943
ENSSSCG00000003648	RRAGC	-0.428518	0.350193		6.40117	5.87138	5.51539	5.6853	5.92258
ENSSSCG00000003650	GJA9	-0.280803	0.631732		1.68675	1.14465	1.48192	1.10971	0.813057
ENSSSCG00000003651	RHBDL2	0.178759	0.495683		0	0	0.227057	0.309219	0
ENSSSCG00000003652	AKIRIN1	-0.457553	0.250908		2.90769	2.71377	2.08841	2.60156	2.36957
ENSSSCG00000003653	NDUFS5	0.623082	0.476962		2.99729	2.19902	2.65557	3.22342	3.78472
ENSSSCG00000003654	MACF1	-0.177067	0.66607		2.76449	2.60266	2.22775	2.78724	2.50453
ENSSSCG00000003655	KIAA0754	-1.32955	0.191607		2.83627	2.76567	0.724607	2.18973	1.49992
ENSSSCG00000003660	PABPC4	0.354794	0.911852		0.481454	3.09433	0	3.2586	3.16945
ENSSSCG00000003662	NT5C1A	0.0341211	0.930789		0.212246	0.319161	0.539584	0.0816123	0.278277
ENSSSCG00000003663	HPCAL1	0.000116997	0.999629		0	0.0927757	0	0.0593345	0.0801801
[truncated: 21,451 more rows]
