# Supplementary material for: LncRNA affects epigenetic reprogramming of porcine embryo development by regulating global epigenetic modification and the downstream gene SIN3A
Source: Front Physiol. 2022 Sep 16;13:971965. doi: 10.3389/fphys.2022.971965 (PMC9523245; doi:10.3389/fphys.2022.971965)
Supplement: Supplementary file 4 [file DataSheet3.XLSX]

## Sheet: lncRNA and predicted genes 
ALDB-transcript	predited genes
ALDBSSCT0000008596	MFAP5 AICDA APOBEC1 GDF3 U6 SLC2A3 RBP5 PEX5
ALDBSSCT0000004334	EPHA4 SGPP2
ALDBSSCT0000000895	RAB11A MEGF11 U2 DIS3L TIPIN SCARNA14 SNORA31 MAP2K1
ALDBSSCT0000010814	DTHD1 CH242-305H5.1 KIAA1239 C4orf19
ALDBSSCT0000004694	MYO10
ALDBSSCT0000008173	GFI1 RPAP2 GLMN
ALDBSSCT0000004977	PTCD2 ZNF366 TNPO1
ALDBSSCT0000006015	DTWD2 DMXL1
ALDBSSCT0000004975
ALDBSSCT0000003614	TARBP1 COA6 SLC35F3 KCNK1
ALDBSSCT0000003480	ADAM29 GLRA3 HPGD CEP44 FBXO8 HAND2
ALDBSSCT0000011014	ENOPH1 HNRNPDL HNRNPD
ALDBSSCT0000000833	DPH6 ZNF770
ALDBSSCT0000001215
ALDBSSCT0000008466	MYF-5 MYF6 OTOGL PPP1R12A
ALDBSSCT0000003372	GBE1
ALDBSSCT0000003044	COL18A1 SLC19A1 PCBP3 MCM3AP SPATC1L
ALDBSSCT0000010913	HHIP CH242-197H16.1 SMARCA5 GAB1 USP38
ALDBSSCT0000004802	MRPS27 PTCD2 ZNF366 TNPO1
ALDBSSCT0000004565	MYO1B NABP1 TMEFF2
ALDBSSCT0000005984	SNORD112 PAM GIN1 PPIP5K2 C5orf30 NUDT12
ALDBSSCT0000011090	MYO7A PAK1 AQP11 CLNS1A RSF1
ALDBSSCT0000008968	MYCL MFSD2A ZMPSTE24 RLF CAP1 COL9A2 MC2R
ALDBSSCT0000003387	CHODL TMPRSS15 NCAM2
ALDBSSCT0000001785	TGDS SOX21
ALDBSSCT0000001186	DAPK1
ALDBSSCT0000010247	RGMA CHD2 FAM174B ST8SIA2 SLCO3A1
ALDBSSCT0000002196	MAPT CRHR1 SPPL2C ARF3 WNT3
ALDBSSCT0000003712	PANK1 ssc-mir-107 KIF20B HTR7
ALDBSSCT0000000513	ACTL7B ACTL7A FAM206A IKBKAP
ALDBSSCT0000003354	ALCAM ZPLD1
ALDBSSCT0000009533	ANKRD13C SFRS11 LRRC40 LRRC7 RPE65 GPR177
ALDBSSCT0000004579	ALS2CR12 TRAK2
ALDBSSCT0000010269	FUT8
ALDBSSCT0000006212	TP53I11 TSPAN18 CD82 EXT2
ALDBSSCT0000004915	ZNF131
ALDBSSCT0000000258	ONECUT1 FAM214A ARPP19
ALDBSSCT0000008920	CH242-402I11.1 SLC25A33 SNORA2 UBE4B RBP7 KIF1B
ALDBSSCT0000007631	SNORD61 FCRLB CD32 C1orf192 SDHC MPZ PCP4L1 CAR
ALDBSSCT0000009077	ELTD1
ALDBSSCT0000009344	NLRP12
ALDBSSCT0000001824	EFNB2 ssc-mir-7144
ALDBSSCT0000005642	BRAF NDUFB2 ADCK2 DENND2A MKRN1 RAB19
ALDBSSCT0000006363	ATG10 RPS23 ATP6AP1L TMEM167A
ALDBSSCT0000007031	ASL GUSB VKORC1L1 NUPR1L CHCHD2 PHGK SUMF2
ALDBSSCT0000003334	GAP43
ALDBSSCT0000011850	GIPR SNRPD2 QPCTL DMPK
ALDBSSCT0000006739	RPIA EIF2AK3 TSC21 THNSL2
ALDBSSCT0000011992	FUNDC2 F8 F8A1 CH242-146E2.5 MPP1 DKC1 GAB3
ALDBSSCT0000001241	ZNF438 ZEB1
ALDBSSCT0000004478	SAP130 AMMECR1L POLR2D WDR33 SFT2D3
ALDBSSCT0000007250	PEX13 PUS10 REL PAPOLG BCL11A
ALDBSSCT0000009758	ENPP5 ENPP4 RCAN2
ALDBSSCT0000000193	RFPL4B MARCKS HDAC2 HS3ST5 FRK NT5DC1
ALDBSSCT0000004939	MAP3K1 SETD9 MIER3 GPBP1
ALDBSSCT0000001819
ALDBSSCT0000000936	ELAVL2 DMRTA1 CDKN2B CDKN2A MTAP
ALDBSSCT0000010987	HPGDS SMARCAD1 ATOH1
ALDBSSCT0000000514	ACTL7B ACTL7A FAM206A IKBKAP
ALDBSSCT0000007565	C8orf46 ADHFE1 RRS1 CRH TRIM55 DNAJC5B
ALDBSSCT0000011283	TMEM196 MACC1 ABCB5 SP8 SP4
ALDBSSCT0000003449	SEMA4D SEMA4D
ALDBSSCT0000008158
ALDBSSCT0000010986	HPGDS SMARCAD1 ATOH1
ALDBSSCT0000008644	SYCP3 CHPT1 MYBPC1 GNPTAB SPIC
ALDBSSCT0000003335	GAP43
ALDBSSCT0000003717	HTR7 RPP30 ANKRD1
ALDBSSCT0000008207	SH3GLB1 CLCA1
ALDBSSCT0000010797	CCKAR TBC1D19 STIM2
ALDBSSCT0000008193	GBP4 GBP2 GBP1 CCBL2 GTF2B
ALDBSSCT0000010646	HPGDS SMARCAD1 ATOH1
ALDBSSCT0000007681	TSPAN2 TSHB SYCP1 SIKE1 CSDE1 NRAS AMPD1
ALDBSSCT0000003342	C3orf52 GCSAM SLC9C1 PVRL3
ALDBSSCT0000006364	ATG10 ATP6AP1L RPS23 TMEM167A
ALDBSSCT0000011485	C11orf87 ZC3H12C RDX ARHGAP20 POU2AF1
ALDBSSCT0000003304	LRRC15 GP5 ATP13A3 TMEM44 LSG1 FAM43A ACAP2
ALDBSSCT0000001019	TMEM38B
ALDBSSCT0000010644	BMPR1B PDLIM5 HPGDS SMARCAD1 ATOH1
ALDBSSCT0000006755	TIA1 C2orf42 PCBP1 MXD1 SNRNP27
ALDBSSCT0000010471	NPY5R TKTL2 TMA16 MARCH1
ALDBSSCT0000004185	UNC5D DUSP26 RNF122 RNF122
ALDBSSCT0000011042	TUB OR10A6
ALDBSSCT0000005273	MTMR7 PDGFRL MTUS1 FGL1
ALDBSSCT0000002870	ZBED2 CD96 PLCXD2 DPPA4 DPPA2
ALDBSSCT0000005562	CYCS OSBPL3
ALDBSSCT0000008541	POLR2L TMEM5 SRGAP1 C12orf56 C12orf66 XPOT
ALDBSSCT0000000912	DLGAP5 ATG14 TBPL2 KTN1 PELI2 TMEM260 OTX2
ALDBSSCT0000004203	SAP130 AMMECR1L POLR2D WDR33 SFT2D3
ALDBSSCT0000009715	PI16 MTCH1 FGD2 PIM1 TMEM217
ALDBSSCT0000008688	MYF-5 MYF6 OTOGL PPP1R12A
ALDBSSCT0000004923	HCN1 EMB PARP8 ISL1
ALDBSSCT0000011933	FOXR2 SNORA74 SPIN3 CH242-32F2.2
ALDBSSCT0000000720
ALDBSSCT0000001288	C10orf67 PTF1A MSRB2 ARMC3
ALDBSSCT0000003333	GAP43
ALDBSSCT0000008850	SAE1 CCDC9 C5AR1 C5AR2 DHX34 ZNF541
ALDBSSCT0000007540	ZBTB10 MRPS28 TPD52 HEY1 STMN2
ALDBSSCT0000000716	CEP85L PLN SLC35F1 NUS1 GOPC DCBLD1
ALDBSSCT0000003800	RHOBTB2 ENTPD4 SLC25A37 NKX3-1 NKX2-6 STC1 ADAM28
ALDBSSCT0000004383	ZEB2 GTDC1
ALDBSSCT0000000101	HINT3 NCOA7 HEY2 HDDC2 TPD52L1 RNF217
ALDBSSCT0000010281	EIF2S1 PLEK2 PLEKHH1 PIGH ARG2 VTI1B RDH12 ZFYVE26
ALDBSSCT0000010020
ALDBSSCT0000001298	ITGB1 NRP1 PARD3 CUL2
ALDBSSCT0000005917	CCL25 ELAVL1 TIMM44 CTXN1 SNAPC2 MAP2K7 LRRC8E EVI5L
ALDBSSCT0000011906	FRMPD4 PRPS2 TLR7 TLR8 TMSB4 EGFL6 TCEANC RAB9A TRAPPC2
ALDBSSCT0000004344	DNER FBXO36 SLC16A14 SP110 SP140
ALDBSSCT0000011741	NENF TMEM206 PPP2R5A DTL
ALDBSSCT0000010127	C6orf222 ETV7 KCTD20 STK38 SRSF3 RAB44 CPNE5 PPIL1
ALDBSSCT0000005246	RTFDC1 GCNT7 C17H20ORF106 TFAP2C
ALDBSSCT0000003840	SLC15A4 TMEM132B AACS BRI3BP
ALDBSSCT0000008957	SNRNP40 H-FABP SERINC2 PEF1
ALDBSSCT0000008960	SPOCD1 PTP4A2 KHDRBS1
ALDBSSCT0000008093	PHGDH ZNF697 HSD3B HAO2 WARS TBX15 SPAG17
ALDBSSCT0000004025	PANK1 ssc-mir-107 KIF20B
ALDBSSCT0000002513	MYH3 ZNF18 MAP2K4 ssc-mir-744
ALDBSSCT0000009890	ERH SLC39A9 PLEKHD1 KIAA0247 SLC8A3
ALDBSSCT0000006457	C5orf15 VDAC1 TCF7 PPP2CA CDKL3 CDKN2AIPNL
ALDBSSCT0000003057	THRB
ALDBSSCT0000007494	RSPO2 ANGPT1 ABRA
ALDBSSCT0000007188	CH242-64C23.1 REG3G RPL7A LRRTM4 MRPL19
ALDBSSCT0000000744	USP45 CCNC PRDM13 MCHR2 SIM1
ALDBSSCT0000005298	BTBD3 SPTLC3 ISM1
ALDBSSCT0000009559	ZYG11B PRPF38A ZCCHC11 ZFYVE9
ALDBSSCT0000009111	PGM1 EFCAB7 ALG6 ATG4C DOCK7
ALDBSSCT0000006673	RPUSD1 CHTF18 GNG13 LMF1 SPSB3 NUBP2
ALDBSSCT0000001200	UBAP2 NOL6 AQP3
ALDBSSCT0000000942	ssc-mir-491 MLLT3 SLC24A2 ACER2
ALDBSSCT0000000342	CDH19 CDH7 SERPINB8 SERPINB10
ALDBSSCT0000011102	PCF11 ANKRD42 CCDC90B DLG2 TMEM126B TMEM126A
ALDBSSCT0000008827	SERTAD1 SERTAD3 BLVRB PLD3 ITPKC C19orf54
ALDBSSCT0000009530	ZRANB2 ssc-mir-186 PTGER3 CTH ANKRD13C SFRS11 LRRC40
ALDBSSCT0000003440	CDK20 SPIN1 S1PR3
ALDBSSCT0000007987	BHLHE22 ssc-mir-124a-1 TTPA GGH
ALDBSSCT0000010140	DAAM2 MOCS1
ALDBSSCT0000000935	ELAVL2 DMRTA1 CDKN2B CDKN2A
ALDBSSCT0000008530	SLC39A5 NABP2 MYL6
ALDBSSCT0000001995	POU4F1 RNF219 RBM26 NDFIP2
ALDBSSCT0000009849	KLHL33 PARP2 SNORA79 CCNB1IP1 TTC5 OR11H4
ALDBSSCT0000000227	C18orf54 RAB27B CCDC68 TCF4
ALDBSSCT0000003336	GRAMD1C ATP6V1A NAA50 KIAA2018 SIDT1 SPICE1 BOC WDR52 DCC
ALDBSSCT0000004516	SPC25 G6PC2 ABCB11 FASTKD1 PPIG CCDC173
ALDBSSCT0000005786	RELA SCYL1 LTBP3
ALDBSSCT0000005753	MYL7 POLD2 AEBP1 POLM BLVRA
ALDBSSCT0000005154	DDRGK1 FASTKD5 UBOX5 AVP OXT MRPS26 PTPRA VPS16 PCED1A
ALDBSSCT0000006598	RBBP6 CACNG3 PRKCB
ALDBSSCT0000008529	SLC39A5 NABP2 MYL6
ALDBSSCT0000000399	ERO1L PSMC6 STYX GNPNAT1 DDHD1 BMP4
ALDBSSCT0000009850	KLHL33 PARP2 SNORA79 CCNB1IP1 TTC5 OR11H4
ALDBSSCT0000002978	BACH1 GRIK1 CLDN17 CLDN8 KRTAP24-1 KRTAP26-1 KRTAP27-1
ALDBSSCT0000005788	RELA SCYL1 LTBP3
ALDBSSCT0000011092	KCTD14 SPOT14 AAMDC INTS4 SPOT14
ALDBSSCT0000008411	MYBPC1 GNPTAB SPIC ARL1 UTP20 SLC5A8 ANO4
ALDBSSCT0000005787
ALDBSSCT0000008701	CBFA2T3 TRAPPC2L GALNS CDT1
ALDBSSCT0000003658	DUPD1 DUSP13 SAMD8 ZNF503
ALDBSSCT0000002410	B4GALNT2 ABI3 PHOSPHO1 ZNF652 NGFR
ALDBSSCT0000009756	CLIC5 ENPP5 ENPP4 RCAN2
ALDBSSCT0000003536	PPP1CC CCDC63 MLC-2V FAM109A SH2B3 SCA2
ALDBSSCT0000005048	MED7 FAM71B TIMD4 SGCD
ALDBSSCT0000000801	LIPC AQP9 ALDH1A2
ALDBSSCT0000009855	KLHL33 PARP2 SNORA79 CCNB1IP1 TTC5 OR11H4
ALDBSSCT0000011825	SERPINE1 AP1S1 VGF PLOD3 CLDN15
ALDBSSCT0000003949	PSMA5 CDC2 TMEM26 C10orf107
ALDBSSCT0000001575
ALDBSSCT0000003558	TMEM116 MAPKAPK5 CCDC64 PLA2G1B RAB35
ALDBSSCT0000011865	PHLDB2 ABHD10 TAGLN3
ALDBSSCT0000007462	KIAA0196 SQLE ZNF572
ALDBSSCT0000009195	GAS8 URAHP TCF25 MC1R SPIRE2 DEF8 FANCA
ALDBSSCT0000007955	CALB1 DECR1 NBN OSGIN2 RIPK2
ALDBSSCT0000002989	TIAM1 SOD1 SCAF4 HUNK EVA1C
ALDBSSCT0000004273	TMEFF2
ALDBSSCT0000007445	MYC FAM84B
ALDBSSCT0000003639	REEP3
ALDBSSCT0000007889	KIAA0196 SQLE ZNF572 TRMT12 RNF139 CU468433.4 MTSS1 TMEM65
ALDBSSCT0000008898	ZNF132 C1orf159 HES4
ALDBSSCT0000008211	CYR61 DDAH1 BCL10
ALDBSSCT0000011798	ZNF862 ZBED6CL RARRES2
ALDBSSCT0000000405	SAMD4A WDHD1
ALDBSSCT0000003343	C3orf52 GCSAM SLC9C1 PVRL3
ALDBSSCT0000003241	SMC4 TRIM59 IFT80 ARL14 SNORD112 PPM1L ssc-mir-15b ssc-mir-16-1
ALDBSSCT0000006773	UGP2
ALDBSSCT0000006425	FAM170A PRR16
ALDBSSCT0000000298	NDUFAF1 CHP1 INO80 CHAC1 DLL4
ALDBSSCT0000008714	EMC8 C16orf74 GINS2 GSE1 KIAA0513 ZDHHC7 FAM92B
ALDBSSCT0000011847	GLA HNRNPH2
ALDBSSCT0000009852	KLHL33 PARP2 CCNB1IP1 TTC5 OR11H4
ALDBSSCT0000006106	PPARGC1B PDE6A CSF1R CH242-138G12.1 PDGFRB ssc-mir-378-1
ALDBSSCT0000011846	RBM4B RBM14
ALDBSSCT0000009681	PRSS16 HIST1H2BH HIST3H3 HIST1H2AJ
ALDBSSCT0000003767	VAX1 PDZD8
ALDBSSCT0000007023	WBSCR16 ZNF226
ALDBSSCT0000005278	FAT1 HGSNAT INTS10 CSGALNACT1 IDO1
ALDBSSCT0000005233	ZFP64 TSHZ2 ZNF217
ALDBSSCT0000002667	GRM7
ALDBSSCT0000011462	TMEM126B TMEM126A CREBZF CCDC89 SYTL2
ALDBSSCT0000007903	CU302381.1 SNTB1 MTBP
ALDBSSCT0000007423	CU151851.1 CU571095.1 ssc-mir-30d ssc-mir-30b
ALDBSSCT0000008450	TMTC3 CEP290 C12orf29 C12orf50
ALDBSSCT0000001157	TLR5 C1orf65 KCNT2
ALDBSSCT0000005125	THAP1 CHRNA6 CHRNB3 SMIM19
ALDBSSCT0000002833	SEC22A PDIA5 DIRC2 SEMA5B
ALDBSSCT0000006185	PTPRJ
ALDBSSCT0000005985	C5orf30 NUDT12
ALDBSSCT0000003964	ZNF365 ADO EGR2
ALDBSSCT0000006986	COX19 GPR146 GPER ZFAND2A UNCX
ALDBSSCT0000009886	VTI1B RDH12 ZFYVE26 RAD51B ZFP36L1
ALDBSSCT0000009359	ZSCAN4 ZNF671
ALDBSSCT0000008902	VWA1 PRKCZ C1orf222 TMEM52 CALML6 GABRD
ALDBSSCT0000004318	PURH FN1 MREG PECR TMEM169 XRCC5 MARCH4
ALDBSSCT0000005004	CPEB4 STC2 NKX2-5 BNIP1 CREBRF
ALDBSSCT0000007110	C16orf90 OR2C1 ZNF174 NAA60 ZNF75A
ALDBSSCT0000006303	PTGER1 GIPC1 TECR NDUFB7
ALDBSSCT0000001534	GPR158 THNSL1
ALDBSSCT0000002144	KIF19 DNAI2 TTYH2 RPL38 SDK2
ALDBSSCT0000005192	L3MBTL1 SGK2 IFT52 MYBL2 GTSF1L
ALDBSSCT0000006703	SEPT10 NPHP1MRPS5
ALDBSSCT0000002615	PLXNB1 NME6 CAMP CCDC51 TMA7 ATRIP
ALDBSSCT0000011528	CADM1
ALDBSSCT0000002416	EME1 XYLT2
ALDBSSCT0000002093	TUBGCP3
ALDBSSCT0000010425	SLC34A2
ALDBSSCT0000003442	CDK20 SPIN1 S1PR3
ALDBSSCT0000009634	OFCC1 TFAP2A
ALDBSSCT0000009067	MCOLN2 EDG7 SSX2IP CTBS PRKACB
ALDBSSCT0000010519	CCNI CCNG2 CXCL13 CNOT6L MRPL1 FRAS1 NPY2R
ALDBSSCT0000008087	CHD1L FMO5 PRKAB2
ALDBSSCT0000010441	RBM47 APBB2 NSUN7 UCHL1 TMEM33
ALDBSSCT0000005350	PHF20 SCAND1 SCAND1 EPB41L1 AAR2
ALDBSSCT0000011341	KIAA1614 STX6 MR1 CACNA1E
ALDBSSCT0000008595	PHC1 M6PR KLRG1 A2ML1 RIMKLB MFAP5 AICDA APOBEC1
ALDBSSCT0000011757	G0S2 CAMK1G LAMB3 ssc-mir-205
ALDBSSCT0000009851	KLHL33 PARP2 CCNB1IP1 TTC5 OR11H4
ALDBSSCT0000002412	EME1 XYLT2
ALDBSSCT0000005832	ssc-mir-129a TTC17 API5
ALDBSSCT0000009310	LGALS13 EID2 LEUTX FCGBP
ALDBSSCT0000010521	CCNI CCNG2 CXCL13 CNOT6L MRPL1 FRAS1 NPY2R
ALDBSSCT0000006476	CTNNA1
ALDBSSCT0000001507	WAC BAMBI
ALDBSSCT0000008172	FNBP1L DR1 TMED5 MTF2
ALDBSSCT0000008031	CEBPD PRRX1
ALDBSSCT0000011726	TPR C1orf27 PDC PLA2G4A PLA2G4A CENPF
ALDBSSCT0000002331	FSCN2 BETA-ACTIN SLC38A10 ENTHD2 AZI1 AATK ssc-mir-338
ALDBSSCT0000010014	RPP40 PPP1R3G
ALDBSSCT0000008997
ALDBSSCT0000002493	TM4SF5 ALOX15
ALDBSSCT0000008742	LDHD ZFP1 FA2H RFWD3 MLKL
ALDBSSCT0000009565	FAF1 DMRTA2
ALDBSSCT0000009106	DIRAS3 SERBP1 IL12RB2 IL23R C1orf141
ALDBSSCT0000002999	ATP5O SLC5A3 MRPS6 KCNE2 SMIM11
ALDBSSCT0000001942	SERPINE3 FAM124A DLEU7 SPRYD7
ALDBSSCT0000010880	SLC4A4 GC NPFFR2 ADAMTS3
ALDBSSCT0000000758	MARCKS HDAC2 HS3ST5 FRK NT5DC1 COL10A1
ALDBSSCT0000009317	PRX SERTAD1 SERTAD3 BLVRB PLD3 ITPKC
ALDBSSCT0000007438	FAM49B GSDMC
ALDBSSCT0000000228	CCDC68 TCF4 TXNL1
ALDBSSCT0000007287	COX7A2L EML4 PKDCC
ALDBSSCT0000000934	ELAVL2 DMRTA1 CDKN2B CDKN2A
ALDBSSCT0000000910	SAMD4A WDHD1 SOCS4 MAPK1IP1L LGALS3 DLGAP5
ALDBSSCT0000008261	ISX
ALDBSSCT0000011620	ABCB5 SP8 SP4D NAH11 CDCA7L RAPGEF5
ALDBSSCT0000001137	FH KMO ZNF596
ALDBSSCT0000009489	IMPACT HRH4
ALDBSSCT0000005886	GALNT18 ZBED5 EIF4G2 CTR9 MRVI1
ALDBSSCT0000006595	RBBP6 CACNG3 PRKCB
ALDBSSCT0000005736	SKAP2 SNX10 CBX3 NFE2L3
ALDBSSCT0000003056	ZNF385D UBE2E2
ALDBSSCT0000005403	GCNT7 C17H20ORF106 TFAP2C BMP7
ALDBSSCT0000005924	CCDC94 EBI3 ANKRD24 SIRT6 CREB3L3 MAP2K2 ZBTB7A PIAS4 EEF2
ALDBSSCT0000011997	NLGN4X HDHD1 STS PNPLA4
ALDBSSCT0000000220	LIPG ACAA2 MYO5B
ALDBSSCT0000011917	MAGEB3 NR0B1 CXorf21 GK TAB3 DMD DYTN
ALDBSSCT0000004024	IFIT5 SLC16A12 PANK1 ssc-mir-107 KIF20B
ALDBSSCT0000009279	ZNF536 TSHZ3 ZNF507 DPY19L3 PDCD5
ALDBSSCT0000008035	ATP1B1 DPT TBX19 SFT2D2
ALDBSSCT0000009097	RPE65 GPR177 DIRAS3
ALDBSSCT0000004555	TFPI COL3A1
ALDBSSCT0000003219	NCK1 IL20RB SOX14 CLDN18
ALDBSSCT0000003798	GFRA2
ALDBSSCT0000002797	FXR1 DNAJC19 SOX2
ALDBSSCT0000000851	ATP10A UBE3A
ALDBSSCT0000003912	HORMAD2 LIF OSM GATSL3 SF3A1 RNF215
ALDBSSCT0000006503	SPINK6 SPINK9 FBXO38 HTR4 SH3TC2
ALDBSSCT0000010825	UBE2K N4BP2 PDS5A RHOH CHRNA9
ALDBSSCT0000011688	ABL2 AXDND1 SOAT1 NPHS2 TDRD5 FAM163A
ALDBSSCT0000009108	IL23R C1orf141 SLC35D1 PDE4B
ALDBSSCT0000005936	MISP PALM PTBP1 OBSCN
ALDBSSCT0000006520	ZFP62 MGAT1
ALDBSSCT0000011109	PRSS23 FZD4 RAB38 CTSC
ALDBSSCT0000008737	TERF2IP KARS
ALDBSSCT0000006567	CLDN3 WBSCR28 WBSCR27 CLDN4 LIMK1 EIF4H
ALDBSSCT0000010050	JARID2 DTNBP1
ALDBSSCT0000003418	KCNJ6
ALDBSSCT0000000543	ST6GALNAC2 PIP5KL1 DPM2 FAM102A NAIF1 SLC25A25 PTGES2 LCN2
ALDBSSCT0000002783	TMEM212 TNFSF10 GHSR NCEH1
ALDBSSCT0000010569	IL15 RNF150
ALDBSSCT0000005752	CCM2 PPIA MYO1G H2AFV
ALDBSSCT0000002677	RPN1 C3orf37
ALDBSSCT0000010041	NEDD9 HIVEP1 EDN1
ALDBSSCT0000010343	CYP46A1 DEGS2 SLC25A29 ssc-mir-345-2 SLC25A47 WARS WDR25
ALDBSSCT0000001196	ZCCHC6
ALDBSSCT0000002537	NCOR1 TTC19 ALDH3A2 SLC47A2 ALDH3A1 ULK2
ALDBSSCT0000001273	GAD2 MYO3A GPR158 THNSL1
ALDBSSCT0000008645	MYBPC1 GNPTAB SPIC ARL1 UTP20 SLC5A8 ANO4
ALDBSSCT0000000780	CXXC1 SKA1 MAPK4 MRO ME2 ELAC1 SMAD4 MEX3C
ALDBSSCT0000006056	MATR3 PAIP2 SLC23A1 MZB1
ALDBSSCT0000007606	PCMTD1 SNAI2
ALDBSSCT0000009147	ZFYVE9 BTF3L4 TXNDC12 KTI12 RAB3B
ALDBSSCT0000002906	CRYBG3 ARL6 NSUN3
ALDBSSCT0000007178	FAM178B COX5B ACTR1B CNNM3 CNNM4
ALDBSSCT0000004031	TMSB4X CYP2C42
ALDBSSCT0000003183	TAMM41 TIMP4
ALDBSSCT0000007561	SLCO5A1 SULF1 PREX2 CPA6
ALDBSSCT0000009079	GIPC2 DNAJB4 FUBP1 NEXN FAM73A USP33
ALDBSSCT0000010661	NUDT9 HSD17B11 HSD17B13 AFF1 SLC10A6
ALDBSSCT0000008940	RCAN3 NCMAP
ALDBSSCT0000009036	SS18 PSMA8 TAF4B KCTD1
ALDBSSCT0000006059	SPATA24 ECSCR TMEM173 DNAJC18
ALDBSSCT0000002349	SUMO2 HN1 NT5C ARMC7 SLC16A5 KCTD2 CDR2L
ALDBSSCT0000000099	RNF146 RSPO3 CENPW TRMT11 HINT3 NCOA7 HEY2
ALDBSSCT0000005465	C7orf49 TMEM140 AGBL3 CALD1 AKR1B1
ALDBSSCT0000005628	XRCC2 CCT8L2 KMT2C
ALDBSSCT0000001158	TLR5 C1orf65 KCNT2
ALDBSSCT0000002425	TRIM37 CLTC DHX40 GDPD1 PRR11 ssc-mir-301
ALDBSSCT0000007558	XKR9 LACTB2 TRAM1 PRDM14
ALDBSSCT0000002921	EPHA3
ALDBSSCT0000011280	SNX13 HDAC9
ALDBSSCT0000011756	G0S2 CAMK1G LAMB3 ssc-mir-205
ALDBSSCT0000005412	PPP1R3D FAM217B
ALDBSSCT0000009080	GIPC2 DNAJB4 FUBP1 NEXN FAM73A USP33
ALDBSSCT0000003851	P2RX4 P2X7R IFT81 ATP2A2 ANAPC7 ANAPC7 GPN3 FAM216A VPS29
ALDBSSCT0000005409	ATP5E SLMO2 C17H20ORF174 EDN3 PHACTR3 SYCP2
ALDBSSCT0000001741
ALDBSSCT0000008532	RBMS2 BAZ2A ATP5B PTGES3 NACA
ALDBSSCT0000003606	VPREB1 TOP3B PPM1F MAPK1 YPEL1 PPIL2 ssc-mir-130b
ALDBSSCT0000002258	RHOT1 ADAP2 TEFM CRLF3 SUZ12 UTP6
ALDBSSCT0000007029
ALDBSSCT0000009455	AGO4 AGO1 AGO3 TEKT2 ADPRHL2 COL8A2
ALDBSSCT0000010206	NOVA1 STXBP6
ALDBSSCT0000007044	ITGAL ZNF768 DCTPP1 SEPHS2 ZNF48 HUMMLC2B TBC1D10B CD2BP2
ALDBSSCT0000000411	EXOC5 AP5M1 NAA30 C14orf105 SLC35F4
ALDBSSCT0000001728	GTF2F2 KIAA1704 NUFIP1 TSC22D1 SERP2
ALDBSSCT0000008942	NCMAP RUNX3
ALDBSSCT0000009561	BTF3L4 TXNDC12 KTI12 RAB3B NRD1
ALDBSSCT0000003307	LMLN OSBPL11 ZBP-89 SLC12A8 HEG1 MUC13A MUC13A
ALDBSSCT0000002972	LTN1
ALDBSSCT0000002277	RNF167 PFN1 OMC GPIBA CHRNE MINK PLD2
ALDBSSCT0000004412	TMEM177 PTPN4
ALDBSSCT0000004523	HOXD13 HOXD12 HOXD10 HOXD9 HOXD8 ssc-mir-10b HOXD4 HOXD3
ALDBSSCT0000007220	UGP2
ALDBSSCT0000001430	MIXL1 H3F3A SDE2 LEFTY2
ALDBSSCT0000010254	RGMA CHD2 FAM174B ST8SIA2 SLCO3A1
ALDBSSCT0000005058	NMUR2 GLRA1 G3BP1 FAT2 SLC36A1
ALDBSSCT0000007024	ZNF226
ALDBSSCT0000003221	MRAS FAIM FOXL2 MRPS22
ALDBSSCT0000011293	RELN ORC5 KMT2E SRPK2
ALDBSSCT0000000035	MRPL18 TCP1 ACAT2 WTAP SOD2 FNDC1
ALDBSSCT0000006270	CYP2R1 SPON2
ALDBSSCT0000001841	COL4A2 RAB20 TEX29
ALDBSSCT0000003802	KCTD9 CDCA2 PPP2R2A BNIP3L PNMA2 DPYSL2
ALDBSSCT0000008594	PHC1 M6PR KLRG1 A2ML1 RIMKLB MFAP5 AICDA APOBEC1
ALDBSSCT0000006750	MTHFD2 TET3 DGUOK ACTG2 STAMBP C2orf78 DUSP11 TPRKB ALMS1
ALDBSSCT0000005191	L3MBTL1 SGK2 IFT52 MYBL2 GTSF1L
ALDBSSCT0000009240	CALB2 ZNF23 CHST4
ALDBSSCT0000002910	EPHA3
ALDBSSCT0000002964	ADAMTS1 ADAMTS5
ALDBSSCT0000001168	C1orf53 LHX9 NEK7 ATP6V1G3 PTPRC
ALDBSSCT0000011810	CA14 APH1A C1orf54 PRPF3
ALDBSSCT0000003862	RNFT2 C12orf49 MED13L TBX3
ALDBSSCT0000008816	ZNF567 ZNF461 ZNF382 ZNF529 ZNF260 ZNF566 ZFP14
ALDBSSCT0000002465	OMG WSB1 KSR1 NOS2
ALDBSSCT0000008941	RCAN3 NCMAP
ALDBSSCT0000003300	OPA1 HES1 CPN2 LRRC15 GP5 ATP13A3
ALDBSSCT0000005072	MTRR
ALDBSSCT0000006357	SPZ1 FAM151B ANKRD34B
ALDBSSCT0000003191	H1FOO PLXND1 MRPS25 TRH NR2C2
ALDBSSCT0000010397	NKX3-2 BOD1L1
ALDBSSCT0000008052	CD1E PCD1B CD1D KIRREL CD5L FCRL1
ALDBSSCT0000009234	TERF2IP KARS
ALDBSSCT0000009145	ZFYVE9 BTF3L4 TXNDC12 KTI12 RAB3B
ALDBSSCT0000007624	ILDR2 TADA1 POGK FAM78B
ALDBSSCT0000008041	POGK FAM78B TMCO1 ALDH9A1 MGST3 LRRC52 RXRG
ALDBSSCT0000000346	ZNF532 MALT1 ALPK2 ssc-mir-122 NEDD4L
ALDBSSCT0000011422	FOLR1 FOLR2 INPPL1 PHOX2A CLPB
ALDBSSCT0000008592	PHC1 M6PR KLRG1 A2ML1 RIMKLB MFAP5 AICDA APOBEC1
ALDBSSCT0000010520	CCNI CCNG2 CXCL13 CNOT6L MRPL1 FRAS1 NPY2R
ALDBSSCT0000009917	GTF2A1 STON2
ALDBSSCT0000011717	ZNF648 GLUL TEDDM1 RGSL1
ALDBSSCT0000005151	MAVS AP5S1 CDC25B TIGD1 SPEF1 C20orf27 ADAM33 GFRA4
ALDBSSCT0000006307	PALM3 IL27RA CH242-184K22.3 RLN3 RFX1 DCAF15 PODNL1 CC2D1A C19orf57
ALDBSSCT0000006546	GPC2 GAL3ST4 C7orf43 LAMTOR4
ALDBSSCT0000009970	BCL11B
ALDBSSCT0000005916	ACTL9 OR2Z1 ADAMTS10 MYO1F PRAM1 HNRNPM MARCH2 RAB11B ANGPTL4
ALDBSSCT0000001415	FAM177B CHML GREM2
ALDBSSCT0000000529	PAPPA TRIM32
ALDBSSCT0000004805	CPEB4
ALDBSSCT0000011463	TMEM126B TMEM126A CREBZF CCDC89 SYTL2
ALDBSSCT0000001477	ssc-mir-24-2 ssc-mir-27b ssc-mir-23b
ALDBSSCT0000001720	CYSLTR2 RCBTB2 RB1 LPAR6 ITM2B
ALDBSSCT0000009947	SERPINA3-2 GCS DICER1 CLMN SYNE3
ALDBSSCT0000011839	PRR3
ALDBSSCT0000002414	EME1 XYLT2
ALDBSSCT0000000987	TMC1 ALDH1A1 ANXA1 RORB TRPM6
ALDBSSCT0000007039	PRR14 ZNF689 ITGAL ZNF768
ALDBSSCT0000009893	SLC39A9 PLEKHD1 KIAA0247 SLC8A3 COX16
ALDBSSCT0000006688	ACOXL
ALDBSSCT0000006701	SEPT10 NPHP1MRPS5
ALDBSSCT0000003731	PIK3AP1 LCOR C10orf12 SLIT1 RRP12
ALDBSSCT0000008146	COL11A1 OLFM3 DPH5 SLC30A7
ALDBSSCT0000007087	EMP2 ATF7IP2
ALDBSSCT0000008929	KLHDC7A ALDH4A1 EMC1 MRTO4 AKR7A2
ALDBSSCT0000004398	C2orf76 DBI PROC MAP3K2 ERCC3 BIN1
ALDBSSCT0000011567	ADAMTS15 SNX19
ALDBSSCT0000008664	SOCS2
ALDBSSCT0000009322	ETHE1 PHLDB3 LYPD3 PLAUR IRGC SMG9 KCNN4
ALDBSSCT0000010428	PCDH7
ALDBSSCT0000000612	C6orf118
ALDBSSCT0000011976	RBMX ZIC3 FGF13 ssc-mir-504
ALDBSSCT0000011939	CDX4 CHIC1 ssc-mir-421 ssc-mir-374b
ALDBSSCT0000003559	TMEM116 MAPKAPK5 CCDC64 PLA2G1B RAB35
ALDBSSCT0000006043	SLC22A5 IRF1 IL5 RAD50 IL13 IL4
ALDBSSCT0000010840	KDR SRD5A3 MAP9
ALDBSSCT0000008545	CNOT2 PTPRB PTPRR
ALDBSSCT0000008516	KRT8 KRT18 EIF4B IGFBP6 SOAT2 CSAD
ALDBSSCT0000003917	DGCR2 TSSK1B TSSK2 SCARF2 DGCR14 GSC2 SLC25A1
ALDBSSCT0000007516	SDC2 PTDSS1 MTERFD1
ALDBSSCT0000003721	RPP30 ANKRD1 PCGF5
ALDBSSCT0000008175	TGFBR3 CDC7
ALDBSSCT0000002762	SI SLITRK3 BCHE ZBBX
ALDBSSCT0000005117	FRG1 ZFP42 FAT1 HGSNAT
ALDBSSCT0000000845	GJD2 SCG5 GREM1 FAM169B PGPEP1L IGF1R
ALDBSSCT0000011518	ZBTB16 NNMT REXO2
ALDBSSCT0000000980	ABHD17B C9orf85 GDA
ALDBSSCT0000003178	SLC6A1 HRH1 ATG7 VGLL4 TAMM41
ALDBSSCT0000011771	ssc-mir-29b-2 ssc-mir-29c ABCA13 VWC2
ALDBSSCT0000000520	PTGR1 DNAJC25 GNG10 C9orf84 UGCG SUSD1 ROD1 HSDL2
ALDBSSCT0000003450	SEMA4D GADD45G
ALDBSSCT0000010442	RBM47 APBB2 NSUN7 UCHL1 TMEM33
ALDBSSCT0000008766	EXOC3L1 E2F4 ELMO3 ssc-mir-328 SLC9A5 PLEKHG4 KCTD19 LRRC36
ALDBSSCT0000005672	GPR37 TMEM229A SPAM-1 HYAL4 WASL
ALDBSSCT0000005231	ZFP64 TSHZ2 ZNF217
ALDBSSCT0000008383	SLC38A2 SLC38A2 SLC38A4A MIGO2
ALDBSSCT0000009684	ZNF311 TMP-SLA-2 SLA-5
ALDBSSCT0000009178	ZNF691 ERMAP
ALDBSSCT0000005469	LRGUK EXOC4 ssc-mir-4337 CHCHD3 PODXL
ALDBSSCT0000003249	TNIK PLD1 TMEM212
ALDBSSCT0000006676	GNG13 LMF1 SPSB3 SPSB3 ALS
ALDBSSCT0000001465	PTPRC ssc-mir-181b-1 ssc-mir-181a-1 NR5A2 ZNF281 KIF14
ALDBSSCT0000000807	CCPG1 ssc-mir-628 RAB27A RSL24D1 UNC13C
ALDBSSCT0000004868
ALDBSSCT0000008283	TESPA1 NEUROD4
ALDBSSCT0000006687	IL1B NT5DC4 CKAP2L
ALDBSSCT0000006367	TMEM167A XRCC4 VCAN
ALDBSSCT0000008444	CCER1
ALDBSSCT0000010642	BMPR1B UNC5C
ALDBSSCT0000006305	TECR NDUFB7 LPHN1 ASF1B PRKACA C19orf67
ALDBSSCT0000009693	NOTCH4 BTNL5 BTNL6 CT797454.3
ALDBSSCT0000010018	RPP40 PPP1R3G
ALDBSSCT0000004269	ZNF804A ZC3H15 CH242-9E10.1 ITGAV FAM171BZ SWIM2
ALDBSSCT0000005553	SNX10 CBX3 NFE2L3 ssc-mir-148a
ALDBSSCT0000011710	XPR1 KIAA1614 STX6 MR1 CACNA1E
ALDBSSCT0000011650	SLC26A5 RELN ORC5
ALDBSSCT0000003823	AADAT MFAP3L C4orf27 CLCN3 NEK1
ALDBSSCT0000007824	RHPN1 ZC3H3 GLI4 LY6H ZNF696
ALDBSSCT0000011611	SNX13 HDAC9
ALDBSSCT0000007860	ST3GAL1 NDRG1 TG WISP1
ALDBSSCT0000007037	BCL7C CTF1 ZNF629 RNF40 C16orf93 PHKG2 SRCAP
ALDBSSCT0000002505	TMEM107 C17orf59 AURKB CTC1 PFAS RANGRF RANGRF ARHGEF15
ALDBSSCT0000002453	CDK5R1 PSMD11 ZNF207 C17orf75 RHBDL3 RNF135
ALDBSSCT0000002180	CACNG4 CACNG1 HELZ PSMD12 PITPNC1
ALDBSSCT0000010396	NKX3-2 BOD1L1
ALDBSSCT0000006062	TMEM173 DNAJC18 CXXC5
ALDBSSCT0000004443	CDKN2AIP ING2 RWDD4 TRAPPC11 STOX2
ALDBSSCT0000003098	KIAA1143 KIF15 TMEM42 ZDHHC3 EXOSC7 CLEC3B CDCP1
ALDBSSCT0000010170	RPS17 PDE8A BLM FURIN FES
ALDBSSCT0000011456	C11orf82 PRCP RAB30 PCF11 ANKRD42 CCDC90B DLG2
ALDBSSCT0000003153	PDZRN3 CNTN3 CHL1
ALDBSSCT0000005468	AKR1B1 SLC35B4 LRGUK EXOC4
ALDBSSCT0000008013	RP1
ALDBSSCT0000008498	RBFOX2 ISX
ALDBSSCT0000006903
ALDBSSCT0000006515	ssc-mir-143 ssc-mir-145 CSNK1A1 ARHGEF37 ssc-mir-378-1 PPARGC1B
ALDBSSCT0000010444	RBM47 APBB2 NSUN7 UCHL1 TMEM33
ALDBSSCT0000006474	ETF1 HSPA9 CTNNA1
ALDBSSCT0000001456	DESI2 ADSS HNRNPU EFCAB2
ALDBSSCT0000002988	KRTAP27-1 KRTAP8-1 TIAM1 SOD1 SCAF4
ALDBSSCT0000007397	RBAK ZNF12
ALDBSSCT0000002621	C3orf18 HEMK1 MAPKAPK3 CISH_TV2 DOCK3 RBM15B
ALDBSSCT0000007425	CU151851.1 ssc-mir-30d ssc-mir-30b CU571095.1
ALDBSSCT0000010440	RBM47 APBB2 NSUN7 UCHL1 TMEM33
ALDBSSCT0000009243	CALB2 ZNF23 CHST4
ALDBSSCT0000006306	PALM3 IL27RA CH242-184K22.3 RLN3 RFX1 DCAF15 PODNL1 CC2D1A C19orf57
ALDBSSCT0000011488	ZC3H12C RDX ARHGAP20 POU2AF1 C11orf93
ALDBSSCT0000005925	EEF2 NMRK2 ATCAY ZFR2 MATK RAX2 MRPL54 APBA3
ALDBSSCT0000000051	RGS17 MTRF1L FBXO5 VIP MYCT1
ALDBSSCT0000007954	OTUD6B TMEM55A NECAB1 CALB1 DECR1 NBN
ALDBSSCT0000009061	PIK3C3
ALDBSSCT0000006838	LBH YPEL5 YWHAE ALK CLIP4 C2orf71
ALDBSSCT0000007199	PCBP1 MXD1 SNRNP27 ANXA4
ALDBSSCT0000008290	PTGES3 NACA HSD17B6 STAT6 TAC3
ALDBSSCT0000001249	PTCHD3 CUBN
ALDBSSCT0000005126	THAP1 CHRNA6 CHRNB3 SMIM19
ALDBSSCT0000009146	ZFYVE9 BTF3L4 TXNDC12 KTI12 RAB3B
ALDBSSCT0000006140	RAD9A PPP1CA CLCF1 POLD4 SSH3 ANKRD13D ADRBK1KDM2A
ALDBSSCT0000002110	B3GNTL1 METRNL CCDC57
ALDBSSCT0000002282	RNF167 PFN1 OMC GPIBA CHRNE MINK PLD2
ALDBSSCT0000006697	ACOXL SEPT10
ALDBSSCT0000010868	LPHN3
ALDBSSCT0000008554	CNOT2 PTPRB PTPRR
ALDBSSCT0000000518	EPB41L4B PTPN3 PALM2 C9orf152 TXN SVEP1
ALDBSSCT0000009776	ssc-mir-133b IL17A IL-17F MCM3 PAQR8 CHRNA5 CHRNA3 CHRNB4
ALDBSSCT0000000916	C14orf37 PSMA3 ARID4A TOMM20L TIMM9
ALDBSSCT0000009646	MCUR1 RNF182 CD83
ALDBSSCT0000006369	TMEM161B ssc-mir-9-2 MEF2C
ALDBSSCT0000007661	RORC LINGO4 TDRKH OAZ3 MRPL9 TUFT1
ALDBSSCT0000011415	OR52H1 UBQLNL UBQLN3
ALDBSSCT0000000120	PLN SLC35F1 NUS1 GOPC DCBLD1 ROS1
ALDBSSCT0000007027
ALDBSSCT0000000893	SEC11C ZNF532 MALT1 ALPK2 ssc-mir-122
ALDBSSCT0000008578	IFLTD1 KRAS LYRM5 BCAT1
ALDBSSCT0000007639	KIRREL CD5L FCRL1 FCRL3 FCRL4 FCRL5
ALDBSSCT0000006544	ARPC1B ZNF655 FAM200A ZNF234 ZKSCAN5
ALDBSSCT0000005805	TMEM258 FEN1 FADS1 MYRF DAGLA SYT7 LRRC10B PPP1R32 CPSF7
ALDBSSCT0000006892	RDH14 MSGN1 GEN1 SMC6 VSNL1 RAD51AP2
ALDBSSCT0000000967	KCNV2 VLDLR SMARCA2
ALDBSSCT0000001916	LHFP COG6 FOXO1
ALDBSSCT0000003779	FAM175B ZRANB1 CTBP2 TEX36
ALDBSSCT0000002496	BCL6B
ALDBSSCT0000002492	TM4SF5 ALOX15
ALDBSSCT0000005247	BMP7 SPO11 RAE1 RNPC1
ALDBSSCT0000001375	GPATCH2 RNF112 SPATA17 RRP15 TGFB2
ALDBSSCT0000011339	QSOX1 LHX4 ACBD6 XPR1 KIAA1614 STX6 MR1
ALDBSSCT0000003939	RHOU ZNF33B ZNF487 ZNF717
ALDBSSCT0000006156	EHD1 CDC42BPG MEN1 MAP4K2 SF1 PYGM RASGRP2 NRXN2 SLC22A12
ALDBSSCT0000011773	ssc-mir-29b-2 ssc-mir-29c ABCA13 VWC2 ZPBP
ALDBSSCT0000002146	TTYH2 RPL38 SDK2 CDC42EP4
ALDBSSCT0000004400	PROC MAP3K2 BIN1 ERCC3
ALDBSSCT0000003185	TAMM41 TIMP4
ALDBSSCT0000009376	SLC35E2B CCNL2 MRPL20 TMEM88B ANKRD65 VWA1
ALDBSSCT0000006627	EMP2 ATF7IP2
ALDBSSCT0000000822	DNAJC17 C15orf62 GCHFR RMDN3 PIGRAD51 CASC5 BAHD1 CHST14
ALDBSSCT0000009637	NEDD9 HIVEP1 EDN1
ALDBSSCT0000007028
ALDBSSCT0000000802	LIPC AQP9 ALDH1A2
ALDBSSCT0000007079	SNX29 TNFRSF17 LITAF
ALDBSSCT0000004072	RAB11FIP2 FAM204A
ALDBSSCT0000000093	MTFR2 BCLAF1 AHI1 MYB HBS1L
ALDBSSCT0000009393	CH242-289B8.1 PARK7 TNFRSF9
ALDBSSCT0000002632	C3orf67
ALDBSSCT0000000445	UHRF2 TPD52L3 IL33 RANBP6
ALDBSSCT0000002871	IFT57 CD47
ALDBSSCT0000011652	ORC5 KMT2E SRPK2 RINT1
ALDBSSCT0000008186	LRRC8C LRRC8B
ALDBSSCT0000006712	NCK2 FHL2 GPR45 TGFBRAP1 C2orf49
ALDBSSCT0000009399	CA6 ENO1 CH242-402I11.1 SLC25A33
ALDBSSCT0000000191	TRAF3IP2 FYN WISP3 TUBE1
ALDBSSCT0000005609	VIPR2
ALDBSSCT0000003624	RET CSGALNACT2 RASGEF1A FXYD4
ALDBSSCT0000010843	GRIA2 FAM198B TMEM144 RXFP1 C4orf46 ETFDH PPID
ALDBSSCT0000005003	CPEB4 STC2 NKX2-5 BNIP1
ALDBSSCT0000005198	WFDC8 WFDC9 WFDC10A SPINT4 WFDC3 DNTTIP1 UBE2C TNNC2
ALDBSSCT0000005694	IMMP2L LRRN3 DNAJB9 THAP5 GPR141
ALDBSSCT0000007570	PDE7A MTFR1 ARMC1 BHLHE22 ssc-mir-124a-1
ALDBSSCT0000001912	TRPC4 FREM2 STOML3 NHLRC3 PROSER1
ALDBSSCT0000003656	PLA2G12B P4HA1 ECD NUDT13
ALDBSSCT0000011081	SLCO2B1 ARRB1 ssc-mir-326 RPS3 KLHL35 GDPD5
ALDBSSCT0000011672	ssc-mir-199a-1 PIGC FASLG
ALDBSSCT0000007530	GEM CDH17 PDP1 FAM92A1 RBM12B
ALDBSSCT0000010819	KLF3 TLR10 TLR1
ALDBSSCT0000002898	TOMM70A CMSS1 FILIP1L COL8A1
ALDBSSCT0000002897	LNP1 TMEM30C NIT2 TOMM70A CMSS1 FILIP1L COL8A1
ALDBSSCT0000001252	VIM ST8SIA6 CH242-21O2.1
ALDBSSCT0000006057	MATR3 PAIP2 SLC23A1 MZB1
ALDBSSCT0000006612	CPPED1 PARN BFAR ssc-mir-365-1
ALDBSSCT0000005414
ALDBSSCT0000010700	RASGEF1B PRKG2
ALDBSSCT0000011815	ZNF684
ALDBSSCT0000004732	PLCXD3 OXCT1 C6 C5orf51 FBXO4 GHR
ALDBSSCT0000003531	WDR66 HPD SETD1B RHOF TMEM120B MORN3 ORAI1
ALDBSSCT0000000134	TBX18 NT5E SNX14 SYNCRIP
ALDBSSCT0000011861	AMT NICN1DAG1
ALDBSSCT0000010080	ZNF322
ALDBSSCT0000010253	RGMA CHD2 FAM174B ST8SIA2 SLCO3A1
ALDBSSCT0000002400	TCAP PNMT PGAP3 CDK12 MED1 FBXL20
ALDBSSCT0000000077	PEX3 ADAT2 AIG1 HIVEP2
ALDBSSCT0000003152	SHQ1 GXYLT2 PDZRN3 CNTN3
ALDBSSCT0000007551	CRISPLD1 PI15 GDAP1 JPH1 MD-2 TMEM70
ALDBSSCT0000010169	HOMER2 WHAMM FSD2 SCARNA15 RPS17 PDE8A
ALDBSSCT0000007181	GGCX TGOLN2 RETSAT RETSAT CAPG SH2D6 TCF7L1 KCMF1
ALDBSSCT0000000255	TEX9 RFX7 NEDD4 PYGO1 DYX1C1
ALDBSSCT0000009336	SYT3 SHANK1 CLEC11A GPR32 ACPT
ALDBSSCT0000003232	ZIC4 AGTR1 CPB1 GYG1
ALDBSSCT0000005123	THAP1 CHRNA6 CHRNB3 SMIM19
ALDBSSCT0000001751	TBC1D4
ALDBSSCT0000002102	MPHOSPH8 PSPC1 ZMYM5 RNF17
ALDBSSCT0000002363	SOX9
ALDBSSCT0000000464	ABHD17B C9orf85 GDA TMC1 ALDH1A1
ALDBSSCT0000010918	CLGN MAML3 MGST2
ALDBSSCT0000004903	C5orf22 PDZD2 ADAMTS12
ALDBSSCT0000007711	OLFM3 DPH5 SLC30A7 EXTL2 VCAM1
ALDBSSCT0000001702	LHFP COG6
ALDBSSCT0000003924	ZP4 RYR2
ALDBSSCT0000006933	YWHAQ ASAP2 MBOAT2 ID2
ALDBSSCT0000008154	SNX7 ssc-mir-137 DPYD
ALDBSSCT0000000107	GJA1 TBC1D32
ALDBSSCT0000005874	USH1C ABCC8 KCNJ11 NUCB2 RPS13
ALDBSSCT0000011466	RAB38 CTSC
ALDBSSCT0000008199	CCBL2 GTF2B PKN2
ALDBSSCT0000000535	CNTRL RAB14 STOM GGTA1
ALDBSSCT0000002930	GBE1
ALDBSSCT0000006084	PLAC8L1 POU4F3 TCERG1 GPR151 PPP2R2B
ALDBSSCT0000000208	TTK SH3BGRL2 LCA5 HMGN3
ALDBSSCT0000002452	CDK5R1 PSMD11 ZNF207 C17orf75 RHBDL3 RNF135
ALDBSSCT0000007142	SEPT10 NPHP1
ALDBSSCT0000008169	ABCD3 ABCA4 GCLM DNTTIP2
ALDBSSCT0000000058	SAMD5 ADGB
ALDBSSCT0000010963	ALPK1 TIFA AP1AR PITX2C ENPEP
ALDBSSCT0000007825	LY6H ZNF696 GPR20 SLC45A4
ALDBSSCT0000008892	ZNF671 C19orf18 ZNF606 ZNF135
ALDBSSCT0000011880	TXNL4B
ALDBSSCT0000001155	TLR5 C1orf65
ALDBSSCT0000010107	LMP2 DMB SLA-DMA BRD2 SLA RING1 HSD17B8 SLC39A7
ALDBSSCT0000007483	TNFRSF11B EXT1 MED30
ALDBSSCT0000002246	DUSP14 SYNRG DDX52 HNF1B CCL4 CCL3L1
ALDBSSCT0000004466	RBPMS LEPROTL1 TMEM66
ALDBSSCT0000008084	NUDT17 POLR3C GJA5
ALDBSSCT0000008796	CEBPG LSM14A KIAA0355
ALDBSSCT0000002855	SIDT1 SPICE1 BOC WDR52 DCC ENV C3orf17
ALDBSSCT0000007464	KIAA0196 SQLE ZNF572 TRMT12 RNF139 CU468433.4 MTSS1 TMEM65
ALDBSSCT0000011661	TPK1
ALDBSSCT0000000426	NTRK3 ER2 SYNE2 SGPP1
ALDBSSCT0000010863	SRP72 PAICS PPAT AASDH CEP135 EXOC1
ALDBSSCT0000005803	TMEM258 FEN1 FADS1 MYRF DAGLA SYT7 LRRC10B PPP1R32 CPSF7
ALDBSSCT0000008345	ATF7IP GRIN2B KIAA1467 HEBP1
ALDBSSCT0000007605	PCMTD1 SNAI2
ALDBSSCT0000009422	CDC42 WNT4 EPHA8 C1QA
ALDBSSCT0000000037	TAGAP RPS15A RSPH3
ALDBSSCT0000007968	HIF1AN SEC31B WNT8B PEX2 ZFHX4
ALDBSSCT0000003250	TNFSF10 GHSR NCEH1
ALDBSSCT0000005347	XKR7 TM9SF4 PLAGL2 POFUT1 PLAGL2
ALDBSSCT0000007642	GPATCH4 TSACC CCT3 C1orf85 TMEM79 SMG5
ALDBSSCT0000007522	C8orf37 NDUFAF6 TP53INP1
ALDBSSCT0000010464	NAF1 NPY1R NPY5R TKTL2
ALDBSSCT0000005062	NMUR2 GLRA1 G3BP1 FAT2 SLC36A1
ALDBSSCT0000008398	IGFI PMCH
ALDBSSCT0000002686	ACAD11 CCRL1 UBA5 TMEM108 BFSP2
ALDBSSCT0000007444	MYC FAM84B
ALDBSSCT0000002924	EPHA3
ALDBSSCT0000006668	RPUSD1 CHTF18 GNG13 LMF1 SPSB3 NUBP2
ALDBSSCT0000001357	CTSL1 ARL5B OPTN
ALDBSSCT0000003857	CIT PRKAB1 CCDC60 SRRM4 HSPB8
ALDBSSCT0000005451	CLEC5A SSBP1 WEE2 KIAA1147
ALDBSSCT0000007429	CU571095.1 ST3GAL1
ALDBSSCT0000006076	RNF14 GNPDA1 SPRY4 FGF1 ARHGAP26
ALDBSSCT0000005297	PAK7 ANKEF1 MKKS SLX4IP JAG1
ALDBSSCT0000000247	FAM81A MYO1E CCNB2 RNF111
ALDBSSCT0000009249	CDH3 RSPRY1 ARL2BP PLLP CCL22 CX3CL1 CIAPIN1 CCL17 COQ9
ALDBSSCT0000008961	RBBP4 ZBTB8A ZBTB8OS SYNC KIAA1522 YARS S100PBP FNDC5 HPCA
ALDBSSCT0000004244	ssc-mir-10b HOXD4 HOXD3 HOXD1 MTX2
ALDBSSCT0000003872	MLEC UNC119B ACADS SPPL3 HNF1A C12orf43 OASL
ALDBSSCT0000009902	TGFB3 IFT43 GPATCH2L ESRRB
ALDBSSCT0000010923	PCDH10
ALDBSSCT0000004844	HMMR NUDCD2 CCNG1 GABRG2
ALDBSSCT0000006292	FAM129C SLC27A1 PGLS COLGALT1 NXNL1
ALDBSSCT0000009306	RYR1 MAP4K1 EIF3K ACTN4 CAPN12 LGALS7 ECH1 RINL SIRT2
ALDBSSCT0000001931	NEK3 NEK5 ALG11 CCDC70 INTS6
ALDBSSCT0000006582
ALDBSSCT0000000559	ASB6 PRRX2 PTGES C9orf50 TOR1B C9orf78 USP20 FNBP1 DYT1
ALDBSSCT0000009000
ALDBSSCT0000006265	INSC CALCA CRSP3 CRSP2
ALDBSSCT0000007297	GEMIN6 SRSF7 GALM ATL2
ALDBSSCT0000002606	ACKR2 ZNF662 GTDC2 GTDC2 FAM198A SNRK ANO10 ABHD5
ALDBSSCT0000001337	AKR AKR1C3 AKR1E2
ALDBSSCT0000008135	FNDC7 PRPF38B FAM102B SCAMC-1 VAV3
ALDBSSCT0000008086	CHD1L FMO5 PRKAB2
ALDBSSCT0000002805	MCCC1 DCUN1D1 B3GNT5 MCF2L2 LAMP3
ALDBSSCT0000002023
ALDBSSCT0000004779	ELOVL7 ERCC8 NDUFAF2 SMIM15 SMIM15
ALDBSSCT0000006726	CNOT11 RPL31 TBC1D8 PDCL3 CHST10
ALDBSSCT0000005551	SKAP2 SNX10 CBX3 NFE2L3 ssc-mir-148a
ALDBSSCT0000004356	INPP5D ATG16L1 SCARNA6 SAG DGKD
ALDBSSCT0000007912	CU633166.1 TNFRSF11B
ALDBSSCT0000000194	MARCKS HDAC2 HS3ST5 FRK NT5DC1 COL10A1 TSPYL4
ALDBSSCT0000007038	PRR14 ZNF689 ITGAL ZNF768

## Sheet: coexpression mRNA
coexpressed mRNAs
TAC1
SH2D1A
FUT9
LOC100623167
IAPP
AMTN
CCN2
STATH
HIST1H2BD
TMSB15A
BECN2
CLK1
IL2RG
KLF4
MYC
PRELID2
PLPBP
LRRN3
RNF128
TDG
MAK
HSH2D
HIPK3
OTUD6B
PARM1
HTR1F
SELENOS
INTS6L
BCOR
EXOSC1
VIM
LOC100737224
POLR2K
MAP1LC3B
ZNF622
LOC100737881
SHOC2
MTMR11
MOSPD1
UBTFL1
SYCP3
ACSL6
ADIPOR2
AEBP2
ALDH2
ANXA1
ARG2
ARHGAP6
ARPC3
ATP1B3
ATP5F1E
ATP5MPL
ATP6V1C2
ATP6V1E1
BACH2
BAD
BCAP31
BCAT1
BID
BLOC1S2
BLVRB
C2H19orf53
C6H18orf21
CCDC58
CCL5
CCNC
CCT4
CD14
CD86
CD9
CDH11
CDK1
CDV3
CHCHD1
CHMP2A
CHTOP
CLDN8
COPS9
COX17
COX4I1
COX5A
COX5B
COX6B
COX7A2
CPT1A
CRABP2
CUTA
DENR
DHX15
DIABLO
DPCD
DRG1
DSC2
DSC3
EED
EEF1B2
EFHD1
EIF2B2
EIF3A
EIF6
ELOB
ENTPD1
ERH
ETF1
ETHE1
ETNPPL
EWSR1
FABP1
FAM91A1
FBL
FBXO10
FKBP3
FUNDC2
FUS
GALM
GATA6
GDE1
GHITM
GM2A
GNL3L
GOLM2
GON7
GPD2
GSPT1
GTF2H5
H2AFZ
HAVCR1
HSPB11
ILF2
IPO5
ITM2A
ITM2B
ITPKC
LAMTOR2
LOC100155572
LOC100518848
LOC100524239
LOC100524999
LOC100624650
LOC102164011
LOC102166944
MT1A
LOC110260465
LOC733579
LTO1
MCM8
MED10
MED31
MED8
MIR186
MPLKIP
MPZL2
MRPL1
MRPL17
MRPL30
MRPL42
MUC13
MYCN
NDUFA13
NDUFA2
NDUFA3
NDUFAF2
NDUFB3
NDUFB7
NELFE
NOP16
NUDC
OGA
PABPC1
PAIP2
PGAM1
PHYHD1
PLP2
PNO1
POLR3E
POLR3F
POP5
PQBP1
PRDX6
PSMB7
PSMC6
PTGES3
PTRH2
RAB3IL1
RACK1
RBM3
RIMKLB
RLN2
RNASEK
ROMO1
RPL10A
RPL11
RPL13
RPL18
RPL18A
RPL19
RPL21
RPL24
RPL26
RPL27
RPL27A
RPL29
RPL31
RPL34
RPL38
RPL39
RPL4
RPL7L1
RPL9
RPLP1
RPLP2
RPS11
RPS12
RPS13
RPS16
RPS17
RPS18
RPS19
RPS21
RPS23
RPS26
RPS3A
RPS4X
RPS5
RPS6
RPS8
RPS9
RSL24D1
S100A10
S100A14
SAR1A
SGK1
SLC34A2
SLC6A8
SLC9A3R1
SNF8
SNU13
SORD
SPCS3
SPO11
SRA1
SRSF6
TCEAL8
TFAP2C
TFB2M
TIMM50
TIMM8A
TMED2
TMEM126A
TMEM251
TMSB10
TNNI3
TOMM20
TOMM22
TPM3
TRIR
TUBB
UBXN7
UQCRC2
VAMP8
VCP
VDAC2
XPNPEP2
ZNF114
