# Supplementary material for: LncRNA affects epigenetic reprogramming of porcine embryo development by regulating global epigenetic modification and the downstream gene SIN3A
Source: Front Physiol. 2022 Sep 16;13:971965. doi: 10.3389/fphys.2022.971965 (PMC9523245; doi:10.3389/fphys.2022.971965)
Supplement: Supplementary file 5 [file DataSheet1.XLSX]

## Sheet: Sheet1
targetid	MII1	MII2	MII3	IVV2C1	IVV2C2	IVV2C3	IVV4C1	IVV4C2	IVV8C1	IVV8C2	IVV8C3	IVVBLA1	IVVBLA2	IVVBLA3
ALDBSSCT0000000001	0	0	0	0	0	0	0	0	0	0	0	0	0	0
ALDBSSCT0000000002	0	0	0	0	0	0	0	0	0	0	0	0	0	0
ALDBSSCT0000000003	0	0	0	0	0	0.490596	0	0	0	0	0	0	0	0
ALDBSSCT0000000004	0	0	0	0	0	0	0	0	0	0	0	0	0.921204	0
ALDBSSCT0000000005	5.00819	5.85764	4.70429	2.8596	3.10938	2.65703	6.89504	7.85337	24.5328	27.0558	20.2199	23.4836	8.63095	26.6685
ALDBSSCT0000000006	0	0	0	0	0	0	0	0	0	0	0	0	0	0
ALDBSSCT0000000007	0	0	0	0	0	0	0	0	0	0	0	0	0	0
ALDBSSCT0000000008	0	0	0	0	0	0	0	0	0	0	0	0	0	0
ALDBSSCT0000000009	0	0	0	0	0	0	0.382199	0	0	0	0	0	0	0
ALDBSSCT0000000010	0	0	0	0	0	0	0	0	0	0	0	0	0	0
ALDBSSCT0000000011	0	0.503041	0.428271	0	0	0.21704	1.0935	1.24923	0.818505	1.49717	1.5002	0	4.63498	3.70747
ALDBSSCT0000000012	0	0	0	0	0	0	0	0	0	0	0	0	0	0
ALDBSSCT0000000013	0	0	0.138397	0.0771636	0.163905	0	0	0.545782	0	0	0	0	1.28897	0
ALDBSSCT0000000014	9.45902	18.7056	16.1334	3.82307	5.05934	6.70439	0	0	0	47.5223	3.74666	4.64832	27.4132	44.311
ALDBSSCT0000000015	823.883	857.439	594.505	263.226	89.7556	336.3	4.69033	40.9157	707.95	1422.02	1796.07	3106.02	11437.1	4973.26
ALDBSSCT0000000016	0	0	0	0	0	0.126779	0	0.366139	0	0.881074	0	0	0	0
ALDBSSCT0000000017	16.7892	18.609	15.8795	10.7982	8.46079	10.8195	19.2798	19.6617	38.1172	70.8665	105.059	92.6471	27.6714	95.5502
ALDBSSCT0000000018	0	0	0	0	0	0	0	0.196055	0	0	0	0	0	0
ALDBSSCT0000000019	0	2.47905	0	0.294933	0.411649	1.6047	4.36475	4.09791	3.00896	18.3812	0	1.10124	0	1.80904
ALDBSSCT0000000020	4.9779	5.75528	5.0703	4.17667	2.89473	4.9988	18.2128	15.4591	51.1485	60.4151	81.5652	58.3045	7.9544	63.2607
ALDBSSCT0000000021	8.5139	23.9224	4.15096	3.46777	5.94426	1.03481	0	0	1.88658	0	78.2475	21.3272	14.3334	10.5101
ALDBSSCT0000000022	4.11823	2.85096	2.18777	2.07963	0.945313	2.2269	0	0	0	0	0	0	0	0
ALDBSSCT0000000023	31.7927	36.7004	23.6536	17.3026	11.2569	14.5796	0	1.99545	0	10.28	0	0	0.451182	0
ALDBSSCT0000000024	2.01972	2.91795	1.00387	0	0	0.871339	0	0	0	0	0	0	0	0
ALDBSSCT0000000025	0	0	0	0	0	0	0	0	0	0	0	0	0	0
ALDBSSCT0000000026	0	0.449715	0	0	0	0	0	0	0	0	0	0	0	0
ALDBSSCT0000000027	0	0	0	0	0	0	0	0	0	0.18047	0	0	0	0
ALDBSSCT0000000028	0.10077	0	0.292485	0.217442	0.269857	0	0.763112	0.963102	0	0	1.3837	0	0	0.674695
ALDBSSCT0000000029	0	0	1.25193	0.348741	0	0	0	0.60321	1.17634	0	0	25.9808	1.93054	13.869
ALDBSSCT0000000030	0	0	0	0	0	0	0	0	0	0	0	0	0	0
ALDBSSCT0000000031	0	0	0	0	0	0	0	0	0	0	0	0	0	0
ALDBSSCT0000000032	0	0	0	0	0	0	0	0	0	0	0	0	0	0
ALDBSSCT0000000033	0	0	0	0	0	0.966178	0	0	0	0	0.557175	0	0	0.544543
ALDBSSCT0000000034	0	0	11.072	12.7769	0	27.1969	6.44917	0	0	0	0	0	0	0
ALDBSSCT0000000035	0.826846	2.1083	2.101	1.37397	5.05944	4.74714	26.7516	19.6877	56.6661	144.744	186.407	137.375	24.5773	151.09
ALDBSSCT0000000036	2.49928	0.311585	0	0	0	0	0	0	0	0	0	12.3553	11.6164	0
ALDBSSCT0000000037	25.4662	18.2903	17.6369	23.8929	40.1906	32.1191	87.0041	107.652	269.994	477.134	521.613	466.287	55.226	616.405
ALDBSSCT0000000038	0	0	0	0	0	0	0	0	0	0	0	6.06372	4.55953	7.47615
ALDBSSCT0000000039	96.6968	86.4232	113.146	59.4195	25.9362	52.5656	13.4676	7.59887	0	0	0	0	10.2109	5.4798
ALDBSSCT0000000040	0.116425	0.0669638	0.225207	0	0	0.144172	0	0	0	0	1.20052	1.66204	0.262482	0.780182
ALDBSSCT0000000041	0	0	0	0	0	0	0	0	0	0	0	0	3.19471	0
ALDBSSCT0000000042	4.03262	10.6707	4.57487	1.82011	1.77104	4.93659	10.6971	8.80583	22.055	46.1338	15.8911	44.7234	5.87031	52.3108
ALDBSSCT0000000043	0.277256	0	0	0	0	0.0997412	0.087299	0.132299	0	0.239385	0	0	0.208269	0
ALDBSSCT0000000044	0	0.493879	0.892543	0.110591	0.156845	0.390092	0	0	0	0.2154	0	0	0	0
ALDBSSCT0000000045	1.77421	2.06256	2.07376	0.700815	0.763488	1.30616	1.62999	1.29987	3.73963	3.64431	8.47344	4.44108	1.21857	5.72678
ALDBSSCT0000000046	1.0183	1.40062	3.15526	2.52875	2.79608	2.21305	0	0.775493	0	0.350304	0	1.65657	2.75277	3.74213
ALDBSSCT0000000047	347.551	383.82	435.979	212.871	201.577	233.421	0.711848	3.29475	8.38815	54.4092	11.9253	31.0411	25.0027	41.1839
ALDBSSCT0000000048	40.6956	29.6393	54.4746	30.9026	71.4949	9.78757	7.61346	0	10.0907	0	10.4754	13.1138	10.0126	32.0924
ALDBSSCT0000000049	0	0	0	1.99124	1.81087	0	1.45407	0	0	0	0	9.76282	0	0
ALDBSSCT0000000050	26.4716	10.7765	15.2671	1.96126	1.12e-07	4.66752	7.09e-07	6.08361	126.681	142.828	142.135	3.94e-06	0	41.4851
ALDBSSCT0000000051	0.534099	2.43034	1.03746	0	0	2.09746	0.329261	0	10.8223	27.9415	10.8656	30.2273	13.6187	74.4832
ALDBSSCT0000000052	0	0	0	0	0	0	0	0	0	0	0	0	0	0
ALDBSSCT0000000053	0	0	0	0	0	2.17837	0	0	0	0	0	0	0	0
ALDBSSCT0000000054	0	0	0	0	0	0	0	0	0	0	0	0	3.08409	0
ALDBSSCT0000000055	31.1011	52.3208	34.4383	20.4067	31.6932	14.4467	3.74296	5.67694	40.5156	36.5562	56.1164	97.3611	123.916	105.184
ALDBSSCT0000000056	57.8524	50.4313	56.662	24.2745	23.0851	33.8381	9.66952	7.13372	0	0	0	24.5717	52.5679	23.7338
ALDBSSCT0000000057	40.1789	59.503	64.8462	18.4674	7.88537	16.7378	0	1.43523	0	0	0	8.80304	18.2627	6.59734
ALDBSSCT0000000058	0	4.06539	2.07678	0.381622	4.00533	1.89169	13.799	16.546	34.2132	48.7087	44.3805	35.8895	14.5861	42.9
ALDBSSCT0000000059	5.21588	0	0	0	0	0	0	0	0	0	0	0	0	0
ALDBSSCT0000000060	5.18348	6.91326	8.90334	8.40257	11.3526	10.2977	14.6242	17.9379	46.9305	53.7979	64.291	31.4231	11.7592	55.5186
ALDBSSCT0000000061	25.2302	26.7559	43.0209	23.5361	33.5822	26.7155	15.83	5.53374	8.86869	22.5697	9.97641	30.502	16.5054	21.1589
ALDBSSCT0000000062	0	0	0	0	0	0	0	0	0	0	0	0	0	0
ALDBSSCT0000000063	0	1.16712	0	0	0	0	0	0	0	0	0	0	1.39169	0
ALDBSSCT0000000064	0	0.73575	0	2.22431	0	0	0	0	0	0	0	0	0	0
ALDBSSCT0000000065	1.5778	0	0	2.73054	0	0	0	0	0	0	0	0	0	1.38369
ALDBSSCT0000000066	0	0	0	0	0	0	0	0	0	0	0	0	0	0
ALDBSSCT0000000067	0	2.2819	0	0	0.252488	0	0	0	0	0	0	5.40987	0	6.66425
ALDBSSCT0000000068	2.87188	2.15588	2.00704	0.919678	1.08858	1.99806	0	0	0	0	0	22.6743	9.1697	16.4355
ALDBSSCT0000000069	15.111	35.4575	9.91991	6.09312	12.6979	7.19656	0	1.11522	0	0	0	0	0	0
ALDBSSCT0000000070	0	0	0.465343	0	0	0	0	0	0.886546	0.811384	16.2757	0.969898	0	0
ALDBSSCT0000000071	14.5195	19.3945	2.83865	3.161	0	2.10331	0	0	0	16.3026	52.732	204.993	134.413	372.469
ALDBSSCT0000000072	6222.55	4927.61	4771.19	3469.45	3520.21	2526.96	155.508	175.96	29.5833	57.6053	71.3665	89.6408	0	20.8747
ALDBSSCT0000000073	345.347	183.242	155.046	120.861	105.532	81.7493	0.752187	0.570775	0	2.98657	0	0	0	0
ALDBSSCT0000000074	0	0	0	0	0	0	0	0	0	0	0	0	0	0
ALDBSSCT0000000075	67.9932	55.4939	68.3115	72.6709	49.9755	74.2015	9.60519	7.62497	224.589	110.355	292.816	16.4702	25.224	0
ALDBSSCT0000000076	0	4.72808	4.05757	0	1.831	0.340324	0	0.325079	0	0	0	2.80292	0	4.60372
ALDBSSCT0000000077	0	0	0	0	0.629651	0	4.00025	0	0	0	19.7455	40.8781	0	19.5971
ALDBSSCT0000000078	0	0	0	0	0	0	0	0	0	0	0	0	0	0
ALDBSSCT0000000079	0	0	0	0	0	0	0	0	0	0	0	0	0	0
ALDBSSCT0000000080	0	0	0	0	0.391267	0	0	0	0	0	0	0	0	0
ALDBSSCT0000000081	0	0	0	0	0	0	0	0	0	0	0	8.6399	4.98238	14.9804
ALDBSSCT0000000082	0	0	0	0	0	0	0	0	0	0	0	0	0	2.74109
ALDBSSCT0000000083	69.164	26.4193	36.4167	0	0	0	11.278	10.7278	31.2705	36.1307	57.5047	0	0	0
ALDBSSCT0000000084	0	0	0	0	0	0	0	0	0	0	0	0	0	0
ALDBSSCT0000000085	7.15066	2.69231	3.78881	7.46629	4.44223	7.42107	19.2445	10.2624	55.1089	87.2433	105.023	88.8342	13.7324	86.0607
ALDBSSCT0000000086	0.756432	0.863309	1.8337	1.02216	5.59552	2.6065	0.7051	1.2517	3.52367	1.28755	2.57542	4.59871	1.70246	3.77741
ALDBSSCT0000000087	37.0155	95.3885	67.9144	39.4392	24.9584	72.0788	16.1568	2.33509	0	53.9828	0	101.374	56.6322	102.268
ALDBSSCT0000000088	60.5631	84.9141	87.4534	56.2466	24.1653	103.387	6.2185	4.65004	3.74151	0	0	0	0	0
ALDBSSCT0000000089	947.229	870.394	802.081	678.197	250.948	473.723	1.93563	28.7491	84.8301	20.5006	0	0	0	34.1476
ALDBSSCT0000000090	166.504	258.737	196.511	153.824	175.06	160.966	24.5347	20.8835	35.2166	16.0172	1.37122	88.823	71.3654	84.3484
ALDBSSCT0000000091	3.61536	3.1682	2.26536	2.07388	2.4189	0.947592	3.86784	1.82259	4.4162	3.65601	12.7335	17.2953	7.66506	15.6278
ALDBSSCT0000000092	10.1131	11.9061	6.16423	12.3878	12.9645	14.583	21.2727	9.47025	47.715	25.0512	81.745	76.7663	30.6161	77.1595
ALDBSSCT0000000093	0	0	0	0	0	0	0	0	11.1598	47.5396	0	11.1822	0	18.3344
ALDBSSCT0000000094	1.97127	3.72678	8.30448	6.7612	7.42304	7.4017	0.805033	0	0	1.10092	2.22018	2.65043	0	1.08833
ALDBSSCT0000000095	0	0	0	0	0	0	0	0	0	0	0	0	0	0.457026
ALDBSSCT0000000096	0	0	0	0	0	0	1.70586	0	0	0	0	0	0.874513	0
ALDBSSCT0000000097	0	0	0	0	0	0	0	0	0	7.07424	0	0	0	0
ALDBSSCT0000000098	119.557	208.941	178.398	200.279	36.9247	194.173	112.202	47.7981	62.2009	46.3579	8.8933	37.8941	123.17	124.398
ALDBSSCT0000000099	0	0	0	0	0	0	17.9811	7.09299	50.6975	62.8752	0	49.9975	14.2665	30.7199
ALDBSSCT0000000100	0	0.556904	0.471074	1.18181	0.0926252	0	0	0.346699	0	27.5399	0	0	1.82563	0.811742
ALDBSSCT0000000101	0	0	0	0	0	0	29.5362	0	0	77.6627	0	0	0	0
ALDBSSCT0000000102	4.13271	3.20317	4.27721	4.97712	2.61091	6.18419	0	0.275619	0	0	0	0.587566	0	0
ALDBSSCT0000000103	0	0	0	0	0	0	0	0	0	0	0	0	0	1.84612
ALDBSSCT0000000104	185.714	320.549	221.548	237.857	299.914	348.408	12.1617	22.5397	10.6922	0	0	13.9417	21.3311	8.04075
ALDBSSCT0000000105	3.53026	4.09948	3.66258	10.6614	3.89103	5.92759	0	0	0	0	0	0	0	3.34703
ALDBSSCT0000000106	0.899989	1.8043	1.52531	1.94373	3.08701	1.55521	2.11514	2.67511	8.06231	4.6381	46.1718	10.0614	25.3403	17.281
ALDBSSCT0000000107	0	0	0	0	0	0	3.51201	1.78868	9.97668	24.5528	11.8332	7.70296	36.2467	11.5979
ALDBSSCT0000000108	0	0	0	0.392845	0	0	0	0	5.82196	0	0	0	0	0
ALDBSSCT0000000109	0	0	0	0	0	0	0	0	0	0	0	0	0	0
ALDBSSCT0000000110	26.7034	9.55005	20.241	59.7443	61.7375	63.9266	1.62473	0.119222	0	3.01278	0	2.55926	0.376771	0
ALDBSSCT0000000111	0	0	0	0	0	0	0	0	0	0	0	0	0	0
ALDBSSCT0000000112	0	0	0	0.345393	0	0.318968	0	0	0	0	0	0	0	0
ALDBSSCT0000000113	0.334495	0	0	0	0	0.332165	0	0	0	0	0	0	0	0
ALDBSSCT0000000114	941.894	491.788	796.887	786.52	1111.64	1141.97	0.0382616	0	0	0	0	0	0	0
ALDBSSCT0000000115	21.3272	13.8891	19.4327	13.8099	25.1878	17.7808	40.5989	59.7478	57.3783	101.452	150.689	124.784	29.7073	96.8265
ALDBSSCT0000000116	5.39082	4.35544	2.99677	3.75619	2.02348	7.52581	0	0	0	0	0	0	0	3.81886
ALDBSSCT0000000117	0	0	0	0	0	0	0.229751	0.17477	2.0671	5.03465	1.88774	8.98793	32.7151	15.3808
ALDBSSCT0000000118	2.54793	2.91844	3.81375	1.75098	1.23565	4.80255	0.580451	2.20262	0.436612	5.96617	0	8.0029	0.695638	10.0542
ALDBSSCT0000000119	0	0	0	0	0	0	0	0	0	0	0	0	0	0
ALDBSSCT0000000120	5.99728	9.82519	9.79811	0.202358	1.98842	2.76369	37.1059	37.6605	74.3315	109.152	106.981	78.8457	14.7877	52.2457
ALDBSSCT0000000121	0	0	0	21.3357	0	0	0	0	0	88.1528	0	0	0	0
ALDBSSCT0000000122	0	0	0	0	0	0	0	0	0	0	0	0	0	0
ALDBSSCT0000000123	0	0	0	0	0.30775	0.400798	0.498641	0	0	4.08884	2.76082	6.60367	1.22933	5.42407
ALDBSSCT0000000124	0	0	0	0	0	0	2.26776	0.288648	0	0	3.12452	13.6685	27.6888	19.3895
ALDBSSCT0000000125	0.498215	0.571587	0.160759	0.179259	0.443846	1.27546	1.98401	1.97902	7.55212	14.6013	17.0697	9.80077	4.98926	11.6599
ALDBSSCT0000000126	1.07849	2.423	1.05176	2.34304	5.62005	4.19357	0	0.497827	0	1.76597	0	0	0	0
ALDBSSCT0000000127	85.4498	147.576	111.049	31.4518	4.74401	23.192	7.5151	10.8687	24.9608	20.429	94.0209	198.231	127.029	494.686
ALDBSSCT0000000128	8.38383	9.17487	11.1879	8.75071	7.28309	9.26432	18.8245	9.92154	43.93	34.7969	53.2614	71.9803	16.7819	66.291
ALDBSSCT0000000129	0	0	0	0	0	0	0	0	0	0	0	0	0	0
ALDBSSCT0000000130	0	0	0	0	0.375804	0	0.606463	0	0	0	0	0	0	0
ALDBSSCT0000000131	0	0	0	0	0	0	0	0	0	0	0	0	0	0
ALDBSSCT0000000132	0	0	5.57071	0	0	6.60517	27.0747	0	0	0	0	10.7223	0	43.7093
ALDBSSCT0000000133	0	0	0	0	0	0	0	0	0	0	0	0	0	0
ALDBSSCT0000000134	1.96964	4.33628	1.93459	7.53259	3.58367	7.09681	16.1302	26.4972	88.6904	92.2817	89.7613	116.494	17.5872	89.3153
ALDBSSCT0000000135	5.25584	5.19229	2.43704	4.0734	1.27064	5.17694	0.282051	2.0048	5.01021	6.46048	0	8.30066	2.05091	16.6818
ALDBSSCT0000000136	11.8605	0	11.8709	6.5927	5.67738	24.2398	9.53676	8.54178	5.70827	28.9025	0	6.63518	10.1118	65.0756
ALDBSSCT0000000137	25.4654	18.8432	18.2629	27.0208	55.3699	52.6128	60.0941	58.6896	199.89	235.607	294.101	210.911	78.2781	275.687
ALDBSSCT0000000138	0	0	0	0	0	0	6.9886	0	0	8.43879	0	0	0	0
ALDBSSCT0000000139	0	0	0	0	0	0	5.08771	7.02169	26.9899	5.90804	7.26515	0	0	0
ALDBSSCT0000000140	0	0	0	0	0	0	1.32e-06	0	2.59926	0	4.29e-06	0	0	0
ALDBSSCT0000000141	0	0	0	0	0	0	0	3.54979	0.0359612	0	5.35e-08	0	0	0
ALDBSSCT0000000142	0	0	0	0	0	0	2.22558	0	0	0	9.67279	0	0	0
ALDBSSCT0000000143	0	2.47941	1.07723	0	0	0	0	0	1.95187	0	0	0	0	0
ALDBSSCT0000000144	0	0	0	0	0	0	0.664194	0.310229	0	0	0	0	0	0
ALDBSSCT0000000145	0	0	0	0	0	0	0.848751	6.26721	0	0	0	0	0	0
ALDBSSCT0000000146	0	0	0	0	0	0	0	1.49899	0	0	0	0	0	0
ALDBSSCT0000000147	6.724	3.77843	4.96191	4.6708	4.31721	5.16278	1.97379	2.35883	16.0453	42.7732	60.5773	57.4473	10.8776	62.9804
ALDBSSCT0000000148	0	0	0	0	0	0	0	0	0	0	0	0	0	0
ALDBSSCT0000000149	1.31577	0.828131	1.48359	1.96567	1.3234	1.66734	3.97851	1.48207	6.52476	12.5599	9.18921	7.92419	1.40515	9.70931
ALDBSSCT0000000150	0	0	0	0	0	0	0	0	0	0	0	0	0	0
ALDBSSCT0000000151	0	0	6.84899	4.5754	1.03376	0	25.6352	2.55875	21.8296	0	0	2.79037	0	0
ALDBSSCT0000000152	0	0	0	0	0	0	0	0	0	0	0	0	0	0
ALDBSSCT0000000153	2.0092	2.26149	0	1.0908	0.374665	0	0	4.64882	0	0	0	0	0	3.3102
ALDBSSCT0000000154	2.46804	0	3.29985	7.61086	2.79826	2.86135	0	0	0	0	0	0	0	0
ALDBSSCT0000000155	27.4486	16.3331	24.784	20.7608	41.1902	33.1017	33.539	19.1954	98.0199	0	0	0	0	0
ALDBSSCT0000000156	0.597806	0.683602	2.31719	0	0.340983	1.62099	6.7162	15.167	5.60431	14.3134	0	0	0	0
ALDBSSCT0000000157	0	0.367528	0	0.17375	0.1222	0.475421	2.00464	0.457108	0	0	0	0	0.482656	0
ALDBSSCT0000000158	0	1.30897	0	1.51529	0	0.563466	1.44226	0.545123	0	0	0	1.15997	0	0
ALDBSSCT0000000159	34.8019	30.9391	36.0505	28.9632	21.7894	47.8027	32.2618	34.4533	145.679	132.37	166.372	60.3409	67.5514	70.5256
ALDBSSCT0000000160	0	0	0	0	0	0	0	0	0	0	0	0	0	0
ALDBSSCT0000000161	0.665163	0	1.9403	0	0	0	1.62931	4.04724	7.27955	0	17.9773	0	0	0
ALDBSSCT0000000162	28.6834	41.6514	19.0669	0	3.51814	9.25997	0	4.26876	13.8647	13.7192	0	0	0	0
ALDBSSCT0000000163	0	0	0	0	0	0	0	0	0	0	0	0	0	0
ALDBSSCT0000000164	153.788	273.997	155.421	71.1102	16.5167	55.5341	20.6179	6.85433	42.151	32.0144	48.3405	41.222	54.5859	43.5288
ALDBSSCT0000000165	45.2735	61.2193	43.1626	19.1248	26.2648	15.9179	1.41835	1.61869	0	0	9.06662	0	0	1.89978
ALDBSSCT0000000166	16.7876	22.7532	18.3376	7.37522	68.4105	93.1276	9.37427	83.7121	299.828	168.692	47.8276	48.286	208.448	84.8201
ALDBSSCT0000000167	0.574186	0.629081	1.75171	0	0.818624	1.60402	0	0	6.00883	0.908638	0	8.08785	2.47039	5.52836
ALDBSSCT0000000168	2.27827	2.82995	1.83817	1.02484	0.362175	1.78221	0.596092	0.452073	0.718116	1.30733	6.82519	0	1.42577	0.317224
ALDBSSCT0000000169	1.83649	2.15399	2.31437	1.19839	0	1.11445	0.0529797	0	0.159969	0	0	0	0.378133	0
ALDBSSCT0000000170	0.699996	2.28347	1.03704	0.766376	0.769359	0.485857	0	0.563508	0.132291	0.120138	0	0.282512	0	1.16038
ALDBSSCT0000000171	1.36616	0	4.00373	0	0	0.660583	0	0	0	0	0	0	0	0
ALDBSSCT0000000172	1.4786	1.64436	0	0	0	0	0	0	0	0	0	0	0	0
ALDBSSCT0000000173	12.2411	3.32958	12.1258	3.38093	15.352	13.1126	0	0	0	0	0	0	0	0
ALDBSSCT0000000174	5.03429	5.86326	5.74733	5.80002	6.25216	4.45674	7.1633	4.90707	36.3077	39.945	54.4633	41.2214	13.5734	38.5245
ALDBSSCT0000000175	4.5559	4.50175	2.80542	3.04748	4.96188	4.85674	22.9617	17.0884	56.8871	77.1006	80.2725	64.4229	27.2929	56.5528
ALDBSSCT0000000176	2.53834	1.92233	1.22149	0.816738	3.15074	4.40479	1.78435	5.12853	6.08707	9.42491	2.69356	14.9783	11.0258	2.10174
ALDBSSCT0000000177	0	0	0	0.179721	0	0	16.0251	0	0	0	0	0	0	0
ALDBSSCT0000000178	6.53972	4.54436	4.48847	1.03643	0.922516	0	6.03657	6.08632	37.4974	46.1071	0	55.1731	15.9271	38.7402
ALDBSSCT0000000179	0	0	0	1.5603	0.772303	0	0	0	0	1.96e-05	0	0	0	0
ALDBSSCT0000000180	0	0	1.56445	1.32717	0	0	0	0	0	0	0	0	0	0
ALDBSSCT0000000181	0	0.683671	0	0	0	0	1.76323	0	0	0	0	0	0	0
ALDBSSCT0000000182	0	0	0	0	0.501651	2.04703	0	0	0	0	0	0	0	3.62817
ALDBSSCT0000000183	0	0	0	0	7.58e-08	0	0	0	0	0	0	0	0	9.65e-08
ALDBSSCT0000000184	3.20529	0.780754	2.44431	0.952249	0	0.794609	2.90724	0	2.87081	0	0	2.14432	0	0
ALDBSSCT0000000185	0	0	0	0	0	0	0	0	0	0	0	0	0	0
ALDBSSCT0000000186	0	0	0	0	0	0	3.39e-07	0	0	0	0	0	0	0
ALDBSSCT0000000187	0	0	0.909709	0	0	9.44e-06	0	0	0	0	0	0	0	0
ALDBSSCT0000000188	0	0.580019	0	1.94593	0.522801	1.15522	0.384008	3.0758	0	0	0	1.05824	0	1.2989
ALDBSSCT0000000189	0	0.855954	1.32599	0	0	0.311698	0	12.6099	23.2517	8.89079	1.29246	8.31473	0	9.87666
ALDBSSCT0000000190	1.61529	0	0	0	0.834518	0.355755	2.63e-08	3.88982	0.000502791	4.68856	2.54486	0	0	0.0579309
ALDBSSCT0000000191	0	0.538557	0	0	0	2.34861	7.47688	0.782369	15.8578	6.24751	65.1311	14.3002	0	16.1084
ALDBSSCT0000000192	0.66288	0.18644	0	0.25394	0.243023	0.0851247	0.894082	2.16636	3.1446	6.13009	0	3.11936	0.286432	4.0632
ALDBSSCT0000000193	0	0	0	0	0	0	69.7979	16.6008	46.5683	0	0	12.073	0	9.84027
ALDBSSCT0000000194	0	2.49609	0	0	0.82695	1.0803	3.32784	4.61422	9.81938	36.3492	33.396	20.0372	1.66372	14.6286
ALDBSSCT0000000195	0	0	0	0	0	0.240497	0	0	0	0	0	0	0	0
ALDBSSCT0000000196	0	0	0	0	0	0	0	0	0	0	0	0	0	0
ALDBSSCT0000000197	0	0	0	0	0	0	0	0	0	0	0	0	0	0
ALDBSSCT0000000198	74.2064	62.1079	60.517	21.4558	4.97696	14.7929	0	0.589406	0	0	0	0	0	0
ALDBSSCT0000000199	0	0	0	0	0	0	0	0	0	0	23.282	1.46369	0	1.20215
ALDBSSCT0000000200	0	0	0	0	0	0	0.253072	0	0	0	0	0	0	0.678594
ALDBSSCT0000000201	0	0	0	0	0	0	0	0	0	1.16736	0	0	1.0464	1.15585
ALDBSSCT0000000202	4.06952	6.38554	4.20093	5.48966	4.97663	6.9774	0.170877	0	8.50259	0	0	3.59082	1.6304	2.94971
ALDBSSCT0000000203	0	0	0	0	0	0	0	0.123018	0	0	0	1.05223	0	0.432168
ALDBSSCT0000000204	0	0	0	0	0	0	0	0	0	0	0	14.4465	0	0
ALDBSSCT0000000205	0	0	0	0	0	0	0	0	0	0	0	0	0	0
ALDBSSCT0000000206	0	0	0	0	0	0.488346	4.29815	0	0	0	0	9.04936	0.745743	12.387
ALDBSSCT0000000207	0	0	0	0	0	0	0	0	0	0	0	0	0	0
ALDBSSCT0000000208	10.1978	13.7125	10.5297	5.95428	6.97214	7.81238	7.6141	6.15568	63.7656	105.641	171.281	175.276	113.762	153.282
ALDBSSCT0000000209	0	6.88921	15.7032	1.75102	2.26723	7.52773	0	0	0	0	0	0	0	5.0361
ALDBSSCT0000000210	2.61508	2.68747	2.07999	0.731138	4.24139	4.71292	3.43982	1.97738	4.13175	17.8628	3.57299	9.49588	1.52328	14.3841
ALDBSSCT0000000211	0	0	0	0	0	0	0	0	0	0	0	0	0	0
ALDBSSCT0000000212	0	0	0	0	0	0.120288	0	0	0	0	0	0	0	0
ALDBSSCT0000000213	0	0	0	0	0	0	0	0	0	0	0	0	0	0
ALDBSSCT0000000214	19.7833	13.5672	10.8711	14.7757	16.4812	11.9067	13.6414	16.7051	51.7546	76.3109	96.2193	93.9725	27.0593	106.323
ALDBSSCT0000000215	0	0	0	0	0	0	0	0	0	0	0	0	0	0
ALDBSSCT0000000216	6.44658	14.436	13.9918	2.42964	0	3.94659	0	0	0	21.4762	0	0	6.74026	0
ALDBSSCT0000000217	13.2047	29.8426	24.1716	3.13711	1.68051	3.11132	0	0	0	0	0	0	9.36819	3.68954
ALDBSSCT0000000218	0	0	0	0	0	0	0	0.993203	0	0	0	6.40435	5.5435	7.01307
ALDBSSCT0000000219	0	0	0.653553	1.82011	0	0.710745	0	0	0	0	0	0	1.00723	3.33899
ALDBSSCT0000000220	0	3.31217	0.955362	9.04721	1.82916	3.7419	2.95346	11.0099	19.2277	89.5781	73.5859	363.296	134.991	311.794
ALDBSSCT0000000221	60.1714	52.0346	57.5635	47.2328	24.4678	38.9486	58.0792	27.0532	100.672	188.868	243.362	160.899	34.2756	208.662
ALDBSSCT0000000222	0	0	0	0	0	1.77922	0	10.3028	0	0	0	0	0	0
ALDBSSCT0000000223	347.53	425.383	364.584	600.995	406.933	630.243	116.179	97.4296	7.09301	0	13.3431	4.50803	0	0
ALDBSSCT0000000224	188.545	208.485	168.032	169.602	79.9973	214.684	45.1064	82.962	18.4553	13.3557	10.1986	3.52237	0	1.18631
ALDBSSCT0000000225	496.587	459.196	331.196	55.0483	228.402	0	0	0	0	72.7173	0	0	0	0
ALDBSSCT0000000226	2.65728	3.62769	2.58077	1.15042	3.21295	1.0437	0.327678	0.999627	6.85419	0.897015	2.70316	2.14851	0.797143	5.29416
ALDBSSCT0000000227	0	0	16.907	0	0	4.07705	0	0	926.03	582.211	176.503	2539.59	3996.75	2929.39
ALDBSSCT0000000228	0	0	0	0	0	0	0	0	67.7947	0	60.2687	33.797	72.2355	35.6891
ALDBSSCT0000000229	0	0	0	0	0	0	0	0	0	0	0	0	0	3.49461
ALDBSSCT0000000230	0	0	0	0	0	0	0	0	0	0	0	0	0	2.86065
ALDBSSCT0000000231	0	0	0	0.182133	0	0.166051	0	0	1.26015	0.575132	0	0	0	1.12304
ALDBSSCT0000000232	631.642	741.966	886.239	264.677	189.441	394.081	346.821	249.801	2129.24	2161.35	2318.75	2130.63	2915.9	2671.17
ALDBSSCT0000000233	356.182	184.897	126.44	855.901	974.38	609.215	3.62287	9.63208	18.734	41.1319	184.21	2353.03	187.848	908.242
ALDBSSCT0000000234	26.4509	71.8815	29.5504	62.1772	17.7544	33.0308	12.9094	1.45548	72.6315	14.8751	47.2297	250.157	117.185	120.696
ALDBSSCT0000000235	2.04162	3.48571	4.46142	1.10468	0.385945	0	0	0	0	0	0	40.2602	37.5236	53.4134
ALDBSSCT0000000236	4.87982	3.91352	5.78113	2.99168	3.2251	2.93103	19.7949	11.4236	30.8205	73.9306	55.862	118.867	47.8926	89.8401
ALDBSSCT0000000237	0	0	0	0	0	0	0	0	0	0	0	0	0	0
ALDBSSCT0000000238	0.233355	0.582782	0.856491	0.35814	0.522633	1.06353	0.180534	0.410424	0.544331	2.45643	0	2.10003	0.329507	2.22683
ALDBSSCT0000000239	0.196782	0.0755637	0.253645	0.106079	0.0251715	0	0	0	0	2.74144	3.09501	8.42829	7.1348	4.50335
ALDBSSCT0000000240	0	0.193386	0.0456192	0	0	0.131004	0.0265996	0.040244	0	0.0814135	0.0722352	0.259849	0.32623	0.495509
ALDBSSCT0000000241	0.692325	0.784681	0.627718	0	0.260469	0.338881	0	0	0	0	16.3599	0	0	2.29209
ALDBSSCT0000000242	0.447349	0	0.605204	0	0	0	0	0	0	0	0	1.20157	0	0
ALDBSSCT0000000243	2.84758	5.86771	2.87559	0	4.66567	2.53796	0	0	0	0	0	0	0	0
ALDBSSCT0000000244	0	0	0.447096	0	0	0	0	0	0.191214	0	0	0	0	0
ALDBSSCT0000000245	88.2255	86.7296	85.0306	31.3834	10.965	25.6609	14.642	12.6661	0	43.328	1.69707	0	0	0
ALDBSSCT0000000246	0.437255	0	0	0	0.165575	1.07497	1.08336	0	0	0	0	0	0	0
ALDBSSCT0000000247	13.5567	8.06319	2.80842	1.4155	6.72162	2.85862	24.3528	17.6173	45.2955	80.1394	69.0564	107.407	27.1472	137.614
ALDBSSCT0000000248	0	0	0	0	0	0	0	0	0	0	0	0	0	0
ALDBSSCT0000000249	109.541	103.745	89.8906	85.6072	66.6241	80.8695	16.3569	17.04	251.297	480.784	463.425	135.038	56.9334	91.1907
ALDBSSCT0000000250	9.61952	28.4412	25.0998	32.315	14.1139	30.1036	0	10.1706	2.73524	2.54902	7.90435	44.4882	21.5248	28.7264
ALDBSSCT0000000251	5.80779	14.5458	15.6126	3.161	1.6043	2.80441	0.854421	0	5.00761	9.31578	4.79382	196.331	49.8629	113.876
ALDBSSCT0000000252	0.690841	0.783025	1.34377	0	0	0	0	1.29216	0	0	1.16611	66.8427	7.24649	25.1597
ALDBSSCT0000000253	0	0	0	0	0	0	0	0	0	0	0	0	0	0
ALDBSSCT0000000254	3.03678	6.6033	3.00654	3.35211	0	0	0	0	0	0	0	0	0	0
ALDBSSCT0000000255	0	1.1447	0	0	0	1.98003	5.50663	1.41163	7.2373	25.0714	17.0228	51.0026	6.09062	25.1345
ALDBSSCT0000000256	307.009	377.193	385.032	355.985	146.576	581.207	42.0599	130.156	749.38	914.949	1160.95	330.45	175.948	218.379
ALDBSSCT0000000257	0	0	0	0	0	0	0	0	0	0	0	0	0	0
ALDBSSCT0000000258	0	4.26201	0	0	0	0	14.4848	21.7174	71.14	196.767	0	7.63568	0	3.1368
ALDBSSCT0000000259	1.33e-06	3.3933	0	0	0	4.30651	0	0	2.45227	0	0	1.14403	1.32247	0
ALDBSSCT0000000260	1.5359	0	0.774664	0	0	0.677902	0	0	0	0	0	0	0	0
ALDBSSCT0000000261	1.5359	0	0.774664	0	0	0.677902	0	0	0	0	0	0	0	0
ALDBSSCT0000000262	0.950447	1.12794	0.420302	0.656881	1.38689	1.94216	0	0	0	0	0	2.91051	0	1.52025
ALDBSSCT0000000263	2.27602	0	0	0	0.644292	2.5122	0	0.267189	3.13577	0	0	4.59692	2.55917	1.88787
ALDBSSCT0000000264	2.69571	5.87473	10.6364	7.39832	0	1.28143	9.07978	10.6986	0	0	0	21.0137	0	12.9271
ALDBSSCT0000000265	0	0	0	0	0	0	0	0	0	0	1.13508	0	0	0
ALDBSSCT0000000266	352.695	259.344	354.085	394.008	374.732	411.078	0	54.1819	0	0	0	13.1138	10.0126	32.0924
ALDBSSCT0000000267	0	0	0	0	0	0	0	0	164.49	0	0	0	0	0
ALDBSSCT0000000268	3.0826	0	0	0	0	0	0	0	0	0	0	3.02083	6.16707	11.0015
ALDBSSCT0000000269	3.85157	6.05043	9.81625	1.87558	3.2248	1.72866	3.77769	4.53548	24.8766	32.9261	51.0512	129.597	299.31	200.086
ALDBSSCT0000000270	54.7431	54.5032	47.5662	29.673	20.9193	39.1281	11.9496	14.1249	8.79795	1.25206	0	150.788	163.874	151.051
ALDBSSCT0000000271	0	0	0	0	0	0	0	0	0	0	0	0	0	0
ALDBSSCT0000000272	0.154631	0.192338	0.234311	0.345553	0.389722	0.346159	1.14738	1.0202	2.52791	4.20224	3.51472	2.59027	0.848723	4.55556
ALDBSSCT0000000273	0.521043	0.502062	0.234311	0.345553	0.389722	0.346159	1.14738	1.0202	2.52791	4.20224	3.51472	2.59027	0.848723	4.55556
ALDBSSCT0000000274	0	0	0	0	0	0.0708622	0	0	0	0	0	0	0.431794	0
ALDBSSCT0000000275	0	0	0	0	0	0	0	0	0	0	0	0	0	0.968014
ALDBSSCT0000000276	0	0	0	0	0	0	0	0	0	0	0	0	0	0
ALDBSSCT0000000277	10.8507	7.32988	12.2643	8.83527	6.74734	0	0	0	0	0	0	0	0	0
ALDBSSCT0000000278	44.6249	41.578	46.8855	16.2011	18.6245	15.4022	0	0	0	2.73871	0	0	0	0
ALDBSSCT0000000279	44.6249	41.578	46.8855	16.2011	18.6245	15.4022	0	0	0	2.73871	0	0	0	0
ALDBSSCT0000000280	32.0841	48.6679	32.7106	13.1392	7.81251	15.9252	0	4.31245	0	0	0	0	0	0
ALDBSSCT0000000281	20.9671	6.6342	9.03785	6.38641	9.51461	5.855	3.03008	0	0	0	0	0	0	0
ALDBSSCT0000000282	136.033	118.653	97.0087	52.2589	16.3307	68.6669	3.10565	0.832679	0	3.06166	0	0	0	0
ALDBSSCT0000000283	0.816323	0.674091	0.944804	0.747576	4.11999	1.2877	0.265907	2.22886	0	0	0	0.29464	0	0
ALDBSSCT0000000284	0.816323	0.674091	0.944804	0.747576	4.11999	1.2877	0.265907	2.22886	0	0	0	0.29464	0	0
ALDBSSCT0000000285	0	0	22.2739	15.1205	0	5.70116	1.13938	2.75559	0	0	0	0	0	0
ALDBSSCT0000000286	21.5702	20.1724	4.89524	0	28.9212	0	0	0	0	33.7169	0	0	0	0
ALDBSSCT0000000287	481.989	454.67	439.627	163.275	31.8932	288.582	20.5378	0	0	0	78.6901	0	0	0
ALDBSSCT0000000288	1.05036	4.72357	4.09677	0	0	1.02168	0	0	0	0	0	0	0	0
ALDBSSCT0000000289	2.18346	1.86239	1.06043	1.47717	0.824671	1.07159	2.69042	0	0	0	0	0	0	0
ALDBSSCT0000000290	0	0	0	0	0	0	0	0	0	0	0	0	0	0
ALDBSSCT0000000291	0	0	0	0	0.509974	0	0	0	0	0	0	0	0	0
ALDBSSCT0000000292	0	0	0	0	0	0.390033	0	0	0	0	0	1.60656	0	2.63918
ALDBSSCT0000000293	2811.35	3265.17	2725.94	2335.31	768.967	2298.2	900.642	1305.35	1542.95	4384.85	2672.68	2810.78	4052.87	2376.87
ALDBSSCT0000000294	4.34452	6.59681	3.47074	1.22539	0	0.715933	0	0	0	4.20794	8.96267	6.85784	8.74464	10.3214
ALDBSSCT0000000295	4.69361	8.09121	7.70019	1.7226	3.42585	5.27802	9.43669	10.0426	20.517	33.5675	40.1222	38.2596	20.5455	21.9117
ALDBSSCT0000000296	0	0.557371	0.788594	0.460011	0.67732	0.645427	0.743691	0.461279	2.11272	1.42389	2.77021	6.48577	1.04457	6.15457
ALDBSSCT0000000297	678.263	519.781	696.001	459.538	461.75	543.313	45.9708	43.8774	1087.75	1016.47	1256.5	1532.51	955.006	747.374
ALDBSSCT0000000298	1.37784	0	0	0	0	0	2.44133	0	81.1938	0	72.9474	142.692	139.986	173.617
ALDBSSCT0000000299	0	0.351514	0	0	0	0	0	0.291518	0	0	0	0	0	0
ALDBSSCT0000000300	0	0	0	0	0.333348	0	0	0	0	0	0	0	0	0
ALDBSSCT0000000301	0.995108	1.08065	1.5166	0.909354	0.50624	0.953373	2.25614	1.19601	12.9853	7.3995	7.28069	7.82281	2.56993	8.19264
ALDBSSCT0000000302	111.642	153.763	118.071	64.7443	8.90851	65.5381	21.8796	11.0577	3.40923	33.0331	99.1501	258.571	229.987	416.892
ALDBSSCT0000000303	0	0	0	0	0	0	0	2.00405	0	0	0	0	0	0
ALDBSSCT0000000304	1.14346	0	0	0	0	0	0	0	0	0	0	6.86497	6.84293	1.87947
ALDBSSCT0000000305	72.6932	105.532	106.078	80.1965	111.645	60.9409	0	0	74.7139	171.338	125.843	109.599	54.8868	49.7446
ALDBSSCT0000000306	12.6675	17.1709	24.6617	35.7199	23.0937	38.4039	2.04955	0	0	0	0	0	1.26464	0
ALDBSSCT0000000307	0	0	0	0	0	0.800103	0	0	0	0	0	0	0	0
ALDBSSCT0000000308	0	0	0	0	0	0	0	31.259	0	0	0	0	0	36.9056
ALDBSSCT0000000309	14.4279	9.52743	9.63318	5.54337	4.3862	6.32014	0.799504	0.60768	0	0	0	0	0	0
ALDBSSCT0000000310	0	0	0	0	0	2.36757	0	0	0	0	0	0	0	0
ALDBSSCT0000000311	1.49175	2.38821	2.02378	0.644687	2.04214	0	0	0	0	0	0	0	0	0
ALDBSSCT0000000312	0	0	0	0	0	0	0	0	0	0	0	0	0	0
ALDBSSCT0000000313	0.168594	0	0.718236	1.58777	4.56576	2.47415	0	0	0	0	0	0	0	0
ALDBSSCT0000000314	3.71267	1.71023	0	0.831916	2.99172	0.423286	0	0	0	0	6.36533	0	0	1.2494
ALDBSSCT0000000315	1.02318	1.25207	0	0	0	0	0	0	0	0	0	0	0	0
ALDBSSCT0000000316	0	0	0	0	0	0	0	0	0	0	0	0	0	0
ALDBSSCT0000000317	0	0	0	0	0	0	0	0	0	0	0	0	0	0
ALDBSSCT0000000318	0	0	0	0	17.3219	0	0	0	0	0	0	8.52487	0	0
ALDBSSCT0000000319	3.21732	3.19032	5.00414	1.01032	0	1.20609	2.69721	0	0	0	0	3.40603	6.36582	7.46023
ALDBSSCT0000000320	6.28553	6.41467	2.90183	4.34393	3.67796	6.69589	2.27669	0.963781	0	1.73039	0	0	1.11056	0
ALDBSSCT0000000321	0.282891	0.323618	0	0.152804	0	0	0	0.134237	0	0.484273	0.482939	0	0	0
ALDBSSCT0000000322	0	0	0	0	0	0	0	0	0	0	0	1.32522	0	0
ALDBSSCT0000000323	0	0	0	0	0.226989	0	0	0	0	0	0	0	0	0
ALDBSSCT0000000324	0	0	0	0	0	0.197945	0	0	0	0	0	0.814881	0	0
ALDBSSCT0000000325	0	0	0	0	0	0	0	0	0	0.979873	0	1.17594	0	0
ALDBSSCT0000000326	0	0	0	0	1.08759	10.1158	0	2.67584	0	0	0	23.5844	103.197	33.87
ALDBSSCT0000000327	0	0	0	0	0	0	0	0	0	0	0	0	2.46492	0
ALDBSSCT0000000328	0	0	0	0	0	0	0	0	0	0	0	0	0	0
ALDBSSCT0000000329	0	0	0	0	0	0	0	0	0	0	0	0	0	0
ALDBSSCT0000000330	3.25936	0	0	1.32519	0.610938	0	0.495069	0	1.46985	0	0	0	0	2.69177
ALDBSSCT0000000331	3.42327	0	0	0	0	0	0	0	0	0	0	0	5.05588	5.43211
ALDBSSCT0000000332	0	0	0	0	0	0	0	0	0	0	0	1.64267	0	0
ALDBSSCT0000000333	0	0	0	0	0	0	0	0.961372	0	0	0	0	0	0
ALDBSSCT0000000334	29.947	44.4526	29.1568	26.4518	43.5814	43.8393	6.22669	2.78526	0	0	0	0	0	0
ALDBSSCT0000000335	0.460845	0	0	0.747873	0	0	0	0	0	0	0	0.932759	0	0.76616
ALDBSSCT0000000336	0	0	0	0	0	0	0	0	0	0	0	0	0	0
ALDBSSCT0000000337	0.088529	0.305284	0.428218	0.573038	0.372689	0.701201	0.782687	0.253954	3.03816	4.35383	1.67208	3.24782	1.7295	3.70553
ALDBSSCT0000000338	0	1.01656	0	0	0	0	0	0	0	0	0	0	0	0
ALDBSSCT0000000339	0	0	0	0	0	0	0	2.85887	0	0	0	0	0	0
ALDBSSCT0000000340	0	0	0	0	0	0	0	0	0	0	0	0	0	0
ALDBSSCT0000000341	0	0	0	0	0	0	0	0	0	0	36.2611	0	0	0
ALDBSSCT0000000342	21.457	23.0068	17.7116	4.69018	1.64948	6.59378	112.152	132.788	162.234	136.488	93.9853	16.8432	10.601	13.8352
ALDBSSCT0000000343	0.748874	0.595388	0.365488	0.274394	12.8121	17.6817	1.46765	15.1195	83.6059	34.9579	3.63294	1.77855	22.9356	2.08597
ALDBSSCT0000000344	1696.22	1580.67	1456.09	1560.66	1698.34	1307.36	40.1958	87.7396	1.97643	1.82931	0	11.2076	0	1.84104
ALDBSSCT0000000345	3.76656	3.50093	2.64425	1.95166	1.97898	2.68274	15.3949	12.3225	19.005	40.416	34.0011	30.7148	6.30549	35.0419
ALDBSSCT0000000346	0	0.425712	0.723257	0.201585	0	0	12.2873	2.64548	38.2376	27.3063	64.1359	42.3293	18.4674	29.8026
ALDBSSCT0000000347	3.7435	5.81411	5.18097	1.44417	2.54441	1.84673	0	0	0	0	0	0	0.401443	1.33825
ALDBSSCT0000000348	0	0	0	0	0	0	0	0	0	0	0	0	0	0
ALDBSSCT0000000349	0	0	0	0	0	0	0	0	0	0	0	0	0	0
ALDBSSCT0000000350	0	0	0	0	0	0	0	0	0	0	0	0	0	2.97169
ALDBSSCT0000000351	12.441	8.17778	17.1811	52.4266	34.0493	56.8754	4.07392	13.121	5.2434	23.3876	44.564	95.2997	133.516	52.8787
ALDBSSCT0000000352	57.5509	74.5693	64.6084	21.3596	0	23.6188	0	4.5979	0	0	0	8.09285	12.2297	6.64925
ALDBSSCT0000000353	5.32e-05	0	0	0	0	0.989193	0	0	0	0	0	0	0	0
ALDBSSCT0000000354	0	0	0	0	0	0	0	0	0	0	0	0	0	0
ALDBSSCT0000000355	0	0	0	0	0	0	0	0	0	0	0	0	0	0
ALDBSSCT0000000356	1.32277	1.44344	0	0	0	0	0	0	0	0	0	0	0	0
ALDBSSCT0000000357	0	0	0	0	0	0	0	0	0	0	0	0	0	0
ALDBSSCT0000000358	2.83876	1.04843	1.26464	0	4.16471	4.6102	0	1.21831	0	0	0	0	0	0
ALDBSSCT0000000359	0	0	0	0	0	0	0	0	0	5.80125	0	0	5.77952	0
ALDBSSCT0000000360	3.02976	1.71418	6.63172	1.23147	3.98219	2.96149	12	0	0	0	0	0	0	0
ALDBSSCT0000000361	0	0	0	0	0	0	0	0	0	0	0	0	0	0
ALDBSSCT0000000362	0	0	0	0	0	0	0	0	0	0	0	0	0	0
ALDBSSCT0000000363	1.74823	0	0.85127	0.94841	0.981614	2.13217	0	2.43758	0	0	0	0	0	0
ALDBSSCT0000000364	0	0	14.6542	0	0	0	0	0	0	0	0	0	0	0
ALDBSSCT0000000365	1.41196	2.39971	2.0601	0	0.265503	0.345442	0	0	0	0	0	1.42268	0	0
ALDBSSCT0000000366	72.3057	52.3764	65.619	54.8034	33.4381	32.9629	23.5806	9.28881	0	54.4579	0	0	8.89771	0
ALDBSSCT0000000367	0	0	0.877394	0	0	0	0	0	0	0	0	0	0	0
ALDBSSCT0000000368	0	0	0	0	0	0	0	0	0	0	0	0	0	0
ALDBSSCT0000000369	0	2.7892	2.51857	0	0	0	0	0	0	0	0	0	0	0
ALDBSSCT0000000370	0	0	0	0	0	0	0	0	0	0	0	0	0	0
ALDBSSCT0000000371	0	0	0	0	0	0	0	0	0	0	0	0	0	0
ALDBSSCT0000000372	0	0	0	0	0	0	0	0	0	0	0	0	0	0
ALDBSSCT0000000373	0	0	0	0	0	0	0	8.38366	0	0	0	0	0	0
ALDBSSCT0000000374	0.918303	0	0	0	0	0	0	0	0	0	0	0	0	0
ALDBSSCT0000000375	0.918303	0	0	0	0	0	0	0	0	0	0	0	0	0
ALDBSSCT0000000376	4174.86	3812.35	4966.2	2657.79	4602.57	3317.49	173.785	112.584	78.3401	24.7386	95.672	26.4705	0	8.68117
ALDBSSCT0000000377	0.362062	0.826764	0	1.36975	0	0.713131	1.80156	1.37027	2.70196	13.5712	6.78316	5.8716	6.51956	10.8517
ALDBSSCT0000000378	23.4886	39.1513	26.2035	33.3056	9.09723	18.9371	23.2364	9.6912	16.3496	60.0778	10.495	15.3181	7.24649	5.71811
ALDBSSCT0000000379	15.2419	24.0584	14.2399	11.2676	7.98222	9.30083	9.34232	8.49262	11.1241	19.945	17.4244	40.3224	13.0002	30.0737
ALDBSSCT0000000380	0	0	0	0	0	0	0	0	0	0	0	0	0	0
ALDBSSCT0000000381	0	0	0	0.24116	0	2.11e-07	0	0	0	0	0	0.528212	0	0
ALDBSSCT0000000382	0	0	0	0	0	0.640628	0	0	0	0	0	0	0	0
ALDBSSCT0000000383	0	0	0	0	0	0.818461	0	0	0	0	0	1.53e-05	0	0
ALDBSSCT0000000384	0	0	3.25393	1.12597	2.17198	0	1.91542	0	0	0	0	0	0	0
ALDBSSCT0000000385	3.1539	3.21301	1.85598	1.69372	1.3709	0	0	0	1.78497	0	0	0	0	0
ALDBSSCT0000000386	6.20369	4.40383	4.34879	0	3.45125	1.21481	0	0	3.77229	0	0	0	0	0
ALDBSSCT0000000387	6.85749	4.57649	5.67839	2.23526	0.740836	2.18872	0	0	0	0	0	0	0	0
ALDBSSCT0000000388	15.6052	23.1937	17.1311	6.66725	7.53059	6.11684	0.781973	0.739812	0	4.95947	0	0	0	1.85368
ALDBSSCT0000000389	0	2.35134	2.5851	0	0	3.13372	0	0	0	0	0	0	0	0
ALDBSSCT0000000390	3.28748	0.72948	3.03673	0	0.864433	1.35992	0	0	0	0	0	0	0	0
ALDBSSCT0000000391	10.119	19.8274	14.4024	7.6437	4.04174	3.54364	0	0	34.4411	0	0	0	0	0
ALDBSSCT0000000392	0	0	0	0	0	2.15872	0	0	0	16.4969	0	0	0	0
ALDBSSCT0000000393	6.9e-05	0.548984	0	0.22173	0	0	0	0	0	0	0	0	0	0
ALDBSSCT0000000394	2.46677	1.92318	0	0.991896	0	0.744897	0	0	0	0	0	0	0	0
ALDBSSCT0000000395	0	0	0	0	0	0	0	0	3.98	0	2.38441	0	0	0
ALDBSSCT0000000396	0	7.28e-09	7.92e-08	0	0	0	0	0	0	0	0	0	0	0
ALDBSSCT0000000397	0	0.23612	0	1.48436	0	0	0	1.00565	0	0	0	0	0	0
ALDBSSCT0000000398	198.381	262.59	301.984	230.878	57.0243	213.196	19.4488	27.0627	0	12.4139	0	283.938	612.794	313.757
ALDBSSCT0000000399	0	3.76734	0.811348	0	0	0.813766	99.6912	44.2215	1204.46	871.358	1591.92	764.329	496.84	645.696
ALDBSSCT0000000400	60.7356	112.256	42.0916	110.619	15.2263	20.2315	0	1.33792	225.705	91.4849	0	182.779	26.921	82.2558
ALDBSSCT0000000401	0	0	0	0	0	0	0	2.89e-08	0	0	0	0	0	0
ALDBSSCT0000000402	0	0	0	0	0	0	0	0.0895762	0	0	0	0	0	0
ALDBSSCT0000000403	0	0	0	0	0	0	0	0	0	0	0	0	0	0
ALDBSSCT0000000404	0.810739	0	0	0	1.21587	0	0	0	0	0	0	6.52181	0	1.33921
ALDBSSCT0000000405	2.27407	4.42909	2.84094	5.95363	497.591	680.511	110.19	537.171	3288.7	1021.35	231.637	215.815	1046.48	209.163
ALDBSSCT0000000406	99.2387	107.84	109.447	52.9711	28.2032	24.734	8.1594	7.70743	37.0262	35.2125	4.65199	17.0079	8.41909	4.64794
ALDBSSCT0000000407	3.83419	4.41555	3.79792	2.51841	2.90187	3.8639	7.29292	8.86984	25.98	34.2249	30.7269	57.9588	33.7933	44.138
ALDBSSCT0000000408	2.57343	2.80861	5.07562	4.23772	0	1.13049	30.3244	9.1118	24.9168	0	20.6631	0	0	0
ALDBSSCT0000000409	0	0	0	0	0.608092	0	0	0	0	0	0	0	0	0
ALDBSSCT0000000410	0	0	0	0	0	0.0959555	1.59538	0	0	1.86124	0	0	0	0
ALDBSSCT0000000411	0	0	0	0	0.201136	0	12.1436	4.50561	95.1301	24.2582	0	26.9004	25.5506	37.1198
ALDBSSCT0000000412	0	0.774189	0	0	0	0	0	0	0	0	0	0	0	0
ALDBSSCT0000000413	4.39985	4.79112	0	0	4.72415	6.30222	4.90647	0	0	0	13.8139	8.52487	0	0
ALDBSSCT0000000414	2.55869	0	1.24942	0	0	0	0	0	0	0	0	0	0	0
ALDBSSCT0000000415	1.65994	0	0	0	0	0	0	0	0	0	0	3.28829	0	0
ALDBSSCT0000000416	2.42438	0	0	2.63485	0	4.11413	0.721903	0	0	0	0	0	0	0
ALDBSSCT0000000417	0	0.803232	0	0.375868	0	0	0	0.334507	0	0	0	0	0	0
ALDBSSCT0000000418	31.0829	48.6967	49.3132	29.2197	33.0767	25.3735	31.5571	24.9307	84.4528	74.509	108.371	57.285	51.4244	108.948
ALDBSSCT0000000419	0	0	0	0	0	0	4.96165	0	0	0	0	0	0	0
ALDBSSCT0000000420	0.667137	0.381117	0	0.360486	0	0.657372	0.623398	0.315953	18.7117	0	28.43	2.02971	0	0.555746
ALDBSSCT0000000421	3.27753	14.2515	3.2525	3.62612	1.17299	4.67506	0	1.4438	0	0	0	0	0	0
ALDBSSCT0000000422	1.01729	1.1447	0.991778	0	0	2.47504	0	0	0	48.4714	0	0	0	0
ALDBSSCT0000000423	4.72478	19.8477	4.61109	8.9852	1.75325	6.30274	6.3404	0	8.30369	28.848	55.0651	0	0	0
ALDBSSCT0000000424	0	0	0	0	0	0	0	0	0	0	0	0	0	0
ALDBSSCT0000000425	103.09	160.271	128.993	67.7518	48.8265	140.851	37.9764	0	72.7853	0	0	0	0	0
ALDBSSCT0000000426	0.82317	1.86007	2.40298	3.12357	1.85111	3.68207	2.99916	14.9409	33.5641	43.7534	87.1827	46.7143	9.85967	57.3014
ALDBSSCT0000000427	0	0	0	0	0	0	0	0	0	0	0	0.835999	0	0
ALDBSSCT0000000428	0	0	0	0	15.5543	0	0	47.6174	0	0	0	27.5504	84.1772	0
ALDBSSCT0000000429	3284.15	3089.58	2665.93	2622.24	3298.87	2456.31	77.5723	86.3839	28.9514	0	285.244	18.979	5.72723	3.11901
ALDBSSCT0000000430	0	0	0	0	0	0	0	0	0	0	0	0	0	0
ALDBSSCT0000000431	0.495585	0	2.4058	0.53614	1.68672	1.46057	3.6731	0.466613	9.15411	6.70441	2.5228	7.01693	8.17799	9.87942
ALDBSSCT0000000432	2.32577	6.79708	6.60422	1.8488	0.226989	4.81254	0	0	0	0	0	0	0	0
ALDBSSCT0000000433	5.74601	7.62592	5.43807	3.6509	3.37161	9.78951	2.96337	0.750744	0	3.78896	0	0	0	0
ALDBSSCT0000000434	0	0	1.10789	2.46739	0	0	0	0	0	0	0	0	1.69873	1.86648
ALDBSSCT0000000435	0	0	0	0	0	0	0	0	0	0	0	0	0	1.0523
ALDBSSCT0000000436	0	0	0	0	0	0	0	0	0	0	0	0	0	0
ALDBSSCT0000000437	19.6114	38.5532	29.0467	12.1536	13.943	11.2699	2.24428	2.36205	0	0	0	0	0	0
ALDBSSCT0000000438	4.58863	6.80385	7.73957	3.06907	3.4361	3.09409	0	0	0	2.15757	0	1.26482	0	0
ALDBSSCT0000000439	3.12781	0.446366	3.02847	0.897069	0.9587	1.3489	6.42851	4.66888	8.73705	5.22336	9.61052	4.81385	1.35269	9.22768
ALDBSSCT0000000440	38.8776	69.2437	41.2814	8.69767	2.124	4.9965	0	5.26669	0	0	0	2.28832	11.9751	1.87947
ALDBSSCT0000000441	0	0	0	0	0	0	0	0	0	0	0	0	0	0
ALDBSSCT0000000442	10.3394	12.0684	15.3727	23.5199	21.7701	20.709	5.33472	15.5663	6.63717	4.13324	0	0.375592	0.277317	0
ALDBSSCT0000000443	2069.99	2189.16	2294.7	1569.45	1592.92	1357.99	136.495	93.2077	0	26.6155	0	0	0	9.37269
ALDBSSCT0000000444	18.0655	11.7935	14.3888	18.077	14.2262	29.2204	0	9.55507	5.63139	0	5.72556	35.0037	16.0477	45.9177
ALDBSSCT0000000445	2.96638	4.76659	4.84239	4.24303	6.24599	5.76925	20.5544	16.7146	78.0506	136.835	170.024	81.6948	63.352	120.373
ALDBSSCT0000000446	0	0	0	0	0	0	0	0	0	0	0	0	1.52266	0
ALDBSSCT0000000447	2775.34	2602.2	2673.31	1407.59	1430.06	1574.5	176.674	130.523	100.008	168.063	67.2565	316.73	417.08	810.127
ALDBSSCT0000000448	2.45693	2.04589	2.37707	2.25933	0	0	12.692	11.4902	0	0	22.6029	22.8408	7.63329	0
ALDBSSCT0000000449	0	0.416717	0	0.381673	0.0765282	0.200346	0.101	0.292261	4.01779	3.44467	5.34828	2.24026	0	2.27183
ALDBSSCT0000000450	0	0.839798	0	0	0	0	0	0	0	0	0	0	1.8349	0
ALDBSSCT0000000451	0	0	0	0	0	0	0	0	0	0	0	0	0	0
ALDBSSCT0000000452	0.217271	0	0.382724	0	1.62275	2.07402	0	4.44e-06	19.7104	28.6643	19.0445	2.2582	0	32.597
ALDBSSCT0000000453	0	0	0	0	0	0	0	0	0	0	0	0	0	0
ALDBSSCT0000000454	10.4104	10.0693	12.4446	8.50143	11.5728	9.32801	10.6356	9.89904	50.0593	62.1502	60.9522	50.0202	13.365	55.8892
ALDBSSCT0000000455	0	0	0	0	0	0	0	0	0	0	0	0	0	0
ALDBSSCT0000000456	0	0	0	0	0	0	0	0	0	0	0	0	0	0
ALDBSSCT0000000457	0	0	0	0	0.0465579	0	0	0	0	0	0	0	0	0
ALDBSSCT0000000458	0	0	0	0	0.621941	0	0	0	0	0	0	0	0	0
ALDBSSCT0000000459	0	0	0	0	0	0	0	0	0	0	0	0	0	0
ALDBSSCT0000000460	0	0	0	0	0	0	0	0	0	0	0	0	0	0
ALDBSSCT0000000461	0	0	0	0	0	0	0	0	0	0	0	1.30161	0	0
ALDBSSCT0000000462	4.66419	7.70554	6.48121	3.20878	1.67378	5.51853	4.85174	5.76546	0	27.0118	0	19.5459	0	31.3536
ALDBSSCT0000000463	15.8077	17.546	17.2158	6.12337	6.88021	11.3885	0.417641	2.87518	0	0	0	8.7765	13.141	7.44715
ALDBSSCT0000000464	0	0	0	0	0	0	0	8.45256	1.76795	0	34.8911	20.2682	2.9706	19.3335
ALDBSSCT0000000465	0	0	0	0	0	0.067175	1.28318	0.324088	0	0	0	0	0	0
ALDBSSCT0000000466	0	0	0	0	0	0	0	0	0	0	0	0	0	0
ALDBSSCT0000000467	113.658	101.788	39.083	12.8997	23.8241	21.5678	15.4107	25.4145	0	0	0	0	0	0
ALDBSSCT0000000468	332.974	249.328	336.239	164.239	228.842	184.894	29.5615	14.3137	0	0	0	0	0	0
ALDBSSCT0000000469	305.163	352.919	344.902	255.123	190.382	233.194	19.5237	31.8532	11.3933	0	0	3.32117	0	2.72943
ALDBSSCT0000000470	0	0	0	0	0	0	0	0	0	0	0	0	0	0
ALDBSSCT0000000471	2.31785	2.51172	2.52108	5.03377	8.23525	8.48054	0.76293	0.138911	0	5.43666	0	0	0	0
ALDBSSCT0000000472	2.2866	0	4.98535	6.47778	17.0835	11.4684	0	0.558074	0	0	0	0	0	0
ALDBSSCT0000000473	140.386	158.789	27.7418	148.57	67.3663	4.71e-07	8.12117	0	9.93482	6.52983	0	6.31882	0	0
ALDBSSCT0000000474	74.8219	79.5794	164.712	49.7147	76.6833	144.949	0	10.8047	0	0	0	0	0	3.70537
ALDBSSCT0000000475	7.52135	12.7679	10.975	6.92918	4.51987	7.35261	3.20904	5.61462	1.36297	6.2672	0	1.51424	2.25346	0
ALDBSSCT0000000476	0	0	0	0	0	0	0	0	0	0	0	0	0	0
ALDBSSCT0000000477	4.31692	20.8313	9.84651	4.69874	5.83197	4.17001	0	0	7.45109	9.23906	0	0	8.59657	4.70352
ALDBSSCT0000000478	18.4973	34.8445	24.4125	12.8397	8.14716	13.6392	3.63023	3.09477	0	10.1128	0	0	2.62435	14.2865
ALDBSSCT0000000479	0.864673	5.33862	3.39004	1.89876	0.670293	1.23379	0	1.87202	1.28492	0	7.74419	7.17386	0	1.89999
ALDBSSCT0000000480	15.9335	20.6394	17.6504	15.2756	9.79834	14.5791	72.5938	42.1694	122.885	220.392	263.918	183.078	47.4797	221.088
ALDBSSCT0000000481	0	0	0	0	0	0	0	0	0	0	0	0	0	0
ALDBSSCT0000000482	64.2681	118.829	95.7712	55.6752	11.9671	94.0977	61.9944	28.5383	46.4209	0	0	41.6121	95.0969	34.1987
ALDBSSCT0000000483	110.274	88.0839	91.1371	65.1134	51.2743	58.8806	335.363	302.702	1390.85	905.609	705.64	738.719	197.215	718.407
ALDBSSCT0000000484	89.485	123.672	99.8966	83.3762	35.5678	87.7771	5.55217	7.68528	0	7.48718	0	13.2719	1.60327	14.1578
ALDBSSCT0000000485	0	2.61504	2.50333	0	0	3.22819	0	0	7.51299	0	0	8.7856	10.6384	18.2808
ALDBSSCT0000000486	72.3264	40.6295	114.874	82.9972	111.784	107.718	61.5552	53.7833	41.1575	110.493	134.638	156.644	75.2286	194.709
ALDBSSCT0000000487	1.95553	2.02589	0	3.60481	0	1.93953	1.92651	0.419234	35.4301	4.31668	8.41217	0	1.46979	0
ALDBSSCT0000000488	4.56319	0	0	0	0.610938	4.02752	0	0	0	20.6643	28.5863	1.63858	2.19069	1.34588
ALDBSSCT0000000489	46.1686	51.5524	23.0301	53.4059	8.69899	84.8059	0	30.957	0	0	0	0	0	0
ALDBSSCT0000000490	5.04091	5.73099	4.89699	6.66977	10.9958	4.12218	15.8613	8.94525	64.8712	45.3024	40.8003	107.487	36.1126	82.7095
ALDBSSCT0000000491	0	0	0	0	0	0	0	0	0	0	0	3.57449	0	0
ALDBSSCT0000000492	0	0	0	0	0	0	0	0	0	0	0	0	0	0
ALDBSSCT0000000493	19.0198	39.1507	20.6934	39.9774	22.6275	27.7884	31.351	32.8343	72.8945	218.289	197.061	124.23	56.4184	213.618
ALDBSSCT0000000494	0	0	0	0	0	0	0	0	0	0	0	0	0	0
ALDBSSCT0000000495	0	0	0	0	0	0	0	0	0	0	0	0	0	0
ALDBSSCT0000000496	0	0	0	0	0	0	0.887705	0	4.60752	11.343	20.0453	0	0	0
ALDBSSCT0000000497	0	0	0	0	0	0	2.83751	7.66054	12.1121	0	44.227	0	0	0
ALDBSSCT0000000498	0	0	0	0	0	0	0	0	0	0	0	0	0	2.15642
ALDBSSCT0000000499	0	0	0	0	0.551409	0	4.40085	0.68175	10.3052	2.39841	0	0	0	0
ALDBSSCT0000000500	28.636	52.2234	30.6156	21.6799	18.2304	14.0968	0	0	0	0	0	0	0	0
ALDBSSCT0000000501	51.243	61.1012	56.1273	43.2934	3.09836	54.3615	7.35721	7.00978	0	7.55374	0.842211	1.00395	0	1.64908
ALDBSSCT0000000502	1.70199	0	0	0	0	0	0	0	0	0	0	0	0	0
ALDBSSCT0000000503	0	0	0	0	0.470076	1.00776	0	0	0	0	0	0	1.10899	0
ALDBSSCT0000000504	0	0	0	2.62735	0	0	0	0	0	0	0	9.07509	13.8766	0
ALDBSSCT0000000505	0	1.29579	0.553786	0	0	0	7.71598	0.267652	1.04703	117.09	102.328	3.45373	2.56368	13.2382
ALDBSSCT0000000506	0	0	0	0	0	0	0	0	0	0	0	0	0	0
ALDBSSCT0000000507	0	0	0	0	0	0	0	0	0	0	0	0	0	0
ALDBSSCT0000000508	0	0	1.13172	0	0	0	0	0	0	0	0	0	0	0
ALDBSSCT0000000509	0	0	0	0	0	0	0	0	0	0	0	0	0	0
ALDBSSCT0000000510	0	0	0	0	0	0	0	0	0	0	0	0	0	0
ALDBSSCT0000000511	0	0	0	0	0	0	0	0	0	0	0	1.40146	1.04189	3.45279
ALDBSSCT0000000512	15.6409	23.9213	13.3501	5.20248	3.53963	4.9167	9.42784	28.7241	10.9911	38.9982	0	8.89994	6.43616	9.78418
ALDBSSCT0000000513	0.399731	0.240468	0.196219	0.219747	0	0	73.1407	68.5648	97.9035	18.1937	80.2636	2.63082	1.22574	3.80359
ALDBSSCT0000000514	0	0	0	0.130519	0	0	28.6078	26.8994	37.9587	0	40.7517	2.40807	0	0
ALDBSSCT0000000515	0	0	0	0	0	0	8.12922	5.38469	57.6425	50.2371	6.60496	0	0	0
ALDBSSCT0000000516	0	0	0	0	0	0	6.67904	2.1049	2.56065	2.57549	0	0	0	0
ALDBSSCT0000000517	3.27939	0	0	4.15556	0	0	0	0	0	0	0	0	0	0
ALDBSSCT0000000518	0.586562	0	0.570004	0	0	0	25.6044	2.47752	8.60939	22.6956	5.9581	18.9506	33.4167	30.1576
ALDBSSCT0000000519	0.795574	0.910509	1.54147	0.572903	0	1.04663	0	0.377774	0	4.99902	0.905921	8.07914	2.38886	4.4243
ALDBSSCT0000000520	1.1354	2.54698	3.32366	2.46739	78.4735	36.9394	9.50358	55.449	230.232	187.203	73.8402	36.3602	96.8277	42.9291
ALDBSSCT0000000521	389.534	778.413	230.244	7.1174	9.38582	8.10268	66.1792	53.892	195.203	137.389	37.1085	150.848	216.243	159.283
ALDBSSCT0000000522	8.83915	19.2444	0	0	0	17.1596	0	0	0	0	0	0	0	0
ALDBSSCT0000000523	0	0	0	0	0	0	0	0	0	0	0	0	0	0
ALDBSSCT0000000524	0	0	0	0	0	0	0	0	0	0	0	0	0.549599	0
ALDBSSCT0000000525	12.5868	16.3714	7.2754	6.08438	2.65212	13.0875	0.11798	2.95259	14.9245	118.38	1.28647	20.6355	0.846491	13.8119
ALDBSSCT0000000526	2.20503	3.15368	2.9375	0.595497	0	2.44711	0	0	28.9936	23.1303	18.8257	55.9693	34.3446	56.549
ALDBSSCT0000000527	0	0	0	0	0	0	0	0	1.42923	21.8472	6.73153	0	28.3493	0
ALDBSSCT0000000528	0	0	0	0	0	0	0	0	10.3295	0	0	10.8393	8.08999	24.9277
ALDBSSCT0000000529	0	0	0	0	0	0	0	22.7149	0	0	99.1247	28.5482	0	11.6975
ALDBSSCT0000000530	0	0	0	0	0	0	0	0	0	0	0	0	0	0
ALDBSSCT0000000531	0	0	0	0	0	0	0	0	0	0	0	0	0	0
ALDBSSCT0000000532	1.3066	0.5982	1.51891	0.987914	2.68604	1.93392	1.96131	2.7303	0	6.27094	1.78559	1.06157	2.74636	5.23204
ALDBSSCT0000000533	101.925	106.062	102.719	75.4553	22.1362	102.779	10.9791	10.0344	27.1183	10.5223	28.62	17.0456	9.973	23.5809
ALDBSSCT0000000534	0	0	0	0	0	0	0	0	0	0	0	2.2492	0	1.84734
ALDBSSCT0000000535	0	0.419156	0	3.6163	0.0314231	0.798918	7.08061	2.7819	10.5055	34.6521	0	30.8419	9.23639	25.4182
ALDBSSCT0000000536	0	0	0	0	0	0	0	0	0	0	0.739105	2.64097	0	2.16928
ALDBSSCT0000000537	0	0	0	0	0	0	0	0	0	0	15.0837	0	0	0
ALDBSSCT0000000538	3.7519	8.14678	0	2.0889	1.34279	0	2.08845	0	0	0	0	7.269	5.55221	5.9546
ALDBSSCT0000000539	1.62148	0.916255	0	0	0	0	0	0	0	0	0	1.63045	0	0
ALDBSSCT0000000540	322.363	266.699	253.252	184.173	54.8841	91.5309	8.88042	0	186.261	56.9663	0	122.133	186.153	149.271
ALDBSSCT0000000541	62.2714	98.4438	71.5271	28.917	60.8645	43.566	3.76381	1.10502	11.7004	62.242	25.8198	33.827	23.2364	28.1101
ALDBSSCT0000000542	13.8173	11.0223	11.8635	12.7776	1.8283	8.33313	1.97549	0	0	0	0	0	0	0
ALDBSSCT0000000543	0	2.63163	0	0	0	1.40603	0	0	30.1143	44.2164	69.1546	25.3188	25.4932	93.9757
ALDBSSCT0000000544	2.30978	0	2.36325	1.26561	0	0	7.70863	2.42184	0	0	0	25.6861	2.48403	0
ALDBSSCT0000000545	1.18161	0	0	0	1.11448	0	0	0	0	0	0	2.38601	0.885821	1.95977
ALDBSSCT0000000546	0	0	0	0	0	0	0	0	0	0	0	1.53187	0	0
ALDBSSCT0000000547	0	0	0	0	0	0	0	0	0	0	0	0	0	0
ALDBSSCT0000000548	0	0	0	0	0	0	1.10809	0	0	0	0	0	0	0
ALDBSSCT0000000549	0	0	0	0.512563	0	0	0	0	0	0	0	0	0	0
ALDBSSCT0000000550	0	5.78286	1.54569	0	0	4.56605	0	0	0	0	0	0	6.83213	8.4976
ALDBSSCT0000000551	2.63311	13.4949	10.3864	0	0.946809	0	0	0	0	0	0	25.6935	15.9745	19.8164
ALDBSSCT0000000552	0	0	0	0	0	0	0	0	0	0	0	0	0	0
ALDBSSCT0000000553	0	0	0	0	0	0	0	0	0	0	0	0	0	0
ALDBSSCT0000000554	0.834407	1.88886	1.06647	0.868576	0.559371	0.629062	2.01398	1.70225	4.66952	8.60806	8.28808	6.50325	2.1204	6.38421
ALDBSSCT0000000555	0.667773	1.50892	0.851137	0.682763	0.43471	0.491247	1.60756	1.34267	3.76801	6.85946	6.58526	5.21417	1.71963	5.14127
ALDBSSCT0000000556	0	0	0	0	0	0.509209	0	0.483801	0	0	0	0	1.56684	0
ALDBSSCT0000000557	0	0	0	0	0	0	0	0	0	0	0	0	0	0
ALDBSSCT0000000558	7.46017	9.29476	11.5904	3.8129	6.60944	5.85457	49.7105	33.3817	97.957	85.2766	99.7478	100.537	8.35699	125.288
ALDBSSCT0000000559	17.9725	52.8337	22.3854	5.96253	1.48963	10.2054	16.2301	6.46942	92.4621	78.8195	122.019	184.26	85.1845	98.7014
ALDBSSCT0000000560	0	0	0	0	0	0	0	0	0	0	0	2.32039	3.4705	1.9058
ALDBSSCT0000000561	0	0	0	0	0	0.60022	0	0	0	0	0	0	0	0
ALDBSSCT0000000562	0	0	0	0	0	0	0	0	0	0	0	0	0	0
ALDBSSCT0000000563	0	0	0	0	0	0	0	0	0	0	0	0	0	0
ALDBSSCT0000000564	1.30091	0	0	0	0	0.318604	0	0.304577	0	0	1.09909	0	0.974886	3.23245
ALDBSSCT0000000565	0	0	0	0	0	0.772522	5.29197	3.31636	0	1.31515	0	4.77351	0	0
ALDBSSCT0000000566	0	0	0	0	0	0	0	0	0	0	0	0	0	0
ALDBSSCT0000000567	0	0	0	0	0	0	0	0	0	0	0	0	0	0
ALDBSSCT0000000568	0	0	0	0	0	0	0	0	0	0	0	1.91729	0	0
ALDBSSCT0000000569	0	0	0	0	0	0	0	0	0	0	0	0	7.65132	0
ALDBSSCT0000000570	0	0	0	0	0	0	0.900748	0	0	0.493648	0	1.75682	0	0
ALDBSSCT0000000571	0	0	0	0	0	0.191766	0	0	0	0	0	0	0	3.2423
ALDBSSCT0000000572	0	0	0.214156	0.238789	0	0	0.831713	0.105184	2.92024	0	2.69291	3.84957	0	2.03022
ALDBSSCT0000000573	0	0	0	0	0	0	0	0	0	2.97844	0	0	0	0
ALDBSSCT0000000574	0	0	0	0	0	0	0	0	0	0	0	0.175336	0.646371	0
ALDBSSCT0000000575	0	0	0	0.505619	0	0.0463963	0	0	0	0	0.160917	0	0	0.627667
ALDBSSCT0000000576	0	0	0	0	0	0	0	0	0	2.73461	0	3.42425	20.6382	8.44252
ALDBSSCT0000000577	1263.66	2090.69	1242.71	751.363	306.131	699.877	875.594	667.786	5951.88	13574.1	9905.79	3920.48	622.547	2226.37
ALDBSSCT0000000578	103.017	112.412	51.0707	19.4472	19.6841	0	41.1645	23.4439	270.536	522.05	1388.91	197.706	0	97.003
ALDBSSCT0000000579	25.7442	20.7929	29.4681	16.3712	26.1879	21.1326	0.733534	0	0	0	0	18.9027	0	0
ALDBSSCT0000000580	22.3482	37.645	21.9491	12.1198	7.62472	23.8176	2.30401	3.59348	83.9662	484.536	447.394	75.7905	61.5671	54.8266
ALDBSSCT0000000581	0	0	2.09203	5.83095	4.62644	13.5156	1.56602	6.13003	0	0	0	1.05719	0.539664	0.598865
ALDBSSCT0000000582	871.512	1250.92	931.305	405.841	182.739	549.926	445.745	447.057	4159.74	8182.43	7100.47	2806.87	1423.26	1770.07
ALDBSSCT0000000583	0	0	0	0	0	0	0	0	0	0	0	0	0	0
ALDBSSCT0000000584	0	0	0	0	0	0	0	0	0	0	0	1.24792	2.765	0
ALDBSSCT0000000585	0	0	0	0	0.368287	0	0	0	0	0	0	0	0	0
ALDBSSCT0000000586	1.08211	0.405155	1.05532	0	0.0114843	0.175307	0.432491	0	0	0	0	0	0	0
ALDBSSCT0000000587	1.08211	0.405155	1.05532	0	0.0114843	0.175307	0.432491	0	0	0	0	0	0	0
ALDBSSCT0000000588	1.08211	0.405155	1.05532	0	0.0114843	0.175307	0.432491	0	0	0	0	0	0	0
ALDBSSCT0000000589	0	0	0	0	0	0	0	0	0	0	0	0	0	0
ALDBSSCT0000000590	3.81e-05	6.17e-05	6.45e-05	1.11e-05	1.17e-05	1.86e-05	0.000123938	6.22e-05	0.000473102	12.632	0.000567106	0.00052434	0.000557495	0.000753838
ALDBSSCT0000000591	0.566791	0.988494	1.08385	0.358969	0.610918	0.792081	2.04161	1.71759	4.85274	0.0921602	11.4488	7.1777	4.67687	8.53735
ALDBSSCT0000000592	0	0	0	0	0	0	0	0	0	0	0	0	0	0
ALDBSSCT0000000593	0.613376	5.45544	4.00742	1.90332	0.761408	0.682335	0	1.02382	1.45425	6.0849	0	0	1.1518	0.256404
ALDBSSCT0000000594	0	0	0	0	0	0	0	0	0	0	0	0	0	0
ALDBSSCT0000000595	4.50892	6.58738	9.1593	1.15248	1.51804	1.7144	4.30885	5.04364	24.0437	18.3787	15.5695	12.4578	2.45476	13.364
ALDBSSCT0000000596	0	0	0	0	0	0.15816	0	0	0	0	0	7.65805	0	2.86293
ALDBSSCT0000000597	0	0	0	0	0	0	0	0	0	0	0	0	0	0
ALDBSSCT0000000598	0	0	0	0	0	0	0	0	0	0	0	0	0	0
ALDBSSCT0000000599	0	0	0	0	0	0	0	0	0	0	0	0	0	0
ALDBSSCT0000000600	0.22053	0.758003	0.640705	0.476269	0	0	0	0.734287	5.40871	3.78937	7.16634	4.03468	21.8573	23.568
ALDBSSCT0000000601	0	0.163715	0	0.153917	0	0	4.04061	0.612383	1.35368	0.492428	0.733456	0.871088	0.214258	0.23852
ALDBSSCT0000000602	0.332193	0	0	0	0	0	0	0.157333	0	0	0	2.02139	0	0
ALDBSSCT0000000603	0	0	0	0	0.283139	0	0	0	0	0	0	0	13.5523	21.1909
ALDBSSCT0000000604	0	0	0	0	0	0	0	0	0	0	0	0	0	0
ALDBSSCT0000000605	5.44965	3.88342	3.70384	2.21701	2.85008	3.72971	10.4591	7.13603	20.1596	38.0436	29.7731	82.8503	51.1034	75.3595
ALDBSSCT0000000606	0	0	0	0	0	0.371046	0	0	4.12527	0	0	0	0	0
ALDBSSCT0000000607	0	0	0	0	0	0.202717	0	0	0	0	0	0	9.98	0.755984
ALDBSSCT0000000608	0	0	0	0	0	0	0	0	0	0	0	4.52988	4.51827	2.67142
ALDBSSCT0000000609	0	0	0	0	0	0	0	0	0	0	3.74039	0	0	0
ALDBSSCT0000000610	0	0	0	0	0	0	0	0	0	0	0	0	0	0
ALDBSSCT0000000611	0	0	0	0	0	0	0	0	0	0	0	0	0	0
ALDBSSCT0000000612	0	1.65168	1.45228	0	1.6396	0	6.98125	8.78524	56.2102	0	46.5425	85.5998	0	2.42542
ALDBSSCT0000000613	26.1823	23.4824	22.682	10.494	16.2052	15.7892	2.27868	3.21435	0	0	0	0.253929	0	0
ALDBSSCT0000000614	0	0	0	0	0	0	0	0	0	0	0	0	0	0.800913
ALDBSSCT0000000615	1.28023	2.17917	1.24443	0.693305	0.482319	0.627263	0	0	0	0	0	0	0	0
ALDBSSCT0000000616	0	0	0	0	0	0	0.534891	0.304365	0	0	0	0	0	0
ALDBSSCT0000000617	0.537121	1.10134	0.889596	0.711667	0.843877	0.883184	1.19517	1.26818	5.30579	5.49103	8.79161	6.98934	1.3218	7.75707
ALDBSSCT0000000618	0	0	0	0	1.46623	0	0	0	0	0	0	0	0	0
ALDBSSCT0000000619	8.41039	30.5056	16.6105	12.3344	4.02394	15.9798	0	0	8.94563	0	13.4368	16.3684	0	44.7503
ALDBSSCT0000000620	1.62557	0.918523	0.790902	0.881216	1.52358	0	0	0	0	0	0	0	0	0
ALDBSSCT0000000621	0	0	0	0	0	0	0	0	0	0	0	0	0	0
ALDBSSCT0000000622	1.10063	0.944498	2.13271	0.743097	1.04708	0.678597	2.0636	0.783643	6.71941	6.1263	7.98738	7.82239	0.826169	10.5562
ALDBSSCT0000000623	0	0	0	0	0	0	0	0	0	0	0	0	0	0
ALDBSSCT0000000624	0	0	0	0	0	0	0	0	0	0	0	0	0	0
ALDBSSCT0000000625	7.30286	7.97666	0	29.3058	26.5776	24.635	0	0	0	0	0	0	0	23.0334
ALDBSSCT0000000626	1.73895	1.42214	0.962531	2.41475	1.51376	0.245191	2.95426	1.06234	8.41753	0.852294	0	2.01887	0	0.414592
ALDBSSCT0000000627	20.772	21.4504	17.5614	7.02184	4.95463	9.15416	22.5183	21.9529	43.7044	89.7073	211.605	166.542	28.9531	136.041
ALDBSSCT0000000628	0	0	0	0	0.0704533	0	0	0.101655	0	0	0	1.39943	0.00526346	5.56688
ALDBSSCT0000000629	0	0	0	0	0	0	0	0	0	0	0	0	0	0
ALDBSSCT0000000630	0	0	0	0	0.0924587	0.168091	0	0	0	5.48361	0	3.6398	5.78226	1.97051
ALDBSSCT0000000631	1.06383	7.91675	5.45442	1.95689	4.84834	3.95589	2.69469	3.60157	24.2439	5.46747	5.62474	47.7056	15.3046	36.9763
ALDBSSCT0000000632	0	0	0	0	0	0	0	0	0	0	0	0	0	0
ALDBSSCT0000000633	0.614867	1.4165	0.855366	2.14508	0	0	0.273011	0	0	0	0	1.78453	0	0.732903
ALDBSSCT0000000634	0	0	0	0	0	0	0	0	0	0	0	0	0	0
ALDBSSCT0000000635	0	0	0.149996	0	0	0	0	0	0	3.74269	4.24893	0	0.232796	0.777329
ALDBSSCT0000000636	0	0	0	0	0	0	0	0.692236	0	0	0	0	0	0
ALDBSSCT0000000637	57.7601	30.7907	29.1095	8.42141	14.2703	11.223	198.812	253.972	220.176	208.898	183.708	65.4534	34.7797	93.6125
ALDBSSCT0000000638	4.44466	9.25983	3.95039	1.60153	1.18156	1.20493	0	0.789679	0	0	0	21.7704	12.4657	16.9801
ALDBSSCT0000000639	5.7173	11.6893	7.81	0	0	5.55167	2.0501	0	0	22.3899	36.2207	22.8832	74.5369	77.9289
ALDBSSCT0000000640	0	0.826149	0	0	0.497551	1.14861	0	0.257524	0	0	0	0	0	0
ALDBSSCT0000000641	0	0	0	1.07652	1.27237	2.1504	1.68706	0.772197	10.0789	0	0	0	0	0
ALDBSSCT0000000642	0	0	0	0.628259	3.14955	0	0	0	0	0	0	0	0	0
ALDBSSCT0000000643	65.5247	73.4243	71.3595	88.7482	64.273	148.791	32.1916	31.2812	18.1231	29.7411	27.634	110.491	28.813	137.89
ALDBSSCT0000000644	0	0	0	0	0	0.101081	0	0	0	1.40987	0	0.224311	0	0
ALDBSSCT0000000645	6.32734	7.84796	4.00211	3.93833	0.846241	4.83385	0	0.216461	0	0	0	0	0	3.12814
ALDBSSCT0000000646	2.35678	5.16948	3.19775	3.43029	1.21371	2.29365	0	0	0	0	0	0	0	0
ALDBSSCT0000000647	3.16646	1.07676	1.11771	0.25563	0.118276	0	0	0.124541	0	0	0	0	0	0
ALDBSSCT0000000648	0	0	0	0	0	0	0	0.538579	0	0	0	0	0.439402	0
ALDBSSCT0000000649	0	0	0	0	0	0	0	0	0	0	0	0	0	0
ALDBSSCT0000000650	0	0	0	0	0	0	0	0	0	0	0	0	0	0
ALDBSSCT0000000651	4.39981	1.66049	2.85349	1.9867	0.826695	4.30307	2.23699	0	7.98429	19.5739	0	23.6294	12.0848	24.2588
ALDBSSCT0000000652	0	0	0	0	0	0	5.56976	0	0	0	0	19.184	0	31.3528
ALDBSSCT0000000653	0	0	0	0	0	0	0	0	0	0	0	0	0	0
ALDBSSCT0000000654	0	0	0	0	0	0	0	0	0	0	0	6.43993	0	0
ALDBSSCT0000000655	0	0	0	0	0	0	0	0	0	0	0	0	0	0
ALDBSSCT0000000656	0	0	0	0	0	0	0	0	11.291	5.17985	18.7824	0	0.924722	5.11215
ALDBSSCT0000000657	0.585314	0.33471	0.567164	0	0.111307	0	0	0	0	0	0	0.59407	0	0
ALDBSSCT0000000658	1.92603	2.3518	2.51736	1.9442	3.06502	1.78785	10.4959	12.6429	24.3081	36.2307	34.5023	33.7983	13.5218	38.4401
ALDBSSCT0000000659	8.0705	13.6234	13.0627	9.25089	5.06399	10.2143	19.5415	22.7159	73.2722	76.5379	58.485	71.581	16.9352	68.988
ALDBSSCT0000000660	0	0	0	0.226868	0	0	0	1.18839	0	0	0	0	0.629439	0
ALDBSSCT0000000661	2.71061	1.01935	0	1.96108	0	3.08351	0	0	0	0	0	0	0	0
ALDBSSCT0000000662	0	0	0	0	0	0	0	0	0	0	0	0	0	0
ALDBSSCT0000000663	0	0	0	0	0	0	0	0	0	0	0	0	0	0
ALDBSSCT0000000664	0	0	0	0	0	0.960827	0	0	0	0	0	0	0	0
ALDBSSCT0000000665	295.851	311.531	447.044	426.186	409.127	497.585	181.967	334.158	0	39.3311	0	62.6434	32.2299	30.0504
ALDBSSCT0000000666	482.537	454.152	439.34	130.826	128.159	131.69	102.206	131.281	154.583	63.2082	0	166.357	95.75	156.538
ALDBSSCT0000000667	1.90896	8.66578	2.47402	3.1013	3.59634	4.36513	1.56089	0.298114	0	0	0	3.85148	2.86158	2.10871
ALDBSSCT0000000668	0	0	0	0	0	0	0	0	0	0	0	0	0	0
ALDBSSCT0000000669	0	0	0	0	0	0	0	0	0	0	0	43.5775	0	0
ALDBSSCT0000000670	5.76842	6.35715	0	3.15173	1.40139	7.38185	16.6226	0	0	0	12.5382	0	2.86362	6.23801
ALDBSSCT0000000671	465.661	732.658	604.415	742.619	467.194	686.825	0	4.5948	0	0	0	130.217	91.8158	89.7599
ALDBSSCT0000000672	28.1142	47.4418	22.646	17.3218	12.5547	26.0655	0	7.63976	17.3698	45.8962	164.26	11.7353	0	35.2473
ALDBSSCT0000000673	0.20238	1.62384	1.17578	0.764777	2.23833	1.59942	8.38163	8.38092	16.0593	46.6495	23.5498	28.3969	8.51044	21.2981
ALDBSSCT0000000674	0	0	0	0	0	0	0	0	0	0	0	0	0	0.690739
ALDBSSCT0000000675	0	0	0	0	0	0	0	0	0	0	0	0	0	0
ALDBSSCT0000000676	0	0	0	0	0	0	0	0	0	0	0	0	0	0
ALDBSSCT0000000677	0	0	0	0	0	0	0	0	3.1409	0	0	0	0	0
ALDBSSCT0000000678	0	0	0	0	0	0	0	0	0	0	4.48395	0	0	0
ALDBSSCT0000000679	30.0716	38.423	31.8394	31.0386	12.1043	40.9861	128.897	153.624	97.927	132.833	57.284	305.28	291.913	324.238
ALDBSSCT0000000680	47.9422	59.1115	39.8664	64.3802	33.8904	50.1726	6.11697	7.79367	59.0417	223.39	105.092	49.9895	23.7468	67.2819
ALDBSSCT0000000681	69.1166	59.0187	68.3526	30.8145	34.0905	55.3556	8.36697	7.65273	7.29891	4.91854	48.3235	14.2436	1.88873	11.8979
ALDBSSCT0000000682	61.1639	98.0036	70.3829	45.6904	22.1485	52.0239	14.0013	1.45214	8.30949	5.36883	0	10.7511	8.04115	24.0007
ALDBSSCT0000000683	12.5698	14.7464	7.73378	9.26783	9.64054	16.0275	0	1.94723	0	66.3865	48.1065	0	9.70873	4.53211
ALDBSSCT0000000684	8.69768	5.73317	4.5751	1.7187	0	0	0	0	0	17.5846	35.9155	8.91008	0	7.53542
ALDBSSCT0000000685	0	0	0	0	0	0	0	0	0	0	0	0	0	0
ALDBSSCT0000000686	0	0	0	0	0	0	0	0	0	0	0	0	0	0
ALDBSSCT0000000687	0	0	0	0	0	0	0	0	0	0	0	0	0	0
ALDBSSCT0000000688	0	0	0	0	0	0	0	0	0	0	0	0	0	0
ALDBSSCT0000000689	0	0	0	0	0	0	0	0	0	0	0	0	0	0
ALDBSSCT0000000690	5.48519	13.0553	11.1355	5.12498	3.39403	3.18398	8.6222	4.92921	16.5755	37.939	49.0718	33.2827	8.97656	24.85
ALDBSSCT0000000691	0	0	0	0	0	0	0	0	0	0	0	0	0	0
ALDBSSCT0000000692	0	0	0	0	0	0	0	0	0	0	0	0	0	0
ALDBSSCT0000000693	0	0	0.534767	0	0	0	0	2.32822	0	0	0	0	0	0
ALDBSSCT0000000694	0	0	0	0	0	0	0	0	0	0	0	0	0	0
ALDBSSCT0000000695	4.66284	5.38345	4.91886	3.27213	13.1882	21.6219	24.2054	37.5065	310.142	70.0611	85.6079	66.4876	50.5531	59.0602
ALDBSSCT0000000696	43.6621	54.5337	51.1831	30.6299	30.7278	26.5668	23.3064	22.8751	67.1822	114.276	112.981	77.6375	19.3089	76.8481
ALDBSSCT0000000697	0	0	0	0	0	0	0	0.61352	0	0	0	0	0	0
ALDBSSCT0000000698	0	0	0	0	0	0	0	0	0	0	0	0	0	0
ALDBSSCT0000000699	0	0	0	0	0	0	2.1298	0	0	7.21227	0	4.05961	0.899415	1.66737
ALDBSSCT0000000700	12.2263	14.2051	11.8901	8.25113	9.43097	10.7026	30.7136	22.666	66.6655	79.3084	88.6457	64.6339	17.3335	100.817
ALDBSSCT0000000701	0	0	0	0	0	0	0	0	0	0	0	0	0	0
ALDBSSCT0000000702	0	0	0	0	0	0	0	0	0	0	0	0	0	0
ALDBSSCT0000000703	0	0	0	0	0	0.433296	0	0	0	0	0	0	0	0.267802
ALDBSSCT0000000704	0	0	0	0.186779	0.264196	0	0	0	0	0	0	0	0	0.709049
ALDBSSCT0000000705	3.18413	2.76745	3.30184	2.748	1.67694	3.44719	6.12164	5.27613	38.3676	39.6317	58.3556	34.9863	14.2709	26.5498
ALDBSSCT0000000706	0	0	0	0	0	0	0	0	0	11.0387	0	5.34375	0.866401	2.89962
ALDBSSCT0000000707	5.71453	6.7434	7.84179	4.46539	3.94932	5.05065	27.5623	20.9091	57.058	48.1591	59.234	51.3169	13.1514	50.3104
ALDBSSCT0000000708	1.34676	0.171747	1.44834	0	0.285808	0.147978	0	0	0	0	0	0	0	0
ALDBSSCT0000000709	419.953	605.104	450.539	326.817	288.017	378.03	133.649	149.41	132.099	100.077	364.858	0	9.96005	7.21303
ALDBSSCT0000000710	1176.06	1479.95	1234.72	1325.42	1900.67	1360.29	98.284	81.0906	20.4356	0.747586	0	1.78453	0	2.19871
ALDBSSCT0000000711	7.69123	12.7143	22.6567	6.30346	7.00696	5.53639	1.10818	0	0	24.0875	6.26911	0	2.86362	9.35702
ALDBSSCT0000000712	0	0	0	0	0	0	0	0	0	0	0	0.524019	0	0
ALDBSSCT0000000713	9.4687	19.9399	17.7577	1.83163	0	0	0	0	0	0	0	1.36368	0	1.11992
ALDBSSCT0000000714	7.77823	0	31.2563	4.43208	0	0	0	0	0	22.4975	0	0	11.5109	0
ALDBSSCT0000000715	0	0	0	0	0	0	0	0	0	0	167.717	0	0	0
ALDBSSCT0000000716	0	6.55221	15.3981	15.363	20.2218	13.1584	22.6978	22.816	39.2065	32.915	0	0	0	10.3218
ALDBSSCT0000000717	10.6616	24.0954	17.8564	10.6316	18.5392	13.0667	28.9296	30.9088	128.477	117.653	75.8076	10.8203	7.55744	2.96269
ALDBSSCT0000000718	1.07411	0	1.04135	0.773994	0.135904	0.70526	36.0842	59.9697	876.001	2547.44	2659.03	14.517	0	1.78867
ALDBSSCT0000000719	6.67009	0	0	0	0	3.17216	0	0	0	44.9958	185.195	0	0	0.00120075
ALDBSSCT0000000720	0	2.32898	0	0	0	0	7.27899	7.58146	7.01249	0	0	41.7101	0	47.9874
ALDBSSCT0000000721	0	0	0	0	0	0	1.93804	0.371139	0	0	0	0	0	0
ALDBSSCT0000000722	0	1.00936	0	0	0.119023	0	1.56235	3.26521	1.17293	6.9561	3.7387	12.7078	0	9.39464
ALDBSSCT0000000723	0	0	0	0	0	0	0	0	0	0	0	0	0.00243862	0
ALDBSSCT0000000724	0	0	0	0	0	0	0	0	0	0	0	0	1.02398	0
ALDBSSCT0000000725	1.75969	1.45314	0.570004	2.22311	0.2213	3.45215	0	0	0	0	0	0	0	0
ALDBSSCT0000000726	156.549	68.3459	125.801	313.362	389.729	438.915	0	0	0	0	0	0	0	0
ALDBSSCT0000000727	0	9.10445	5.22882	0	6.26314	4.00994	0	0	0	0	0	0	0	0
ALDBSSCT0000000728	4.34642	1.65711	2.8077	4.69569	14.863	7.85849	7.13547	7.42226	26.0317	32.2403	55.4169	48.7718	8.26449	39.2475
ALDBSSCT0000000729	0.632572	2.87211	0	0	0	0	0	0	0	0	0	2.55271	0	3.14465
ALDBSSCT0000000730	124.651	116.569	117.661	85.3837	76.2877	76.0782	93.1561	95.9419	126.967	295.329	422.306	270.25	280.846	292.772
ALDBSSCT0000000731	111.531	171.317	141.823	29.0078	31.3894	44.2514	93.1794	129.94	415.998	566.793	535.714	135.165	224.83	140.633
ALDBSSCT0000000732	0	0	0	0	0	0	4.80665	7.3961	0	18.203	0	4.07735	0.813569	4.44533
ALDBSSCT0000000733	7.40373	5.45672	3.0816	1.43092	0	4.15443	16.3511	30.3921	46.9279	82.2523	8.97936	5.11132	28.019	9.49596
ALDBSSCT0000000734	28.0285	59.6973	39.4674	6.35633	21.8298	19.6843	12.5156	56.6603	147.255	198.197	96.985	32.5222	110.732	48.5733
ALDBSSCT0000000735	0	0	0	0	0	0	0	0	0	0	0	0	0	0
ALDBSSCT0000000736	1.13942	0	0	0	0	0	0	0	0	0	0	0	0	0
ALDBSSCT0000000737	7.11698	7.61137	5.10835	4.05838	4.65453	5.25149	19.4685	14.6979	41.5648	46.9345	67.1055	52.3693	13.2856	57.9074
ALDBSSCT0000000738	0	0	1.16137	0.646579	6.62166	0.577117	0	0	0	0	0	7.13743	0	0
ALDBSSCT0000000739	2.84902	15.4856	14.0491	1.56677	3.06477	0	0	0	0	0	0	0	0	0
ALDBSSCT0000000740	0	0	0	0	0	0	0	0	0	0	0	0	0	0
ALDBSSCT0000000741	27.888	4.31917	0	0	0	0	0	0	0	0	0	0	0	0
ALDBSSCT0000000742	0	0	2.98268	0	0	0	0	0	0	0	0	0	0	0
ALDBSSCT0000000743	0	7.00285	15.9626	1.78201	0	16.8531	0	0	0	0	0	0	0	0
ALDBSSCT0000000744	0	4.44943	4.09008	0	1.46623	5.8558	38.7328	12.6278	0	0	25.7697	0	0	0
ALDBSSCT0000000745	28.4625	17.5315	23.5142	28.069	27.1262	20.62	2.61436	0	0	0	0	1.7336	0	0
ALDBSSCT0000000746	0	0	0	0	0	0	0	0	2.56753	0	0	0	0	0
ALDBSSCT0000000747	7.48968	4.58327	3.91831	0	0	0	0	0	0	0	0	0	0	0
ALDBSSCT0000000748	0	0	0	0	0	0	0	0	8.2837	0	0	0	0	0
ALDBSSCT0000000749	0.752135	0.851194	1.46333	0	0.564984	0	0	1.40365	0	0	0	1.51424	2.25346	0
ALDBSSCT0000000750	0	0	0	0	0	0	0	0	0	0	1.27307	1.52125	0	0
ALDBSSCT0000000751	10.8652	13.8867	11.3419	7.53205	5.98318	7.77019	8.63595	7.78889	28.8558	54.5604	73.4765	63.0627	29.9826	75.1037
ALDBSSCT0000000752	4.95011	10.7726	9.95813	5.56768	10.6513	0	0	0	0	0	0	0	0	0
ALDBSSCT0000000753	7.5027	10.8253	8.62287	4.43332	0.770048	7.01236	0	0.319039	0	0	0	0	0	0
ALDBSSCT0000000754	0.576736	1.1925	1.22773	0.684541	0.132324	0.45657	0	0.11018	7.02226	17.7523	0.791589	16.9178	4.33287	5.01846
ALDBSSCT0000000755	0	0	0	0.145332	0	0	0	0	0	0	31.1966	0.0794437	3.34341	0
ALDBSSCT0000000756	0	0.267802	0	0.199257	0	0	0	0	0	0.80289	0	3.77204	3.33362	4.29364
ALDBSSCT0000000757	8.34017	9.24109	16.3378	12.7361	3.66659	14.4512	7.77237	8.30177	0	2.64464	0	29.7434	59.736	24.4438
ALDBSSCT0000000758	0	0	0	0	0	0	16.937	13.4526	0	231.006	94.7526	9.8005	37.4411	23.9102
ALDBSSCT0000000759	1.36616	0	1.33458	0	0	0	0.807348	0	0	0	47.4956	0	0	0
ALDBSSCT0000000760	0	0	0	0	0	0	0	0	0	10.7974	0	0	0	0
ALDBSSCT0000000761	60.2333	81.1162	72.2682	97.975	69.2811	156.681	4.00868	18.0504	0	20.544	34.6829	4.97774	14.8272	20.4429
ALDBSSCT0000000762	0	0	0	0	0	0	0	0	0	0	0	0	0	0
ALDBSSCT0000000763	25.38	23.3403	34.5903	19.2716	4.61537	12.9478	2.71419	3.67739	82.0875	292.303	130.055	3.94948	33.6818	8.92021
ALDBSSCT0000000764	43.7124	29.269	43.4562	14.9085	20.4551	14.4044	0	17.7573	0	0	0	6.5234	0	0
ALDBSSCT0000000765	0	0	0	0	0	0	0	0	0	0	0	0	0	0
ALDBSSCT0000000766	70.4704	86.3982	70.0649	36.1931	1.60719	32.65	2.79079	4.41774	11.804	22.5727	51.4328	145.333	474.239	195.083
ALDBSSCT0000000767	0	0	0	0	0	0	0	0	2.89141	0	0	0	0	0.646133
ALDBSSCT0000000768	0	1.07216	0	0	2.1319	0	0	0	0	0	0	0	0	0
ALDBSSCT0000000769	4.88511	5.3424	5.59112	1.91823	1.35416	3.17949	0.695926	0.84492	0	0	0	0.451374	0.666901	1.11233
ALDBSSCT0000000770	0	0	0.0200998	0	0	0	0	0	0	0	12.9517	30.1982	2.31173	13.6402
ALDBSSCT0000000771	0	0	0	0	0	0	0	0	0	0	0	0	0	0
ALDBSSCT0000000772	0	0	0	0	0	0	0	0	0	0	0	0	0	0
ALDBSSCT0000000773	26.8389	20.9999	17.6103	27.8711	30.1178	33.8723	64.9662	45.8765	243.878	328.589	269.256	306.428	54.1412	293.516
ALDBSSCT0000000774	3.83793	6.96731	3.51817	3.29166	22.4575	30.0076	9.32371	26.7454	121.004	73.1637	20.4265	21.1888	38.9379	22.5779
ALDBSSCT0000000775	0.535009	0	0	0.476249	0.184979	0.107684	0.574881	0.964282	0.992122	2.76669	1.43998	1.68936	1.02462	1.04834
ALDBSSCT0000000776	1616.75	2156.05	2037.29	492.984	160.335	407.705	14.2297	135.644	148.165	97.0351	12.6074	81.3972	610.096	412.778
ALDBSSCT0000000777	0	0	0	0	0	0	0	0	0	0	0	0	0	0
ALDBSSCT0000000778	0	0	0	0	0	0	0	0	0	0	0	0	0	0
ALDBSSCT0000000779	0	0	0	0	0	0	0	0	0	0	0	0	0	0
ALDBSSCT0000000780	7.46168	4.06794	2.46138	5.78146	18.9948	12.6261	74.9257	64.0558	187.251	442.212	427.128	446.023	124.05	432.835
ALDBSSCT0000000781	0	0	0	0	0	0	0	0	0	0	0	0	0	0
ALDBSSCT0000000782	0	0	0	0	0	0	0	0	0	0	0	0	0	0
ALDBSSCT0000000783	0	0	0	0	0	0	0	0	0	0	0	0	0	0
ALDBSSCT0000000784	9.66667	21.4336	7.88259	3.51118	6.49979	6.20508	0	0	0	0	0	0	0	0
ALDBSSCT0000000785	0	0	0	0	0	0	0	0	0.829481	0	0	0	0	0.744005
ALDBSSCT0000000786	0	0	0	0.291617	0	0	0	1.28695	0	0	0	0.366386	0	0
ALDBSSCT0000000787	0	0	0	0	0	0	13.786	28.0184	2.52399	0	0	0	0	0
ALDBSSCT0000000788	0	0	0	0	0	0	0	0	0	0	0	0	0	0
ALDBSSCT0000000789	0	0	0	0	0	0	0	0	0	0	0	0	0	0
ALDBSSCT0000000790	0.676562	0.811878	0.710574	0.366369	0	1.6449	2.49712	0.97557	6.32192	7.71615	14.54	11.2185	6.00192	17.8617
ALDBSSCT0000000791	87.7752	100.001	99.0128	51.1445	81.6462	53.5781	45.8472	30.888	29.9923	52.2153	124.267	74.6342	17.9188	79.332
ALDBSSCT0000000792	7.26561	12.0428	11.2064	0	0	0	1.22749	0	0	0	0	0	0	0
ALDBSSCT0000000793	0	0	0.271765	0.304672	1.39848	0.417864	0	0	0	0	0	1.70385	0	0.931166
ALDBSSCT0000000794	0	0	0.0069685	0.00611101	0.0240857	0.00770809	0	0	0	0	0	0.0481173	0	0.0282359
ALDBSSCT0000000795	836.124	783.13	972.537	583.202	529.62	710.95	153.55	105.236	214.374	423.281	661.093	1751.77	1547.19	2072.25
ALDBSSCT0000000796	0.411147	0.188666	0.781939	0.132349	0.162398	0.315494	2.7084	1.28994	2.64702	9.7722	12.8879	7.87983	1.6387	12.5201
ALDBSSCT0000000797	0	0	0	0	3.58234	0.358589	0	1.02709	0	2.44674	3.70889	2.95368	0	0
ALDBSSCT0000000798	0	0	0.198225	0.0684628	0.485041	0.627671	0.0799582	0.302874	3.54359	1.09634	0.435244	0.258418	0.57193	0.21228
ALDBSSCT0000000799	0	0	0	0	0	0	10.6425	0	0	0	0	0	0	0
ALDBSSCT0000000800	29.2708	31.7745	33.3993	24.1212	6.31357	16.4157	14.9377	8.70773	19.9761	61.9157	61.3489	84.9042	18.4916	124.122
ALDBSSCT0000000801	0	0	0	0	0	0	15.7896	30.3929	137.697	48.4847	116.181	797.835	437.542	334.496
ALDBSSCT0000000802	0	0	2.02878	0.753311	0	1.02097	6.82347	2.20839	50.3299	13.767	5.29427	53.327	4.6207	33.4562
ALDBSSCT0000000803	0.888583	1.00293	0	0	0	0	0	0	0	0	0	0	0	0
ALDBSSCT0000000804	8.78279	4.2084	6.12547	2.04599	12.5437	12.7638	5.96417	12.6645	6.58116	2.03419	0	10.0191	1.87583	6.17478
ALDBSSCT0000000805	236.932	320.044	212.033	120.552	31.7627	81.3473	55.2175	87.2659	673.567	976.138	689.447	402.368	765.971	520.353
ALDBSSCT0000000806	3.02618	4.81205	2.35276	0.655556	8.21687	1.48382	0	3.12264	150.805	453.664	238.637	14.6618	12.7036	8.02753
ALDBSSCT0000000807	114.182	67.5522	139.017	49.8958	21.8671	72.4015	35.9492	49.5196	719.018	1087.43	895.362	1272.84	1556.11	1220.85
ALDBSSCT0000000808	73.7752	94.6111	55.7458	52.3729	14.1262	31.7414	0.709378	0	0	0	0	0	1.77935	0
ALDBSSCT0000000809	1.63516	3.62423	9.60499	7.13049	2.99743	8.6581	11.4433	8.88383	16.7053	64.9051	21.4866	3.24002	9.75933	18.639
ALDBSSCT0000000810	0	0	1.38207	0	0	0	0	0	0	0	0	0	0	0
ALDBSSCT0000000811	0	0	0	0	0	0	8.07194	5.04895	0	24.8983	0	0	0	6.00719
ALDBSSCT0000000812	3.3331	2.05547	0.743829	3.86754	3.61447	1.07542	0	0	0	0	60.0572	0	10.7951	1.73043
ALDBSSCT0000000813	0.276666	0.743651	0.222884	0.124288	0	0.0914617	0	0	0	0	0	0	0	0.463992
ALDBSSCT0000000814	0	0	0	0	0	0	1.41614	2.63	3.26538	0	0	0	0	1.46382
ALDBSSCT0000000815	0	0	0	0	0	0	0	0	0	0	0	0	0	0
ALDBSSCT0000000816	0	0	0	0	0	0	0	0	0	0	0	0	0	0
ALDBSSCT0000000817	0	0	0	0	0	0	0	0.919926	0	0	0	0	1.51411	0
ALDBSSCT0000000818	0	0	0	0	0	0	0	0.22112	0	0	0	0	0.138251	0
ALDBSSCT0000000819	0	0	0	0	0.704619	0	6.6853	9.55565	0	9.94559	0	0	0	9.41041
ALDBSSCT0000000820	0	0	0	0	0	1.02731	0	0	21.2744	13.3177	0	4.22331	0	17.3484
ALDBSSCT0000000821	0.646538	0.733568	0	0	0	0	0	0	0	6.50344	0	2.60839	0	2.14215
ALDBSSCT0000000822	10.1825	12.8173	0	10.0839	2.63484	22.2725	41.8139	58.5372	39.3753	34.963	200.482	42.6618	112.408	113.864
ALDBSSCT0000000823	497.648	406.521	494.559	534.529	308.636	668.341	69.0392	100.345	139.542	404.862	211.787	586.314	364.912	466.244
ALDBSSCT0000000824	48.0725	57.3431	48.5579	38.4245	30.6687	33.2589	93.8972	70.5432	160.404	290.479	418.472	462.549	207.979	392.749
ALDBSSCT0000000825	0	0	0	1.34656	0	1.52345	0	0	0	0	0	0	0	0
ALDBSSCT0000000826	29.9064	32.9373	30.7714	23.9093	25.3809	18.6099	59.3328	53.4803	54.9807	58.0593	79.1599	108.38	40.4714	101.8
ALDBSSCT0000000827	0	0	0	0	0	0	0	0	12.0616	0	0	0	0	0
ALDBSSCT0000000828	0	0	0	0	0	0	0	0	0	0	0	0	0	0
ALDBSSCT0000000829	0	0	0	0	0	0	0	0	0	0	0	0	0	0
ALDBSSCT0000000830	0	0	0.53385	0	0	0	0	1.2913	0	0	0	0	0	0
ALDBSSCT0000000831	14.9409	6.49638	5.9118	3.88439	24.33	13.2465	5.76976	12.9099	16.7921	27.4299	25.3452	65.4802	0	69.8529
ALDBSSCT0000000832	560.814	439.055	520.215	429.909	272.986	321.546	49.0709	46.1914	0	0	0	0	0	0
ALDBSSCT0000000833	16.0514	37.8973	23.7462	39.6335	36.5162	10.176	282.494	260.835	0	252.054	0	0	0	0
ALDBSSCT0000000834	0	3.89264	0	0	17.8096	0	0	4.40826	0	0	0	0	0	0
ALDBSSCT0000000835	24.2484	47.3304	45.2637	15.6163	56.5528	19.2635	7.73799	2.59531	0	0	0	0	0	0
ALDBSSCT0000000836	0	13.7366	0	25.5251	0	26.8362	0	8.24e-05	0	0	0	0	0	0
ALDBSSCT0000000837	20.4362	3.30512	32.0515	20.5809	0	15.0584	0	4.14867	8.18474	0	0	0	0	0
ALDBSSCT0000000838	113.413	120.284	103.619	92.3293	98.1717	154.919	8.8862	11.8477	0	0	0	0	0	3.38647
ALDBSSCT0000000839	0	0	39.1835	7.24964	0	0	0	0	0	0	0	0	0	5.3853
ALDBSSCT0000000840	39.8343	74.7088	55.1229	31.0687	57.5398	55.9739	16.5368	3.80541	0	0	0	0	0	0
ALDBSSCT0000000841	4.53128	6.91161	5.61843	3.86045	3.7587	3.44285	3.1369	2.33728	9.96941	14.214	10.6254	19.0321	7.59521	18.1162
ALDBSSCT0000000842	2.69084	4.61129	5.21662	3.27154	6.38786	3.31414	0	1.11495	0	0	0	0	0	0
ALDBSSCT0000000843	0	0	0.567925	0	0.882042	0	1.79679	4.11455	0	0	8.90526	10.6215	7.88585	23.264
ALDBSSCT0000000844	0	0	0	3.07466	0	0	0	0	0	0	0	0	0	0
ALDBSSCT0000000845	0	0	0	1.42358	1.86617	0	5.84402	0	4.18003	39.5359	87.4098	20.2609	0	20.783
ALDBSSCT0000000846	1.72989	0	1.69555	4.71887	0	5.82365	0	0	0	0	0	0	2.57978	2.81417
ALDBSSCT0000000847	0	0	0.62471	0	0	4.40771	0	0	0	0	0	0	1.9267	0
ALDBSSCT0000000848	18.6558	0	0	15.9183	30.7187	72.1383	36.8118	41.7534	0	0	0	0	0	0
ALDBSSCT0000000849	416.602	495.982	541.758	341.975	289.988	399.515	145.692	97.5173	150.451	84.2923	262.387	128.286	126.95	89.2104
ALDBSSCT0000000850	14.07	27.4842	19.9525	12.394	6.13686	7.2765	6.64971	8.88671	34.7203	34.452	79.2065	46.97	7.18546	21.2636
ALDBSSCT0000000851	4.96312	12.6792	14.4719	0	5.14491	2.43287	28.9389	21.5208	210.034	170.846	170.001	423.195	202.751	252.954
ALDBSSCT0000000852	1.39622	1.81858	1.2079	0.951041	0.701208	1.30988	5.15512	4.02185	31.6498	12.5898	14.1589	7.68741	1.18101	6.64244
ALDBSSCT0000000853	0	0	0.184431	0	0.0366056	0.473031	0.181617	0.549158	0.5495	0	0	2.72664	0.573667	1.43993
ALDBSSCT0000000854	287.073	285.897	312.441	755.251	1004.53	977.999	129.281	126.759	0	19.7273	1.34556	1.59117	2.55047	9.14775
ALDBSSCT0000000855	0	0.239463	0	0.448331	0.398745	0	0.131907	0	0	0	0	0	0	0
ALDBSSCT0000000856	0	0	0	0	0	0	0	0	0	0	0	0	0	0
ALDBSSCT0000000857	0	0	0	0	0	0	0	0	0	0	0	0	0	0
ALDBSSCT0000000858	0	1.42983	0	0	0	0	0	0	0	0	0	0	0	0
ALDBSSCT0000000859	0	0	0	0	0	0	0	0	0	0	0	0.234466	0	0
ALDBSSCT0000000860	0	0	0	0	0	0	0	0	0	0	0	0	0	0
ALDBSSCT0000000861	0	0	0	0	0	0	0	0	0	0	0	0	0	0
ALDBSSCT0000000862	0	0	0	0	0	0	0	0	0	0	0	0	0	0
ALDBSSCT0000000863	0	0	0	0	0	0.171396	0	0.823557	0	0	0	0	0	0
ALDBSSCT0000000864	0	0	0	0.34628	0.0815097	0	0	0	0	0	0	0	0	0
ALDBSSCT0000000865	0	0	0	0	0	0.0983028	0	0	0	0	0	0	0	0.332449
ALDBSSCT0000000866	0	0	0	0	0	0	0	0	5.7359	14.4111	3.27634	2.34026	0	7.04846
ALDBSSCT0000000867	0	0	0	0	0	0	0	0	0	0	0	0	0	0
ALDBSSCT0000000868	0	0	0	0	0	0	0	0	0	0	0	0	0	0
ALDBSSCT0000000869	0.781422	2.08697	0.504663	0.984713	0.495819	1.67067	1.30337	2.59785	1.46958	11.609	13.7939	8.46524	6.64819	8.25742
ALDBSSCT0000000870	0	0	0	0.446225	0	0.401806	0	0	0	0	2.7677	1.65507	0	1.35943
ALDBSSCT0000000871	0	0	0	0	0	0	0	0	0	0	0	0	0	0
ALDBSSCT0000000872	0	0	0	0	0	0	0	0	0	0	0	0	0	0
ALDBSSCT0000000873	0.259523	0	0.757778	0.716774	1.62786	0	3.06646	1.99419	2.38468	0	3.56078	4.19408	0	5.13922
ALDBSSCT0000000874	0.0872411	0	0.250696	0.220196	0.478905	0	1.03491	0.632122	0.853907	0	1.16614	1.43111	0.519965	1.79166
ALDBSSCT0000000875	2.44481	0	0	0	0	0	0	0	0	0	0	0	0	3.93217
ALDBSSCT0000000876	0	0	0	0	0	0	0	0	16.5037	0	0	14.9787	0	0
ALDBSSCT0000000877	0	0	0	0	0	0	1.69921	0.921978	0	0	0	0.614036	0.454143	0
ALDBSSCT0000000878	0	0	0	0	0	0	0	0	0	0	0	0	0	0
ALDBSSCT0000000879	0	0	0	0	1.27004	0	0	0	0	6.70651	0	0	0	0
ALDBSSCT0000000880	0	0	0	0	0	0	0	0	0	0	0	0	0	0
ALDBSSCT0000000881	0	0	0	0	0	0	13.2596	8.21561	0	0	0	0	0	7.37484
ALDBSSCT0000000882	0	0	0	0	0	0	0	0	0	0	0	0	0	0
ALDBSSCT0000000883	0	0	0	0	0	0	0	3.67689	0	0	0	0	0	0
ALDBSSCT0000000884	0	0	0	0	0	0.775635	2.82163	1.45981	10.9896	7.68195	2.64736	9.57947	2.40351	0
ALDBSSCT0000000885	0	0	0	0	0	0	0	0	0	0	0	10.2268	0	0.839923
ALDBSSCT0000000886	0	0	0	0	0.171787	0	0	0	0	2.30733	0	0	0	0
ALDBSSCT0000000887	0.748639	1.69461	5.09769	1.21708	2.24965	4.7573	0	1.39731	0	0	0	13.5657	0	1.23795
ALDBSSCT0000000888	0	0	0	0	0	0	0	0	0	0	0	0	0	0
ALDBSSCT0000000889	0	0	0	0	0	0.761009	0	0	0	0	0	43.8569	124.919	64.3734
ALDBSSCT0000000890	0	0	0	7.14987	0.954169	0	0	0	0	2.54236	0	8.54626	9.61596	31.6629
ALDBSSCT0000000891	14.2491	3.31908	11.8784	0.00120364	0	2.43717	0	0	0	0	0	0	0	0
ALDBSSCT0000000892	19.0769	48.3284	27.5304	16.6992	0	15.8377	0	1.73739	22.4257	16.356	3.15237	44.5859	97.4154	128.689
ALDBSSCT0000000893	0	0	1.29584	0	0	0.641999	0	5.46374	25.5362	11.5268	2.19957	39.6754	10.2938	36.9542
ALDBSSCT0000000894	1.51038	0	1.07185	0	0	0	0	1.18891	1.92944	3.90299	0	2.54324	7.08205	3.64377
ALDBSSCT0000000895	144.864	144.75	174.081	192.972	280.596	216.054	34876.1	30483.9	47564.5	74009.3	77574.5	1968.03	536.97	708.826
ALDBSSCT0000000896	0	0	0	0	0	0	0	0	0	0	0	54.4506	90.198	177.485
ALDBSSCT0000000897	1.28023	2.17917	2.48885	1.03996	1.2058	0	0	0	15.2057	36.5038	1.08204	9.03972	0	3.18169
ALDBSSCT0000000898	1.34899	8.6526	2.63527	0.733646	0	0	0	0	10.9643	0	0	2.688	2.01598	4.41866
ALDBSSCT0000000899	0	1.24517	0	0.956243	0	0	0	0	2.08903	0	0	0	0	0
ALDBSSCT0000000900	7.61411	1.73237	5.27153	4.96438	6.51509	8.17221	17.8393	10.8999	59.8877	65.2286	89.7744	61.8452	17.5321	81.1177
ALDBSSCT0000000901	69.9143	92.0645	69.5515	35.3752	57.3279	57.3131	451.666	547.767	318.123	600.427	609.404	689.268	259.195	608.163
ALDBSSCT0000000902	0	8.92657	8.2147	0	0	3.97662	0	0	0	0	0	111.319	0	103.642
ALDBSSCT0000000903	0	0	0	0	0	0	0	1.52794	23.4225	0	12.901	0	0	1.81629
ALDBSSCT0000000904	1.76465	1.79575	2.00538	1.42936	1.08061	2.06949	1.54333	1.85042	7.63854	7.8513	14.334	9.50284	1.02711	8.89777
ALDBSSCT0000000905	5.00538	3.57611	5.7605	4.05637	1.308	5.39667	1.95107	0.889656	0	2.1383	32.0152	13.9651	4.22598	13.0355
ALDBSSCT0000000906	0	0	0	0	0	0	0	0	0	0	0	0	1.47176	0
ALDBSSCT0000000907	0	0	0	0	0	0	0	0	0	0	0	24.6485	19.3384	1.12458
ALDBSSCT0000000908	1.2774	1.45999	2.78561	1.03525	4.24762	1.88857	0.398195	0.90795	0	0	0	1.29582	0	0
ALDBSSCT0000000909	0	0	0	0	0	0	0	0	0	41.2977	0	0	0	0
ALDBSSCT0000000910	0	4.84533	3.61598	0.466808	2.77387	2.54258	9.24543	16.2251	84.0236	91.5418	119.528	309.999	154.959	204.486
ALDBSSCT0000000911	237.675	306.844	276.955	265.499	91.2577	196.21	5.89605	64.4536	74.4135	74.33	30.2398	582.655	229.254	263.395
ALDBSSCT0000000912	0	0	0	0	0	0	10.7275	1.86131	24.1405	87.3379	0	4.09476	0	0
ALDBSSCT0000000913	0	0	2.55736	0	0	0	0	10.3217	0	0	0	0	0	8.31319
ALDBSSCT0000000914	22.7328	31.5568	24.3433	23.131	41.9113	26.2279	24.6671	13.3095	163.742	141.991	133.472	212.404	129.003	174.842
ALDBSSCT0000000915	24.3585	32.4156	20.3749	23.3157	16.7981	20.2677	5.54045	4.80553	0	0	0	2.32039	0	0
ALDBSSCT0000000916	0	0.549143	0.936282	2.08658	0.182435	0.236953	16.0952	16.808	39.233	28.5637	6.54873	40.0018	5.78771	40.8667
ALDBSSCT0000000917	34.9278	65.4285	66.9497	18.6594	23.9484	17.3854	15.9873	8.24476	335.267	343.202	497.067	218.079	305.645	183.28
ALDBSSCT0000000918	12.0832	26.1562	8.01748	4.4695	11.4986	34.4156	42.462	33.6522	55.7691	65.6236	456.002	7.76459	59.6011	0
ALDBSSCT0000000919	0	0	0	0	0	0	0	0	0	0	0	0	0	0
ALDBSSCT0000000920	0.954204	0	0	0	0	0	0	0	0	0	0	0	0	0
ALDBSSCT0000000921	0	0	0	0.494934	0	0	0	0.108966	2.26131	0	0	1.39727	2.7529	0
ALDBSSCT0000000922	0.329812	0.376859	0.286443	0	0	0	0	0	0	17.6418	0	0	0	0
ALDBSSCT0000000923	0	0	0.672596	0	0	0.552358	0	0	2.01131	0.640104	0	0	0	3.36237
ALDBSSCT0000000924	3.40719	4.0277	3.25337	3.48043	1.94087	3.83194	4.48262	4.33021	9.49414	13.8294	19.8526	8.60513	2.41717	13.0251
ALDBSSCT0000000925	0	1.09752	0	0	0	0	0	0	0	0	0	0	0	0
ALDBSSCT0000000926	0.788899	0.892028	3.07065	0	0	1.54132	0	0	0	1.31208	0	0	0	0
ALDBSSCT0000000927	0.582997	1.64361	1.14724	0.246495	0.375553	0.490345	0.781065	0.976125	2.51383	2.54106	1.70545	2.138	0.943757	2.74871
ALDBSSCT0000000928	4.84593	13.5397	4.23496	0.759249	0.179104	0.113572	1.43867	4.53714	0.116344	2.2796	1.34795	9.299	4.89095	13.6323
ALDBSSCT0000000929	0	0.452976	1.06235	0	0	0.582813	2.89261	0.457746	0.477192	2.30774	6.16126	3.11435	0.981162	2.05262
ALDBSSCT0000000930	454.683	454.583	512.879	466.098	433.474	377.327	58.9605	9.20765	74.4135	0	0	0	0	0
ALDBSSCT0000000931	167.507	141.512	132.41	151.922	161.071	124.23	14.0603	10.0586	78.0295	12.7189	99.5476	4.02248	3.03884	0
ALDBSSCT0000000932	0	0	0	0	0	0	0	0	0	0	0	0	1.70311	0
ALDBSSCT0000000933	14.4098	23.6442	0	4.12445	0	0	0	0	0	0	0	0	0	0
ALDBSSCT0000000934	0	0.451616	0	0.856027	0.750473	2.33768	4.71414	4.92406	95.7614	107.701	109.119	125.106	6.42122	106.057
ALDBSSCT0000000935	0	0	0	0	0	0	29.1333	22.6922	8.7e-07	2.93e-07	1.9e-07	4.53e-07	10.5949	5.66e-07
ALDBSSCT0000000936	0	2.69165	0	0	0	0	90.5201	95.0251	0	0	0	0	0	0
ALDBSSCT0000000937	0	0.282265	0.238788	0	0	0	0	0.117143	0	0	0	0	0.370148	2.05717
ALDBSSCT0000000938	22.7182	20.1367	32.3844	3.36922	5.79386	16.692	1.13242	2.48911	0	9.28186	0	1.84262	4.21096	3.07584
ALDBSSCT0000000939	39.1656	64.4228	32.4686	26.1469	7.86715	17.5705	0	4.46834	0	0	1.58796	3.80473	0	1.56265
ALDBSSCT0000000940	0	0	1.46844	0	0	0	0	0	0	0	0	0	0	0
ALDBSSCT0000000941	0	0	0	0	0.656845	0	0	1.08948	0	0	0	1.17175	0	0
ALDBSSCT0000000942	0	6.88921	0	0	0	0	14.1447	13.9499	4.98949	33.3121	0	6.14879	0	0
ALDBSSCT0000000943	0.546747	0.784652	0	0	0	0.202804	2.41041	1.10888	1.0384	0	0.93744	4.45314	0.205355	3.42943
ALDBSSCT0000000944	0	0	0.905592	1.29836	1.07289	0	0	0	0	6.00367	0	0	0	0
ALDBSSCT0000000945	0	0.798183	0	0	0	0	0	0	0	0	0	0	1.05552	0
ALDBSSCT0000000946	0	0	0	0	0	0	0	0	0	0	0	0	0	0
ALDBSSCT0000000947	13.0862	18.1886	17.4519	9.28582	6.19949	7.64504	2.7907	5.98656	0	0	0.695537	0	0	0
ALDBSSCT0000000948	150.999	181.844	208.38	182.403	173.024	176.349	68.3637	68.9302	0	0	0	0.674488	0	0.554036
ALDBSSCT0000000949	0	0	0	0	0	0	0	0	0	0	0	0	0	0
ALDBSSCT0000000950	0	0.590445	0.638845	5.8e-05	0	0.00815971	0.0015957	0	0	0	0	0	0	0
ALDBSSCT0000000951	88.5557	70.3432	90.5625	48.5105	85.6947	53.0515	0.297615	4.87006	0	0	0	0	0	0.889625
ALDBSSCT0000000952	0	0	0	0	0	0	0	0	0	0	0	0	0	0
ALDBSSCT0000000953	5.24094	0	0.0460837	0	0	0.0234788	0.114554	0	0.0230318	0	0	0	0	0
ALDBSSCT0000000954	0	0.89951	1.82674	2.20365	0	1.28186	4.21312	0	0.693876	0	0	0	0	0
ALDBSSCT0000000955	0	0	0	0	0	0	0	0	0	0	0	0	0	0
ALDBSSCT0000000956	95.6112	177.018	181.135	49.1013	94.9898	97.2297	54.1286	38.4188	0	0	0	37.3767	0	0
ALDBSSCT0000000957	0	0	12.5626	0	0	0	0	0	0	0	0	0	0	0
ALDBSSCT0000000958	0.237435	0	0.229971	0.51284	0	0	0	0	0	0	0	0	0	1.18903
ALDBSSCT0000000959	0.138347	0.143796	0.121166	0.150145	0.149001	0.131118	1.02582	0.78217	3.83624	3.50974	6.36742	2.31975	0.191353	2.98966
ALDBSSCT0000000960	0	0	0	0	0	0	0	0	0	0	0	0	0	0
ALDBSSCT0000000961	1.53878	3.01702	0	1.4118	0.350987	3.33743	0	0	0	0	0	0	0	0
ALDBSSCT0000000962	0	1.36425	2.02844	1.60354	0	0	0	0	0	0	0	0	0.523336	0
ALDBSSCT0000000963	1.73148	12.4623	4.48613	2.49956	0	1.13236	0	0	0	0	0.977268	4.66209	4.32624	0
ALDBSSCT0000000964	0	0	0	5.5045	0	0	0	0	0	0	0	0	0	0
ALDBSSCT0000000965	1.80217	2.04714	6.42223	1.62661	1.35944	0	12.1799	3.66348	13.2116	0	0	9.70245	6.30453	19.9208
ALDBSSCT0000000966	8.62528	18.7565	0	0	0	0	4.86219	38.661	0	0	0	66.8089	76.5993	54.5664
ALDBSSCT0000000967	9.48322	3.87554	2.82355	0.93062	0.642505	4.58922	2.35202	4.38814	23.1454	118.872	89.0733	42.158	19.2715	70.0336
ALDBSSCT0000000968	9.12304	10.8502	11.7059	3.46274	2.805	5.22096	0	0	0	0	0	1.07778	0	1.7705
ALDBSSCT0000000969	0.534643	0	0.594525	0	0	0	0	0	0	0	0	0	0	0
ALDBSSCT0000000970	3.31653	1.381	2.29586	1.2453	0.233719	0.297288	0.353761	0.26999	0	0	0	1.16141	0	1.90786
ALDBSSCT0000000971	195.952	182.788	229.477	173.863	114.82	227.009	51.6793	39.9694	0	0	25.2835	0	0	0
ALDBSSCT0000000972	53.1622	57.2188	46.8879	65.2593	73.431	47.2608	29.0261	27.4871	0	0	0	0	0	0
ALDBSSCT0000000973	285.837	209.847	293.03	275.471	460.194	319.335	103.478	112.027	0	0	0	0	0	0
ALDBSSCT0000000974	47.2739	47.4532	54.5133	211.348	323.341	199.775	131.972	137.937	6.82191	0	0	0	0	0
ALDBSSCT0000000975	0	0	0	0	0	0	0	0	0	0	0	0	0	0
ALDBSSCT0000000976	0	0	0	0	0	0	0	0	0	0	0	0	0	0
ALDBSSCT0000000977	0	0	0	0.258878	1.44879	0	0	0	0	0	0.812594	0	0	0
ALDBSSCT0000000978	0	0	0	0	0	0	0	0	0	0	0	0	0	0
ALDBSSCT0000000979	0	0	0	0	0	0.296765	3.34596	0	0	0	0	0	0	0
ALDBSSCT0000000980	0	2.51366	3.23915	1.65465	11.0813	2.72155	0	4.94262	25.3444	37.6362	123.786	41.1347	72.4621	38.2604
ALDBSSCT0000000981	22.4553	31.7739	26.343	37.9209	64.7733	68.8862	34.5991	31.2398	143.822	97.3204	69.0969	112.045	200.837	178.243
ALDBSSCT0000000982	4.25504	5.9893	7.09343	6.57273	11.1695	15.0458	4.72999	4.82323	68.4498	18.1999	87.683	40.2007	76.9205	82.4373
ALDBSSCT0000000983	9.48842	9.5615	2.82731	11.5594	26.2336	12.2612	0	8.76965	42.2317	39.6015	15.4315	68.5447	31.5904	38.673
ALDBSSCT0000000984	35.1371	70.6487	37.8415	74.3921	84.4771	98.6331	32.0315	20.414	6.04426	33.1544	0	16.8537	77.4888	58.7533
ALDBSSCT0000000985	0	0	0	0	0	0	0	0	0	0	0	0	0	0
ALDBSSCT0000000986	0	0	0	0	0	0	0	0	0	0	0	0	0	0
ALDBSSCT0000000987	1.65994	0	6.54424	0	3.04975	2.6851	6.33757	4.83865	19.2959	89.8841	110.943	77.0979	4.95304	85.9532
ALDBSSCT0000000988	195.007	281.103	188.111	193.05	117.558	348.378	26.3122	46.2563	0	0	0	235.082	774.957	327.558
ALDBSSCT0000000989	2.99253	6.65873	1.41259	2.35044	1.0611	0	0	0	0	0	0	11.5817	12.9263	2.10849
ALDBSSCT0000000990	1.10845	0	0	0	0	3.65655	0	0.571538	0	0	0	0	13.6723	6.35455
ALDBSSCT0000000991	4.23766	4.21856	4.11558	2.00659	0	0.520149	0	0	0	0	0	140.269	40.5209	98.5026
ALDBSSCT0000000992	39.8178	40.19	37.6337	34.9157	68.9113	45.406	18.2928	4.71009	47.0697	43.6682	83.1531	269.097	192.007	301.216
ALDBSSCT0000000993	58.3757	98.3248	72.0049	28.8933	57.4509	27.7423	26.1101	19.2686	0	0	0	0	4.30075	0
ALDBSSCT0000000994	0.601844	2.05091	0.584935	0.977798	1.13495	0	1.10927	0	0	0	0	3.64514	0	0.997881
ALDBSSCT0000000995	0	0	0	0	0	0	0	0	0	0	0	3.81784	5.76072	0
ALDBSSCT0000000996	0	0	0	0	0	0	0.794794	1.22852	0	0	0	0	2.00762	0
ALDBSSCT0000000997	58.3271	27.4671	22.6238	32.069	0	29.5601	5.92477	0	0	0	53.4142	0	0	0
ALDBSSCT0000000998	269.098	203.933	220.671	171.596	42.9829	125.63	0	38.1388	0	0	0	0	12.7665	0
ALDBSSCT0000000999	32.4723	45.2704	50.1852	39.041	53.6265	60.251	86.9441	94.145	170.361	385.071	467.986	442.052	239.779	518.555
ALDBSSCT0000001000	1.74515	7.55161	5.19561	0	0	0	0	0	0	0	0	0	0	0
ALDBSSCT0000001001	17.7285	23.1688	14.1023	39.4193	21.5816	40.4872	39.5319	40.6308	49.8463	79.5825	112.531	55.0319	20.9804	123.917
ALDBSSCT0000001002	34.0097	42.4909	42.5242	17.7576	3.01308	11.1837	8.04173	18.0285	0	30.7056	15.7707	67.7539	40.6581	100.24
ALDBSSCT0000001003	12.2453	11.32	5.91229	7.95067	8.31204	7.91105	41.1043	39.3453	161.148	171.367	186.428	80.6101	44.4721	84.4168
ALDBSSCT0000001004	1.82256	3.44996	5.90422	1.31608	1.37455	1.19149	3.73131	0.85477	6.6771	12.2506	2.05598	4.9055	5.46486	10.0718
ALDBSSCT0000001005	66.1739	83.1409	79.7993	29.8712	36.3334	38.7717	9.1324	15.4163	21.9133	29.427	0	14.0113	14.7233	16.1148
ALDBSSCT0000001006	0.292657	1.67355	1.41791	0.158091	0.445229	0.432904	3.65452	8.60681	3.29394	2.00279	2.9968	7.72291	0.878627	0.975968
ALDBSSCT0000001007	0.591223	0.676129	0.859354	2.39535	2.24841	2.18624	1.8454	1.68246	6.09843	14.6642	5.04464	7.20038	4.43741	7.88609
ALDBSSCT0000001008	0	0	0	0	0	0	0	0	0	9.07631	0	0	0	0
ALDBSSCT0000001009	465.5	476.775	499.773	404.487	466.626	521.179	59.3518	76.9202	11.416	16.7612	29.5477	0	0	1.03417
ALDBSSCT0000001010	16.883	20.4534	27.0232	11.6978	14.6637	5.92005	2.69833	0.696985	0	0	0	0	0	0
ALDBSSCT0000001011	62.9881	100.061	86.4844	68.2892	35.1704	63.5432	0	10.1966	0	8.37196	0	0	8.50851	0
ALDBSSCT0000001012	17.5889	34.1591	26.3189	21.6149	7.3996	19.3444	9.09567	0	0	0	0	105.534	57.8796	130.98
ALDBSSCT0000001013	0	0	0	0.398757	0	0	0	0	0	13.779	0	0	0	0
ALDBSSCT0000001014	0	0	0	0	0	0	0	0	0	0	0	0	0	0
ALDBSSCT0000001015	1.81614	2.0828	1.58243	1.17635	0.207924	1.07691	13.2351	15.227	2.74957	8.44561	16.1708	6.28104	3.54623	3.03503
ALDBSSCT0000001016	0.712225	0	0.692811	0	0	0.348456	0	0.998336	0	0	0	0	0	0
ALDBSSCT0000001017	0	0	0	0	0	0	0	0	0	0	0	0	0	0
ALDBSSCT0000001018	3.7699	5.9516	5.06646	3.7191	2.02973	2.56567	6.17645	6.16833	28.9193	19.4993	21.0219	16.4769	7.08573	32.4703
ALDBSSCT0000001019	4.44723	0	8.89625	17.3858	33.4489	0	27.2707	5.87857	54.4438	0	0	0	0	7.00503
ALDBSSCT0000001020	0	0	0	0	0	0	0	0	0	0	0	0	0	0
ALDBSSCT0000001021	0	0	0	0	0	0	0	0	0	0	0	0	0	0
ALDBSSCT0000001022	0	0	0	0	0	0	0	0	0	0	1.45273	0.0886766	0	2.24812
ALDBSSCT0000001023	0	0	0	0	0	0	0	0	0	0	0	0.309978	0	0
ALDBSSCT0000001024	0	0	0	0	0	0	0	0	0	0	0	1.33952	0	0.60724
ALDBSSCT0000001025	0	0	3.03144	0	0	5.48826	0	0	0	0	0	5.94453	0	4.50726
ALDBSSCT0000001026	0	0	1.5156	0	0	1.66794	0	0	10.6125	0	0	0	4.62437	5.24526
ALDBSSCT0000001027	37.6088	43.8214	34.2124	18.961	11.8639	26.6357	19.8731	20.06	71.8181	60.0063	76.6574	46.6961	37.8323	68.7283
ALDBSSCT0000001028	0	31.2437	12.6615	7.06437	4.57408	6.07636	0	8.43843	0	0	0	0	0	10.1512
ALDBSSCT0000001029	0	0	0	0	0	0	0	0	0	16.4622	0	4.38294	0	9.89998
ALDBSSCT0000001030	50.5239	34.0539	42.5791	56.6449	93.3284	56.3513	4.75772	12.3059	0	0	0	1.2225	0	1.00427
ALDBSSCT0000001031	0	0	0	0	0	0	0	0	8.09829	0	5.89276	24.4755	1.72748	14.8275
ALDBSSCT0000001032	0	25.5425	9.91211	0	0	0	0	0	0	0	0	0	0	0
ALDBSSCT0000001033	1.93114	2.80435	1.38369	1.84494	0.988174	1.79374	4.85269	3.2261	30.9713	19.7938	17.7944	16.8205	3.21566	15.15
ALDBSSCT0000001034	126.05	270.64	132.881	45.651	30.9754	46.4733	59.3475	49.1154	97.073	115.047	144.082	126.678	38.9215	135.881
ALDBSSCT0000001035	152.607	269.865	97.8234	34.3635	10.0593	26.2269	67.9692	38.7264	121.491	103.652	40.3429	81.4498	201.654	123.689
ALDBSSCT0000001036	0.784594	1.49671	0.778765	0.423736	0.203115	0.536068	1.83459	1.50211	3.03511	4.14262	4.48002	3.72718	1.17797	6.66768
ALDBSSCT0000001037	0.426262	0	0.413486	0	0	0.628902	0	0	0	0	0	0.862997	0	0.708864
ALDBSSCT0000001038	0	0	0	0	0	0	0	0	0	0	0	0	0	0
ALDBSSCT0000001039	0	0	0	0	0	0	0	0	7.80221	101.967	0	55.4234	214.544	114.132
ALDBSSCT0000001040	0	0	0	5.48622	4.73449	4.71868	0	0	77.8753	122.559	0	230.479	985.258	457.766
ALDBSSCT0000001041	0	0	1.05532	0	0	0	0	0.499436	8.03204	8.35772	5.42145	11.6001	5.6056	5.8821
ALDBSSCT0000001042	0	0	0	0	0	0	0	0	0	0	0	1.24025	0	5.09287
ALDBSSCT0000001043	5.80306	17.048	9.49786	8.45492	19.7293	13.92	10.0279	3.47478	0	0	0	11.4535	28.8036	47.052
ALDBSSCT0000001044	0	0	0	0	0	0	0	0	0	0	0	0	0	0
ALDBSSCT0000001045	9.46243	10.0476	7.06166	6.79491	11.0802	10.0176	11.9503	13.5234	45.9668	58.0311	55.5624	51.1348	26.4404	52.5143
ALDBSSCT0000001046	0	0	0	0	0	0	0	0	0	0	0	0	0	0
ALDBSSCT0000001047	7.4158	3.76593	5.05393	8.3811	14.4644	15.2997	11.9377	8.41429	32.4426	58.3771	61.1036	53.0029	17.0245	56.6796
ALDBSSCT0000001048	1.32799	0.836293	2.07431	1.47795	1.13536	2.85512	2.85316	2.18515	0.686189	3.29745	8.68816	6.06651	1.07748	4.08703
ALDBSSCT0000001049	0	0	0	0	0	0	0	0	0	0	0	0	0	0
ALDBSSCT0000001050	0	0	0	0	0	0	0	0	0	0	0	1.32523	0	1.08835
ALDBSSCT0000001051	0	0	0	0	0	0	0	0	0	0	0	0	1.3453	0
ALDBSSCT0000001052	0	0	0.839792	0	0	0	0	0	0	0	27.5297	0	0	0
ALDBSSCT0000001053	0	0	0	1.78201	0	6.12839	0	0	0	0	0	0	0	20.48
ALDBSSCT0000001054	0	0	0	0	0	0	0.861623	0	0	0	0	1.58728	13.1252	1.30484
ALDBSSCT0000001055	0	0	0	0	0	0	0	0	0	0	0	0	0	0
ALDBSSCT0000001056	0.387311	2.06025	1.50234	4.18115	7.77363	2.95672	9.45259	4.85778	14.8688	32.161	28.344	62.0362	40.3346	39.9681
ALDBSSCT0000001057	0	0	0	0	0	0	0	0	0	0	0	0	0	0
ALDBSSCT0000001058	0	0	0	0	0	0	0	0.382047	0.67381	0	1.09132	0	0	0
ALDBSSCT0000001059	0	0	0	0	0	0	0	0	0	0	0	0	0	0
ALDBSSCT0000001060	0	0	0	0	0	0	0	0	4.7182	0	5.90252	0	0	0
ALDBSSCT0000001061	0	0	0	0.118986	0	0.217632	0	0.679307	0	0	0	0	0	0
ALDBSSCT0000001062	0	0	0	0	0.061883	0	0	0	0	4.47126	0	2.63858	0	2.4384
ALDBSSCT0000001063	1.28959	0	0	0	0.477085	0	3.82525	0	0	0	19.2632	25.7286	9.63858	8.45776
ALDBSSCT0000001064	4.64152	6.05032	1.20873	6.72539	4.74511	2.85122	13.5096	6.49782	31.1226	43.1091	59.0025	56.5475	6.24489	52.3246
ALDBSSCT0000001065	0	0	2.74372	0	0	0.703712	0	0	0	0	0	0	0	2.38015
ALDBSSCT0000001066	453.203	626.718	536.451	224.581	382.086	217.312	14.7805	13.9669	275.024	235.653	359.984	197.285	281.658	184.811
ALDBSSCT0000001067	9.64759	19.1226	14.4016	1.19353	2.68301	3.57409	2.39652	3.3209	4.17759	12.7935	8.78539	17.5757	6.64093	21.4883
ALDBSSCT0000001068	0.367012	2.93288	2.4909	0.595084	0	0	0.912847	0	0	0	0	0	0	0
ALDBSSCT0000001069	0	0	0	0	0	0.317338	0	0	0	0	0	0	0	0
ALDBSSCT0000001070	0	0	0	0	0	0	0	0	0	0	0	0	0	0
ALDBSSCT0000001071	7.0774	8.04149	4.01166	1.91604	0	3.18166	0.362543	0	0	0	0	0	0	0
ALDBSSCT0000001072	15.1123	14.5051	12.0966	4.05019	6.94113	12.3737	8.15139	7.66026	23.3034	16.8772	103.069	32.0078	6.333	30.2133
ALDBSSCT0000001073	0	0	0	0	0	0	0	0	0	0	0	0	0	0
ALDBSSCT0000001074	0	0	0	0	0	0	0	0	0	3.10913	0	0	0	0
ALDBSSCT0000001075	0	0	0	0	0	0	1.33344	2.72082	0	7.0149	0	4.40087	0	0
ALDBSSCT0000001076	0	0	0	0	0	0	0	0	0	0	0	4.27826	0	0
ALDBSSCT0000001077	84.5987	131.642	87.5954	24.8293	13.0476	36.0291	26.5772	23.264	21.4753	126.498	93.5508	80.6035	43.6969	100.687
ALDBSSCT0000001078	0.60752	0	0	0.658041	0	0	0	0.284923	1.11285	0	0	6.13187	6.37567	0
ALDBSSCT0000001079	0	0	0	0	0	0	0	0	0	0	0	0	0	0
ALDBSSCT0000001080	5.49589	5.60572	3.40844	2.90846	2.98074	4.18012	10.3854	7.25971	15.3165	34.1191	37.5294	35.5583	11.4296	37.8622
ALDBSSCT0000001081	0.739763	0.566403	0.357926	1.41463	1.39067	1.15888	0.0777091	0.0595695	0.234415	1.91793	2.32629	18.8338	37.9757	29.1669
ALDBSSCT0000001082	0.86473	0	0	0	0	0.843857	0	0	0	0	0	0	0	0
ALDBSSCT0000001083	1.49164	2.16785	0.359957	1.01182	2.71974	0.938421	3.33519	6.09682	5.94422	13.669	39.4432	18.5413	5.326	28.1589
ALDBSSCT0000001084	0	0.306445	0	0.0688129	0.236996	0	0	0.601122	0.954097	0	0.436418	0.776298	0.753051	0.632451
ALDBSSCT0000001085	0	0	0	0	0.114794	0.14522	0	0	0	4.03077	0	8.03291	36.696	15.9613
ALDBSSCT0000001086	470.055	600.759	494.645	42.7524	3.88509	32.683	0	0	12.9516	0	6.70251	0	0	0
ALDBSSCT0000001087	3.5187	0	0	4.07313	0.881055	2.95048	0	0	1.89768	21.7318	33.9014	9.62721	0	6.79777
ALDBSSCT0000001088	0	0	0	0	0	0	0	0	0	0	0	0	0	0
ALDBSSCT0000001089	0	0.532832	0	0	0	0.3011	0	0	0	0.992002	0	0	0	0
ALDBSSCT0000001090	2341.66	3668.6	2514.23	1548.74	563.638	1506.42	1793.46	1475.37	9644.13	16322.2	14543.1	8647.29	3971.55	4228.01
ALDBSSCT0000001091	0	0	0	0	0	0	0	0	0	0	0	0	0	0
ALDBSSCT0000001092	0	0	0.16446	0.0923764	0.199966	0.337245	2.04324	1.64652	1.95084	6.18719	7.75413	10.8746	4.62848	9.17668
ALDBSSCT0000001093	1.66556	1.63741	0.928547	2.5817	0.727885	1.77673	1.70358	2.33911	3.66222	14.2571	8.89723	9.44249	4.69738	12.8968
ALDBSSCT0000001094	0.770117	0	0	0	0.289069	0.37629	0	0	0	0	0	3.09985	0	0
ALDBSSCT0000001095	0	0	0	0	0	0	0	0	0	0	0	0	0	0
ALDBSSCT0000001096	686.564	498.833	771.179	784.07	1020.84	1043.09	28.8875	31.8933	22.6803	0	0	58.9595	10.2935	7.45059
ALDBSSCT0000001097	0	0	0	0	0	0.137946	0	0	1.57565	0.957796	13.3709	3.40874	0	1.39949
ALDBSSCT0000001098	0	0	0	0	0	0	0	0	0	0	0	2.2682	1.67465	0
ALDBSSCT0000001099	0.230966	0	0	0	0.0880091	0.22804	0	0	3.91845	0.39662	6.31843	0	0	2.31357
ALDBSSCT0000001100	0	0.523625	0	0	0	0	0.284405	0	0	1.55744	0	0	0	0.763994
ALDBSSCT0000001101	0.86108	2.54299	2.49974	1.99109	1.55192	0.669396	2.01584	1.46833	14.5008	38.0588	30.1728	16.5359	11.2742	19.7579
ALDBSSCT0000001102	30.4096	45.6012	25.2781	7.44982	5.02999	10.9982	0	1.38151	36.5208	17.0053	25.0442	12.0718	27.229	24.8086
ALDBSSCT0000001103	0	0	0	0	0	0	0	0	0	0	0	0	0	0
ALDBSSCT0000001104	0	0	0	0	0	0	0	3.85833	0	0	0	25.1042	20.3032	42.9566
ALDBSSCT0000001105	0.493418	0.282479	0.238971	0	0.281889	0.730527	1.5443	0.58616	0	0	0	0.846008	5.18604	3.57704
ALDBSSCT0000001106	0	0	0	0	0	0	0	0	0	0	4.25958	2.66278	0	2.18743
ALDBSSCT0000001107	0	0	0	0	0	0	0	0	0	0	0	0	0	0
ALDBSSCT0000001108	87.1884	201.514	169.748	67.5206	93.5327	63.1322	215.088	146.961	681.682	699.405	767.716	286.233	201.72	601.136
ALDBSSCT0000001109	0	0	0	0	0	0.123735	1.09844	0	19.3488	0	0	9.16934	1.12944	12.1349
ALDBSSCT0000001110	0	0	0	0	0	0	0	0	0	0	0	0	0	0
ALDBSSCT0000001111	0.432558	0	0	0	0	0	0	0	0	0	0	0	0	0
ALDBSSCT0000001112	0.448741	0.257043	0.434588	0.121144	0	0	0.562485	0	0	0.385446	0	0.456069	0.67386	0
ALDBSSCT0000001113	2.27049	3.74797	1.63976	1.43938	1.32162	1.95197	7.0506	4.71343	18.5225	22.52	31.2611	21.2596	3.55023	26.7606
ALDBSSCT0000001114	1.78131	1.80091	0.626464	1.30993	1.81985	1.33698	1.40031	1.98984	4.23122	6.65212	9.27794	5.28444	3.08305	5.96891
ALDBSSCT0000001115	0	0	0	0	3.69e-05	0	0	0	0.0004706	0.000743451	0	2.73872	0.000329111	2.24916
ALDBSSCT0000001116	0	0	0	0	0.515469	0	0	0	1.24704	3.43696	0	0	1.02611	0
ALDBSSCT0000001117	0	0	0	0	0	0	0	0	0	0	0	0	0	0
ALDBSSCT0000001118	0	0	0	0	0	0	0	0	0	0	0	0	0	0
ALDBSSCT0000001119	0	0	0	0	0	0	0	0	0	0	0	0	0	0
ALDBSSCT0000001120	0	0	0	0	0	0	0	0	0	0	1.8025	0	0.524671	0.468519
ALDBSSCT0000001121	0	0	1.15706	0	0	0	0	1.63575	0	0	0	0	0	0
ALDBSSCT0000001122	1.43897	1.60241	0	0.783123	0.530179	0	0	0	12.4185	0	7.70488	5.72419	3.77362	0
ALDBSSCT0000001123	0	0	0	0	0	0	0	0	0	0	0	0	0	0
ALDBSSCT0000001124	28.5632	64.5362	47.4289	22.3217	8.49799	25.421	11.7262	5.08106	0	37.6222	0	70.9411	18.8711	66.5931
ALDBSSCT0000001125	0	0	0	0	0	0	0	0	0	0	0	0	0	0
ALDBSSCT0000001126	2.13458	2.34345	12.5929	1.16842	0	2.04189	0	0	17.6294	13.2391	13.8347	8.39357	19.051	20.6935
ALDBSSCT0000001127	0	0	0	0	0	0	0	0	0	0	0	0	0	0
ALDBSSCT0000001128	3.53594	1.51723	1.81792	6.63645	28.2625	11.9856	7.60515	1.26231	26.3855	11.739	14.0493	40.6422	16.323	52.9224
ALDBSSCT0000001129	0	0	0	0	0	0	0	0	0	0	0	0	0	3.64973
ALDBSSCT0000001130	0	0.821003	1.40438	1.53034	1.64094	0.353413	0	0.341908	0	16.134	0	5.8204	6.05365	21.5162
ALDBSSCT0000001131	0	0	0	0	1.26e-08	0	0	0	0	0	0	0	0	0
ALDBSSCT0000001132	0	0	0	0	0	0	0	0	0	0	0	0	0	0
ALDBSSCT0000001133	0	0	0	0	0	0	0	0	0	0	0	0	0	0
ALDBSSCT0000001134	0	0	0	0	0	0	0	0	0	0	0	0	0	0
ALDBSSCT0000001135	0	0	0	0	0	0	0	0	0	0	0	0	0	0
ALDBSSCT0000001136	0	0	0	0	0	0	0	0	0	0	0	0.660971	0	0
ALDBSSCT0000001137	0.970937	0.330072	0	0.0321931	1.74513	2.5026	24.657	15.5018	80.2842	100.128	125.274	105.98	2.81096	121.725
ALDBSSCT0000001138	2.32e-08	6.83e-09	0	0	4.11e-09	8.66e-09	4.76e-07	0	3.64e-06	1.69e-06	1.69e-06	2.93e-06	10.6963	4.75e-06
ALDBSSCT0000001139	0	0	0	0.405236	0	0	0.110027	0	0	0	0	0	0	0
ALDBSSCT0000001140	14.336	7.07786	6.10734	13.6123	8.37889	12.6697	151.299	253.826	59.4655	201.518	124.827	54.0006	40.2473	48.7895
ALDBSSCT0000001141	1.34337	1.49914	1.31208	2.92224	0	0.649834	5.56356	0.614261	0	0	0	0	2.00762	0
ALDBSSCT0000001142	17.8363	17.4088	10.2557	3.07645	3.84843	10.6875	18.5243	14.2321	19.9804	47.0172	52.2428	65.2181	7.51841	99.8812
ALDBSSCT0000001143	20.6817	27.2822	6.09656	7.91821	1.50227	0.990016	3.55511	0	3.42953	0	0	0	12.3049	33.4521
ALDBSSCT0000001144	0	0.269357	0.455568	0	1.43366	0.232183	0.441926	0	0	0	6.83501	1.43383	0.353145	0.785199
ALDBSSCT0000001145	4.59198	7.20745	1.2754	4.12688	2.08285	4.43915	5.09838	9.43293	16.516	23.6168	17.269	17.4554	1.94047	14.0309
ALDBSSCT0000001146	0	0	0	0	0	0	22.1426	0	0	0	0	0	0	0
ALDBSSCT0000001147	59.6714	36.9235	67.1757	119.333	27.6391	65.1975	11.2588	4.9906	0	16.8939	20.0036	0	1.77164	1.95977
ALDBSSCT0000001148	0	0	0	0	0	0	0	0	0	0	0	0	0	18.943
ALDBSSCT0000001149	0	0	0	0	0	0	0	0	0	0	0	0	0	0
ALDBSSCT0000001150	0.888583	0	0.865378	0	0	0	0	0	0	0	0	0	0	0
ALDBSSCT0000001151	27.9973	65.3053	50.5447	17.4538	19.7051	8.07017	4.36125	0.4793	0	0	0	0	0	0
ALDBSSCT0000001152	2.03861	2.67005	3.95411	2.83875	3.72149	3.30477	13.6353	12.9335	43.9655	65.6622	50.9194	47.4415	10.67	56.957
ALDBSSCT0000001153	1.43901	0.0713465	0	24.8943	25.1766	23.1232	0.203846	0.174418	8.52081	10.1678	36.7156	10.4708	12.3813	3.54128
ALDBSSCT0000001154	1.43937	5.30588	1.51676	1.37946	1.64265	2.92561	0.385387	1.10486	1.66955	18.1107	7.33941	2.34292	2.08306	3.74927
ALDBSSCT0000001155	0	3.91114	0	2.1996	3.44774	0.938248	10.5915	4.59844	19.9428	40.654	5.28336	42.1586	0	31.3504
ALDBSSCT0000001156	10.4201	5.7283	4.07077	5.39331	9.90455	9.02753	17.0451	13.8499	39.9365	176.916	155.302	63.7299	41.0656	148.096
ALDBSSCT0000001157	2.55504	3.62263	2.47002	0.741646	1.13134	0.561629	21.3296	12.5407	172.197	278.233	478.815	270.675	199.777	135.464
ALDBSSCT0000001158	6.884	9.14231	11.1412	2.59672	2.11309	2.36427	37.9859	35.9191	475.087	180.847	220.399	366.178	57.6766	131.144
ALDBSSCT0000001159	0	0	0	0	0	0	0	0	0	0	0	0	0	0
ALDBSSCT0000001160	1.98885	1.87737	0.966345	0.7036	0	0	0	0	0.617716	0	0	0.331652	0	0
ALDBSSCT0000001161	0	0	0	0	0.232768	0	0	0	0	0	0	0.303199	0	0
ALDBSSCT0000001162	0	0	0	0	0	0	0	0	0	0	0	0	0	0
ALDBSSCT0000001163	1.09898	3.73852	2.1453	2.12315	0	0.825771	1.67837	0	9.852	0.919398	2.79843	19.8688	0	22.5498
ALDBSSCT0000001164	0	0	0	0	0	0	0	0	0	0	0	0	0	0
ALDBSSCT0000001165	0	0	0	0	0.013375	0	0	0	0	0	0	0.0247526	0	0
ALDBSSCT0000001166	0.153569	0.527361	0.289701	0.251024	0	0.0950492	0.242945	0	1.60338	0.131859	0.378763	2.8792	0	3.39736
ALDBSSCT0000001167	6548.94	5750.51	5882.8	3577.08	1640.36	2750.66	430.687	618.319	260.824	0	52.2501	54.4242	24.0181	44.7036
ALDBSSCT0000001168	1.91892	3.08016	1.30054	1.13942	2.48904	0.948024	1.68676	3.74646	56.6045	72.9957	59.7823	98.7465	86.1744	81.7561
ALDBSSCT0000001169	0	0	0	0	0	0	0	0.709887	0	0	0	0	0	0
ALDBSSCT0000001170	14.3783	15.0186	4.26091	22.3041	10.9047	21.9847	26.7605	8.64652	24.6598	14.5111	30.1514	18.5685	5.41961	30.3697
ALDBSSCT0000001171	1.4133	1.3749	2.53731	1.53713	1.63108	0.704833	2.8597	1.59778	5.65667	5.5573	4.8999	10.3166	1.92239	13.4722
ALDBSSCT0000001172	0	0	0	0	0	0	0	0	0	0	0	0	0	0
ALDBSSCT0000001173	0	0	0	0	0	0.0479996	0	0	0	0	0	0	0	0
ALDBSSCT0000001174	0.989869	0.283342	0.479413	0	1.03674	0.196254	0.929389	0	0	1.69814	2.11454	1.50836	0.371568	1.23902
ALDBSSCT0000001175	0	0	0	0	0	0	0	0	0	0	0	0	0	0
ALDBSSCT0000001176	5.19109	7.98094	3.8914	6.46488	5.27624	5.50011	9.2381	7.96969	15.3731	23.386	32.765	34.7123	18.9761	39.4839
ALDBSSCT0000001177	0.505781	2.23548	0.591403	1.72403	1.54303	1.48672	3.90345	4.72557	14.3212	38.1618	42.863	29.7656	5.25717	48.7997
ALDBSSCT0000001178	0	0	0	3.18969	0	0	4.48129	0	0	0	0	0	0	0
ALDBSSCT0000001179	0.626541	0.719536	1.09134	0.338049	0.335318	1.17777	0	0.358947	13.3396	3.68845	1.28954	11.2292	4.14198	6.70862
ALDBSSCT0000001180	5.94e-08	5.99e-08	4.31e-08	1.35e-08	5.21e-09	8.25e-09	6.69e-08	2.07e-08	3.42e-07	1.62e-07	1.48e-07	2.69e-07	1.73e-07	4.98e-07
ALDBSSCT0000001181	15.1203	17.95	13.9427	16.2784	17.1439	17.7674	21.6929	18.7967	43.316	60.7497	70.9426	58.6275	13.949	74.0096
ALDBSSCT0000001182	0	0	0	0	0	0	0	0	0	0	0	1.92094	0	0
ALDBSSCT0000001183	0	0	0	0	0	0	0	0.677435	0	2.27921	0	0	1.3445	3.04328
ALDBSSCT0000001184	1.73187	1.26174	2.63397	7.19968	1.54247	7.18744	3.13817	2.61948	21.8626	24.1184	10.9585	26.6972	3.58952	32.8589
ALDBSSCT0000001185	0	0	0	0	0	0	0	0	0	0	0	0	0	0
ALDBSSCT0000001186	0	0	0	0	0	0.858698	142.841	53.593	12.0571	50.2836	43.838	0	8.70223	27.3711
ALDBSSCT0000001187	4.7295	2.21081	0	0	0	0	0	0	0	0	0	0	0	8.03543
ALDBSSCT0000001188	4.26097	13.2873	8.98526	0	0	0	125.377	68.3485	0	54.0552	0	227.423	337.302	540.009
ALDBSSCT0000001189	0	0	0	0	0	0	0	0	0	0	0	58.5613	28.0945	103.876
ALDBSSCT0000001190	0	0	0	0	0	0	0	0	0	0	0	0	0	12.0281
ALDBSSCT0000001191	0	0	0	0	0	0	0	0	0	0	0	0	0	0
ALDBSSCT0000001192	0	0	0	0	0	0	0	0	0	0	0	0	0	0
ALDBSSCT0000001193	0	0	0	0	0	0	0	0	0	0	0	0	0	0
ALDBSSCT0000001194	0	0	0	0	0	0	0	0	0	0	0	0	0	0
ALDBSSCT0000001195	11.0122	9.98956	12.7314	8.97569	7.38301	10.6866	16.2202	13.313	34.2281	41.4054	30.863	44.7088	14.141	35.3071
ALDBSSCT0000001196	0	0	0.844786	0.611876	0.146602	0	11.4207	5.17047	0.0580203	40.5805	32.6459	54.5859	76.7813	79.8544
ALDBSSCT0000001197	1.0037	0	0.884801	0.480769	0	0	0.536596	2.05837	0	0	0	0	4.06734	1.55673
ALDBSSCT0000001198	354.629	495.283	393.481	266.8	47.7789	203.763	47.5888	27.4276	0	0	0	74.2679	91.0889	206.557
ALDBSSCT0000001199	2.24493	2.16324	1.85713	1.58283	1.46883	1.79286	26.7486	18.9001	13.7815	19.9356	14.234	29.356	26.2469	31.4512
ALDBSSCT0000001200	0	2.61835	0	0	2.60246	0.56699	21.6157	16.1299	4.11046	0	0	9.3475	0	36.4674
ALDBSSCT0000001201	0	0	0	0	0	0	0	0	0	0	0	0	0	0
ALDBSSCT0000001202	0	0	0	0	0	0.858468	2.13424	0	0	0	0	0	0	0
ALDBSSCT0000001203	0	0	0	0	0	0	0	0	0	0	0	0	0	0
ALDBSSCT0000001204	0	0	0	0	0	0	0	0	0	0	0	1.53187	0	0
ALDBSSCT0000001205	3.03903	2.36761	6.01544	0	0.674772	0	0	2.47148	0	0	0	0	1.33486	0.988751
ALDBSSCT0000001206	0	0	0	1.15938	0	0.395509	0	0	0	0	0	0	0	0
ALDBSSCT0000001207	0	0.516181	0.571528	0.32138	0	0.495806	0	0	0	0	0	0	0	0
ALDBSSCT0000001208	7.16508	8.04935	12.9244	4.40336	4.3257	6.09848	0	0	0	0	0	0.965626	0.715977	0
ALDBSSCT0000001209	10.7166	10.8359	11.0553	3.23911	3.40233	5.12972	0.557648	0	0	0	0	0	0	0
ALDBSSCT0000001210	0	0	0	0	0	0	0	0	0	0	0	0	0	0
ALDBSSCT0000001211	36.5819	30.9297	39.503	21.5651	8.71655	9.97813	0	10.4887	0	22.6362	4.65442	0	6.30998	4.60424
ALDBSSCT0000001212	46.0933	35.6424	86.2581	5.77131	2.27059	4.93044	0	5.29878	0	3.22746	0	0	0	0
ALDBSSCT0000001213	58.9962	75.0114	43.0838	32.4929	17.4249	22.7939	0	4.06104	0	0	0	0	0	0
ALDBSSCT0000001214	16.974	57.3302	58.3967	2.16819	4.8413	2.42986	0	0	0	0	0	0	0	0
ALDBSSCT0000001215	14.3148	0	42.1258	42.137	0	35.3519	142.541	607.854	98.0199	238.922	496.818	26.6793	0	22.811
ALDBSSCT0000001216	0.431399	0	0	0	0	0	3.4749	5.69921	0	0.731979	1.46648	0	0	0
ALDBSSCT0000001217	20.8146	15.7968	24.5392	10.1867	9.5581	8.52001	0.612183	2.33307	0	0	0	0	0	0
ALDBSSCT0000001218	0	0	0	0	0	0	0	0	0	0	0	0	0	0
ALDBSSCT0000001219	0	0	0	0	0	0	0	0	0	0	0	0	0	0
ALDBSSCT0000001220	0	0	0	0	0	0	0	0	0	0	0	0	0	0
ALDBSSCT0000001221	0	0	0	0	0	0	0	0	0	0	0	0	2.27976	0
ALDBSSCT0000001222	0	0	0	0	0	0	0	0	0	0	0	0	0	0
ALDBSSCT0000001223	0	0	0	0	0	0	0	0	0	0	0	0	0	0
ALDBSSCT0000001224	0	0	0	0	0	0	0	0	0	0	0	0	0	0
ALDBSSCT0000001225	0	0	0	0	0	0	0	0	0	0	0	0	0	0
ALDBSSCT0000001226	0	0	0	0	0	0	0	0	0	0	0	0	0	0
ALDBSSCT0000001227	0	0	0	0	0	0	0	0	0	0	0	0	0	0
ALDBSSCT0000001228	0	0	0	0	0	0	0	0	0	0	0	0	0	0
ALDBSSCT0000001229	0	0	0	0	0	0	0	0	0	0	0	0	0	0
ALDBSSCT0000001230	0	0	0	0	0	0	0	0	0	0	0	0	0	0
ALDBSSCT0000001231	0	0	0	0	0	0	0	0	0	0	0	0	0	0
ALDBSSCT0000001232	0	0	0	0	0	0	0	0	0	0	0	0	0	0
ALDBSSCT0000001233	34.005	43.8104	44.8301	16.8831	8.72759	17.7364	13.4646	9.46556	18.1006	66.6362	66.6459	76.946	50.2771	95.5694
ALDBSSCT0000001234	1.08452	2.04036	3.00292	1.34488	1.46191	3.08399	1.60901	2.07316	4.81995	9.77837	21.0531	8.21745	6.87261	7.15151
ALDBSSCT0000001235	0.162433	0.856918	0.267619	0.0620309	0.142536	0.118241	0	0.362198	0	1.10909	0	1.95185	4.34056	2.75136
ALDBSSCT0000001236	0.34822	0.547799	0	0.13025	0.200286	0.124363	0.119339	0	0	0.702392	0	2.11913	3.5462	2.31409
ALDBSSCT0000001237	20.1513	22.3161	22.9298	18.867	7.19025	24.0916	16.2773	4.19165	37.2583	59.95	40.1221	76.0124	120.033	90.6216
ALDBSSCT0000001238	0	0	0	0	0	0	0	0	0	0	0	0	0	0
ALDBSSCT0000001239	22.3531	14.3105	13.1181	10.1122	8.61308	9.68676	16.2533	9.11177	105.839	94.9122	59.4785	60.9354	19.7935	101.397
ALDBSSCT0000001240	2.12147	1.19228	3.10288	2.88022	3.55516	1.03157	9.54924	4.40943	0	24.3404	0	0	0	10.4762
ALDBSSCT0000001241	0	0	1.93634	0	6.92582	12.8326	68.5185	105.877	0	0	0	0.471452	0	16.8346
ALDBSSCT0000001242	36.2942	48.6863	49.158	44.2013	61.3827	61.3996	0	11.9609	29.5669	30.8187	0	0	6.96707	4.22477
ALDBSSCT0000001243	0	0	0	0	0	0	29.6471	0	0	0	0	0	0	2.28453
ALDBSSCT0000001244	0	0	0	0	1.53185	0	8.05119	30.9839	0	0	0	0	0	0
ALDBSSCT0000001245	36.9416	47.2466	37.098	15.7716	4.52245	9.89484	64.432	37.7579	0	45.3395	0	22.8223	18.8459	2.59864
ALDBSSCT0000001246	18.182	0	0	0	0	0	0	0	0	0	0	0	0	0
ALDBSSCT0000001247	42.7372	41.0841	50.9795	34.5151	39.4735	49.9725	9.148	13.1131	0	4.42071	0	0	0	0
ALDBSSCT0000001248	28.4253	49.8795	38.1578	8.29749	3.53088	5.10395	10.058	7.38698	39.8433	74.8706	144.897	26.9526	10.3265	29.3569
ALDBSSCT0000001249	0	0.982999	0.477629	0	5.18061	2.75358	2.41425	5.07727	46.6687	13.7117	77.5754	42.4819	12.3432	27.5492
ALDBSSCT0000001250	16.2394	10.5956	25.7805	7.19069	3.48839	1.54582	0	0	0	0	51.5868	0	0	5.16091
ALDBSSCT0000001251	0	0	0	0	0	0	0	1.30091	0	0	0	0	0	0
ALDBSSCT0000001252	0.460186	0	0	0.497867	0.696832	1.13108	3.41761	2.38672	33.2413	16.3758	32.0516	31.6689	6.90459	24.4824
ALDBSSCT0000001253	0	0	0	0	0	0	0	4.38098	0	0	0	0	0	0
ALDBSSCT0000001254	13.0112	10.7769	10.4007	9.31589	16.9857	17.0643	40.8248	37.0936	64.5714	123.402	119.025	113.422	34.0807	159.354
ALDBSSCT0000001255	3.36916	5.70897	3.27957	0	0	0	0	1.56737	0	0	0	0	6.30673	0
ALDBSSCT0000001256	8.15679	7.62504	7.94294	5.79444	1.80848	6.784	3.32442	2.98183	4.88989	26.1024	26.2171	7.02567	4.95722	16.5069
ALDBSSCT0000001257	28.7362	26.6966	28.6305	34.2288	19.061	35.1348	9.11361	14.4318	82.0406	42.5745	38.6545	39.6197	0	58.2894
ALDBSSCT0000001258	379.838	611.158	339.244	126.755	45.0744	93.1839	17.1189	18.5105	30.6309	53.0637	64.3627	37.0213	65.6733	47.6764
ALDBSSCT0000001259	216.227	195.284	185.903	151.355	91.9367	163.616	28.4132	24.9128	65.469	37.7094	83.7974	30.9955	102.577	57.3142
ALDBSSCT0000001260	0	0	0	0	0	0	0	0	0	0	0	0	0	0
ALDBSSCT0000001261	0	0	0.344049	0	0	0	0	0	0	16.9372	0	4.47419	0	2.95502
ALDBSSCT0000001262	0	0	0	0	1.44376	0	0	0	0	0	0	0.670044	0.635218	0
ALDBSSCT0000001263	0.517788	0.589254	0	0	0	0	0	0	4.77491	4.37319	0	3.14131	2.33053	5.15986
ALDBSSCT0000001264	0.756992	0	0	0	0.573729	0.752302	1.45039	1.61664	3.74958	4.50796	3.87396	2.35512	1.71664	5.77444
ALDBSSCT0000001265	2.76462	0	0	0	0	0.898343	2.22826	0	0	0	0	1.85067	0	3.04013
ALDBSSCT0000001266	0	1.24528	2.08971	0	0	0	0	0	0	0	22.7112	7.24957	2.29289	0
ALDBSSCT0000001267	1.91818	1.39372	0.201435	0.871474	0.700909	1.27648	2.45426	1.55323	7.08475	17.2057	0	4.22645	1.4428	13.6988
ALDBSSCT0000001268	0	0	0.908097	1.5178	0	0	1.12618	0	0	0	0	0	0	0
ALDBSSCT0000001269	422.883	491.941	590.562	189.319	218.244	163.048	2685.59	2072.66	3783.25	3613.23	5437.62	3523.98	411.493	3065.75
ALDBSSCT0000001270	7.18913	6.93165	5.00572	13.9401	14.9287	11.9917	3.70434	1.42464	21.9041	6.74601	13.7448	41.1853	19.983	79.4944
ALDBSSCT0000001271	39.0027	30.8917	24.6791	5.9129	16.5035	37.1132	0	4.68817	0	0	0	0	0	0
ALDBSSCT0000001272	114.81	180.414	114.469	63.7198	29.4266	50.9198	0	28.0544	0	0	0	0	0	0
ALDBSSCT0000001273	8.17579	18.1212	20.8108	5.34787	5.99486	1.5742	45.7734	48.1208	384.222	659.436	276.64	348.903	192.543	295.428
ALDBSSCT0000001274	0	0	0	0	0	0	0	0	0	0	0	7.00165	0.768965	0
ALDBSSCT0000001275	0	0	0	0	0	0	0	0	0	0	0	0	0	2.1289
ALDBSSCT0000001276	0	0	0	0	0	0	0	0	0	0	0	0	0	0
ALDBSSCT0000001277	0	0	0	0.360486	0	1.1504	0	0	14.3456	5.12366	0	0.9686	0	9.91722
ALDBSSCT0000001278	0	0	0	0	0	0	0	0	0	0	0	4.44396	0	0.680061
ALDBSSCT0000001279	2.4369	5.54566	5.04684	3.52372	3.42402	4.26229	7.01292	3.89547	17.635	40.443	50.461	37.0969	7.30752	40.7304
ALDBSSCT0000001280	0.63231	1.43836	1.28003	0.510061	0.77014	1.35438	4.27262	3.64367	8.6636	25.7023	39.7203	21.3483	2.64639	15.4353
ALDBSSCT0000001281	0	0	0.695907	0	0	0	0	0	0	0	0	0	5.35935	0
ALDBSSCT0000001282	0	0	0	0	0	0	0	0	0	0	24.4666	0	0	0
ALDBSSCT0000001283	0	0	0	0	0	0	0.373813	0	0	0	0	3.686	0	2.01813
ALDBSSCT0000001284	0.906503	1.19796	1.21834	1.43552	1.75997	2.81035	2.20356	2.15457	9.86202	10.6945	6.44933	11.3444	3.15327	8.67729
ALDBSSCT0000001285	0	0	0	0	0	0	0	0	0	0	0	1.95711	0	0
ALDBSSCT0000001286	0	0	0	0	0	0	0	0	0	0	0	0	0	0
ALDBSSCT0000001287	0	0	0	0	0	0	0	0.319699	0	0	0	0	0	1.13164
ALDBSSCT0000001288	0	0	0	0	0	2.31503	13.7403	28.0108	0	7.44349	58.6279	0	3.59902	0
ALDBSSCT0000001289	34.0298	20.7865	30.5374	19.1395	25.877	31.4111	2.40563	3.37027	0	0	0	0	0	4.33587
ALDBSSCT0000001290	12.0284	21.9703	16.1385	4.72033	3.39522	3.04206	2.15215	1.10888	0	0.944242	0	0.556642	0.205355	0.228629
ALDBSSCT0000001291	0	0	11.2084	0	0	0	0	0	80.7421	0	0	0	0	0
ALDBSSCT0000001292	0	0	0	0	0	0	0	0	0	0	0	0	0	0
ALDBSSCT0000001293	4.72183	13.3483	1.53155	2.13269	0.295284	3.45962	0	3.66736	28.4505	31.4163	14.5694	12.6681	10.6073	7.80318
ALDBSSCT0000001294	0	0	0.964237	0	0	0	0	0	5.28874	8.13889	0	16.1974	0	17.9315
ALDBSSCT0000001295	0.0591827	0	0	0	0	0.751382	0	0	0	3.99628	0	0	0	0
ALDBSSCT0000001296	0.534892	0.845941	0.714191	0	0	0.676243	0	0	0	0	0	0	0	0
ALDBSSCT0000001297	0	0	0	0	0	0	0.329261	0	0	0	0	0	0	0
ALDBSSCT0000001298	0	0	0	0.315281	0	0	41.8975	38.8132	1.06874	13.7182	0	2.35188	0	0
ALDBSSCT0000001299	0	0	0	0	0	0	0	0	0	0	10.3797	0	0	0
ALDBSSCT0000001300	2.17334	3.94848	0.843629	1.8585	0.825081	1.46576	4.49823	2.57743	7.06404	29.5668	6.78787	61.9208	55.4268	37.3575
ALDBSSCT0000001301	1.1726	2.62762	0	1.27418	0	0	0	0	0	0	0	0	0	1.92618
ALDBSSCT0000001302	0	0	0	0	0	0	0	0	0	10.5958	0	0	0	15.9723
ALDBSSCT0000001303	1.25512	1.67128	1.00844	0.906654	0.811385	0.944562	4.66457	4.45518	15.7564	14.9941	24.1546	20.3325	8.01959	24.8926
ALDBSSCT0000001304	5.62201	7.42896	5.79816	4.44647	2.51031	3.66874	10.9085	1.57141	115.747	20.9967	97.0004	51.8652	26.6669	71.648
ALDBSSCT0000001305	2.11245	5.63895	1.65423	1.17494	2.44825	4.30803	6.61124	0.432008	32.2971	28.9268	27.2314	42.6339	8.02164	59.4556
ALDBSSCT0000001306	0.378216	2.15827	0.366739	0.204433	0	1.67561	0	0.357629	2.81894	2.5751	0.643856	1.5329	0.567487	3.14785
ALDBSSCT0000001307	0	0	0	0	0.6037	0	0	1.91876	0	0	0	0	0	0
ALDBSSCT0000001308	0	0.462827	0	0.218037	0	0	0	0	0	1.01882	3.43036	0.816906	0	0
ALDBSSCT0000001309	50.4961	75.2115	48.0566	35.9027	11.347	20.6871	15.3585	19.6396	2.25755	1.07614	10.7433	2.58296	0	0
ALDBSSCT0000001310	0.30805	0.352181	0	0.332847	0.819746	1.06292	0	0	0	0	0	0	0	0
ALDBSSCT0000001311	146.611	167.896	154.499	160.636	27.7718	100.057	13.1676	27.0064	5.49479	110.108	119.131	95.7947	225.93	186.317
ALDBSSCT0000001312	0	1.95307	0	0	0	0	0	0	0	0	0	0	0	0
ALDBSSCT0000001313	16.4264	35.942	0	18.5799	1.97393	21.0538	0	0	0	0	0	0	0	0
ALDBSSCT0000001314	0	0	0	0	0	0	2.14957	0	5.98052	0	6.10567	0	0	0
ALDBSSCT0000001315	0	0	0	0	0	0	0	0	0	0	0	0	0	0
ALDBSSCT0000001316	31.3087	44.7544	36.4038	31.336	30.2258	28.9906	2.49873	6.04925	65.7207	3.41677	18.3871	59.0054	8.15962	15.7769
ALDBSSCT0000001317	0	0	0	0	0	0	0	0	0	0	0	0	0	0
ALDBSSCT0000001318	0.499427	1.13698	0.484907	1.35078	0	0.981191	0	0	0	0	0	0	0	0
ALDBSSCT0000001319	0	0	0	0	0	0	0	0	0	0	0	0	0	0
ALDBSSCT0000001320	0	0	0	0	1.62741	1.26779	3.46132	2.02742	0.797401	0	0	4.34922	19.98	21.4347
ALDBSSCT0000001321	0	0	0.217142	0	0.0854539	0.221402	0	0.106635	0	0.385182	1.1503	0.455753	0	0
ALDBSSCT0000001322	0	0	0	0.109048	0	0	0	0	0	0	0	0	0	0
ALDBSSCT0000001323	0	0	0.577344	0.321706	0	0	0	0	0	0	0	0	0	0
ALDBSSCT0000001324	0	0	0	0	0	0	0	0	5.28358	0	0	0	0	0
ALDBSSCT0000001325	0.606376	0.688711	0	0	0	0	0	0	0	0	0	0	0	0
ALDBSSCT0000001326	0	0	0	0	0	0	0	0	0	0	0	0	0	2.12275
ALDBSSCT0000001327	0.529708	0	0	0	1.40111	0	2.61305	6.97483	0.97608	6.25909	0	1.07076	10.3289	12.3128
ALDBSSCT0000001328	2.77385	5.20145	5.74433	4.51493	24.4711	22.9014	5.16512	16.8103	82.8875	48.1389	19.0092	21.2448	30.8027	18.706
ALDBSSCT0000001329	0	0	0	0	0	0	0	0	0	0	0	0	0	0
ALDBSSCT0000001330	0	0	0	0	0	0	0	0	0	0	0	0	0	0
ALDBSSCT0000001331	49.7243	64.1154	51.0855	31.3281	6.79008	27.2639	8.32951	1.67039	10.8708	15.5062	18.4524	20.9181	4.68e-05	26.4029
ALDBSSCT0000001332	3.57e-06	4.33e-06	2.92e-06	5.85e-07	6.17e-08	3.41e-07	5.81e-07	4.63e-08	1.8e-06	9.7e-07	8.5e-07	1.82e-06	13.3559	3.18e-06
ALDBSSCT0000001333	28.9835	36.5032	17.6826	7.21845	2.23921	4.68463	2.87745	0	0	3.92679	2.00896	7.24222	1.80589	3.96546
ALDBSSCT0000001334	0	2.78426	0.820678	1.17725	2.12271	0.956125	3.42073	3.69536	20.5069	34.4352	16.6613	12.4517	4.8825	21.0149
ALDBSSCT0000001335	1.07533	1.22318	0	0	0.203119	0	0	0	0	0	0	0	0	0
ALDBSSCT0000001336	4.13634	4.54704	4.06437	4.52469	0	0	4.74014	2.77526	3.42953	45.0267	0	0	3.07622	10.0356
ALDBSSCT0000001337	4.61601	4.5204	3.81031	8.04233	4.79664	5.98145	22.7217	15.6244	68.9226	95.6396	129.463	106.648	22.0156	118.762
ALDBSSCT0000001338	9.60819	15.2053	22.5329	9.25061	9.02045	4.06077	0	0.220268	26.7019	16.7323	0	6.99275	59.9987	54.5905
ALDBSSCT0000001339	0.180241	0.210136	0.701532	1.16897	1.48289	1.2725	0.996213	2.30353	3.4665	5.52171	7.12311	54.2089	47.9783	47.0871
ALDBSSCT0000001340	0.946051	0	1.3775	1.79133	0	0	0	0	0	0	0	0	1.41936	0.78615
ALDBSSCT0000001341	0	0	0	0	0	0	0	0	0	0	0	0	0	0
ALDBSSCT0000001342	0	0	0	0	0	0	0	3.75557	14.1116	18.4256	0	0	24.7652	2.7024
ALDBSSCT0000001343	0.724939	2.48306	0.702853	0.1959	0	1.24937	0	0.171473	0	0	0	0	0	0.603548
ALDBSSCT0000001344	2.3851	2.03239	2.31797	0	0	0	0	0	0	0	0	0	0.893997	0
ALDBSSCT0000001345	0	0	0	0	0	0	0	0	0	0	0	0	0	0
ALDBSSCT0000001346	0	0	0	0	0	0	1.48732	0	0	0	0	0.320813	0	0.527066
ALDBSSCT0000001347	0	0	0	0	0	0	0	0	0	0	2.28429	6.34922	0	0
ALDBSSCT0000001348	0	0	0	0	0	0	0	0	0	0	0	0	0	0
ALDBSSCT0000001349	0	0	0	0	0.163386	0	0	0	0	0	0	0	0	0
ALDBSSCT0000001350	0	0	0	0	0	0	0	0	0	3.6502	0	0	0	0
ALDBSSCT0000001351	0	0	4.35683	0.808569	0	0	0	0	0	0	0	0	0	0
ALDBSSCT0000001352	0	0	0	0	0	0	0	0	0	0	0	0	0	0
ALDBSSCT0000001353	0	0	0	0	0	0	0	0	0	0	0	0	0	0
ALDBSSCT0000001354	0	0	0	0	0	0	0	0	0	0	0	0	0	0
ALDBSSCT0000001355	0	0	0	0	0	0	0	0	0	0	0	0	0	0
ALDBSSCT0000001356	32.0719	36.674	24.9795	46.472	48.3256	39.8985	10.102	18.9045	10.6772	0	25.0607	0	1.34977	1.49916
ALDBSSCT0000001357	3.93486	7.11911	2.29732	2.55923	5.61039	3.45962	6.70369	3.30062	28.4505	40.5794	42.3838	131.431	70.7155	83.2339
ALDBSSCT0000001358	0	1.22117	0	0	1.42047	2.87449	0	3.42676	0	0	0	1.29183	0	0
ALDBSSCT0000001359	3.27753	17.8144	13.01	5.43919	0	6.23342	0	0	123.513	68.8436	0	82.7078	33.8695	67.6473
ALDBSSCT0000001360	3.98031	2.96238	3.88751	0.721525	0	0.641999	3.14252	1.21417	9.23146	0	26.3948	5.29005	0	0
ALDBSSCT0000001361	0	0	0	0	0	0	0	0	0	0	0	0	0	16.6758
ALDBSSCT0000001362	0	2.67138	0.396801	1.00083	2.50286	0.483072	4.46836	5.10205	15.9932	6.42997	48.7093	13.7295	5.91706	33.8334
ALDBSSCT0000001363	0	1.37487	1.17638	0	0	1.18706	0	0	0	0	0	0	0	0
ALDBSSCT0000001364	191.033	47.92	83.5922	2.75225	10.5303	16.3934	0	0	0	0	0	0	0	7.70992
ALDBSSCT0000001365	2.42176	3.37525	9.12373	0.950546	0.841879	2.25232	2.78067	2.83026	0	4.19809	10.7415	1.81912	0	0
ALDBSSCT0000001366	8.53324	15.892	15.1074	0.90972	4.70323	5.61991	5.1478	0	0	0	22.1184	1.4857	0	0
ALDBSSCT0000001367	63.599	74.0304	48.0429	38.5468	2.66231	16.7529	54.4554	17.123	72.3176	213.377	116.943	169.602	174.857	269.273
ALDBSSCT0000001368	68.0485	42.1275	22.836	26.8906	36.8901	44.69	37.7754	41.0348	62.0688	154.001	137.862	146.435	32.904	212.465
ALDBSSCT0000001369	625.854	789.958	814.223	506.913	212.555	344.533	0	6.3881	0	0	25.739	9.30923	0	0
ALDBSSCT0000001370	113.31	45.758	77.5775	0	9.77855	3.24e-06	0	13.1069	0	0	0	0	3.64921	0
ALDBSSCT0000001371	0	0	0	12.9317	0	21.3944	0	0	0	0	0	18.5076	0	19.0064
ALDBSSCT0000001372	0.00838742	0	0	0.0027914	0	0.00267458	0	0	0.112744	0	0	0	0	0
ALDBSSCT0000001373	1.72146	3.82801	0	0.940969	0	0.829261	7.03485	0	11.6013	0	0	0	0	2.81417
ALDBSSCT0000001374	162.688	98.2058	181.944	97.9819	88.4492	97.4555	0	7.96183	0	0	0	0	0	0
ALDBSSCT0000001375	32.2651	33.2099	39.7172	31.4161	41.6676	37.394	470.551	227.675	617.937	811.979	972.765	715.371	168.404	778.798
ALDBSSCT0000001376	0	0	0	0	1.61116	0	0	0	0	0	0	0	6.66087	0
ALDBSSCT0000001377	2.07447	3.11736	2.87643	1.82203	2.0526	1.88456	3.79261	5.49052	14.0749	21.2926	17.4732	25.1128	9.67014	24.6619
ALDBSSCT0000001378	0	0	0	0	0	0	0	0	0	0	0	0	0	0
ALDBSSCT0000001379	0	0	0	0	0	0	0	0	0	0	0	0	0	0
ALDBSSCT0000001380	0	0	0	0	0	0	0	0	0	0	0	0	0	3.62e-05
ALDBSSCT0000001381	0	0	0	0	0	0	0	0	0	0	0	0	0	2.34907
ALDBSSCT0000001382	0	0	0	0	0	0	0	0	0	0	0	0	0	0
ALDBSSCT0000001383	0	0	0	0	0	0	0	0	0	0	0	0	0	0
ALDBSSCT0000001384	0	0	0	0	0	0	0	0	0	0	0	0	0	0
ALDBSSCT0000001385	0	0	0	0	0	0	0	0	0	0	0	0	0	0
ALDBSSCT0000001386	0	0	0	0	0	0	0	0	0	0	0	0	0	0
ALDBSSCT0000001387	0	0	0	0	0	0	0	0	0	0	0	0	0	0
ALDBSSCT0000001388	0	0	0	0	0	0	0	0	0	0	0	0	0	0
ALDBSSCT0000001389	0	0	0	0	0	0	0	0	0	0	0	0	0	0
ALDBSSCT0000001390	0	0	0	0	0	0	0	0	0	0	0	0	0	0
ALDBSSCT0000001391	0	0	0	0	0	0	0	0	0	0	0	0	0	0
ALDBSSCT0000001392	0	0	0	0	0	0	0	0	0	0	0	0	0	0
ALDBSSCT0000001393	0	0	0	0	0	0	0	0	0	0	0	0	0	0
ALDBSSCT0000001394	0	0	3.09943	0	0	0	0	0	18.5426	12.0025	28.446	0	2.83128	0
ALDBSSCT0000001395	10.3337	22.7292	0	0	0	0	0	0	11.2228	0	133.422	0	0	32.9244
ALDBSSCT0000001396	7.30062	8.17136	1.5907	0.66122	2.70639	5.89904	3.6223	18.4489	3.03276	5.87652	0	0	1.81945	3.99478
ALDBSSCT0000001397	0	0	0	0	0	0	0	0	0	0	0	0	0	1.92618
ALDBSSCT0000001398	0	0	0	0	0	0	0	0.343122	1.33358	1.22605	0	7.40081	1.10111	2.43134
ALDBSSCT0000001399	0	0	0	0	0	0.329786	0	0	0	0	0	0	0	0
ALDBSSCT0000001400	3.48636	4.34518	3.33607	0.875397	0.919302	1.05253	3.8708	3.46971	19.8257	29.2261	32.3429	18.3128	2.44581	22.3354
ALDBSSCT0000001401	0	0	0	0	0	1.54582	0	0	0	0	0	0	0	0
ALDBSSCT0000001402	0	0	0	0	0	0	0	0	0	0	0	0	0	0
ALDBSSCT0000001403	1.0204	3.36295	6.87531	4.83145	5.6683	6.56998	7.0436	9.19566	11.7758	38.6573	28.4246	25.2849	15.0138	27.8615
ALDBSSCT0000001404	5.87555	4.38299	0	1.23708	0	0	3.38e-07	0	9.74101	0	17.4669	0	2.57002	13.0003
ALDBSSCT0000001405	0	0	0	0	0	0.863252	0	0	0	0	0	0	2.67723	0
ALDBSSCT0000001406	0	0	0	0	0	0.65971	0.971546	0	0	0	0	2.12624	2.40798	0
ALDBSSCT0000001407	0	0	0	1.32993	1.84735	1.02986	0.429108	0.327837	1.64001	0	2.36706	5.3329	0	8.71367
ALDBSSCT0000001408	1.32109	2.25469	0.953688	0.291165	0	0.143134	0	0	0.463436	1.26689	1.68265	1.17857	2.58708	0.410809
ALDBSSCT0000001409	0	0	0	0	0	0	0	0	0	0	0	0	0	0
ALDBSSCT0000001410	0	0	0	0	0	0	0	0	0	0	0	0	0	0
ALDBSSCT0000001411	0	0	0	0	0	0	0	0	0	0	0	0	0	0
ALDBSSCT0000001412	32.049	28.0379	34.596	30.8293	29.4826	42.2983	35.4869	53.3821	46.5513	92.8604	93.3409	457.931	157.924	306.327
ALDBSSCT0000001413	47.999	82.558	20.6783	46.9735	22.4768	23.1459	609.392	338.26	91.8848	149.012	201.452	66.4103	101.425	54.137
ALDBSSCT0000001414	1.48113	2.74508	0	0.824162	0.323366	3.08822	5.83917	6.07701	0	0	31.0949	0	6.4662	5.17026
ALDBSSCT0000001415	0	0	0	0	0.777467	0	0	0	13.5627	51.7957	0	41.4248	9.13808	40.777
ALDBSSCT0000001416	2.03597	2.40289	6.83124	6.51571	0.989235	3.08213	0	0.577704	0	0	1.30322	0	0	1.17897
ALDBSSCT0000001417	0	0	0	0	0	0	0	0	0	0	0	6.14235	0	0
ALDBSSCT0000001418	1.71202	0	0	3.73525	0	0	0	2.32079	0	24.3739	42.0976	3.3893	2.5536	30.6367
ALDBSSCT0000001419	7.53896	10.2378	11.6678	16.3423	27.5824	10.9471	2.15514	1.66263	1.55798	0	2.5403	0.939339	0	0
ALDBSSCT0000001420	0	0	0	0	0	0	0	0	1.97065	1.47551	0	2.09613	0	1.60749
ALDBSSCT0000001421	0	0	0	0	0	0	0	0.365468	0	0	0	0	0	0
ALDBSSCT0000001422	51.8255	88.2384	90.3633	55.3375	60.078	59.7433	71.9093	82.8438	122.799	209.894	334.111	72.502	280.064	127.178
ALDBSSCT0000001423	150.552	111.774	53.8349	75.0933	61.5504	33.9682	26.5625	41.0569	310.383	322.144	218.974	70.4437	166.757	170.996
ALDBSSCT0000001424	1.64126	0.516446	2.7321	13.6338	31.5217	14.6843	2.58022	2.11245	2.17723	1.69787	0	5.1732	0.986169	3.08967
ALDBSSCT0000001425	9.64717	8.47088	8.50086	9.13591	9.78699	7.99365	6.61109	6.1552	16.3795	26.3474	21.5932	22.1393	9.43341	26.4669
ALDBSSCT0000001426	3.42327	7.44507	10.2071	3.79721	4.90038	3.25626	0	6.02662	0	0	0	26.5407	0	5.43211
ALDBSSCT0000001427	0	0	0	0	0	0	0	0	0	0	0	0	0	0
ALDBSSCT0000001428	0	0	0	0.0748244	0	1.21366	2.35942	0	0	12.8736	0	2.7604	2.67115	0
ALDBSSCT0000001429	1.27838	1.56992	1.83367	1.13752	1.24921	1.2e-05	1.63775	3.05554	6.11488	0	7.17953	5.00707	0	8.75502
ALDBSSCT0000001430	1.81345	2.82971	2.07845	0	1.01219	1.7653	49.459	49.9605	101.997	148.834	103.172	32.2099	5.77851	26.8735
ALDBSSCT0000001431	37.6505	30.7475	37.2637	31.2357	25.4289	37.9476	70.2825	59.0968	168.551	391.509	582.665	245.532	69.5471	345.771
ALDBSSCT0000001432	1.95348	3.62237	2.53203	4.93816	2.84348	3.03823	17.0599	16.2253	54.0787	66.1795	93.8647	47.6055	15.9057	53.2965
ALDBSSCT0000001433	3.7519	4.07339	0	0	0	0	0	4.96156	0	0	0	7.269	5.55221	5.9546
ALDBSSCT0000001434	4.80497	0.7781	2.00269	4.4618	14.206	7.72867	2.51926	4.8154	0	21.8167	0	0	4.11447	0
ALDBSSCT0000001435	0	0	0	0	0	0	0	0	0	0	0	0	0	0
ALDBSSCT0000001436	0	0	0	1.84479	0	1.11459	0	0	0	0	0	0	0	3.76915
ALDBSSCT0000001437	0	0	0	0	0	0	0	0	0	0	52.9488	1.7e-06	0	0
ALDBSSCT0000001438	0	0	0	0	0	0	0	0	0	0	52.9488	1.7e-06	0	0
ALDBSSCT0000001439	0	0	0	0	0	0	0	0	8.26076	0	0	14.4838	0	11.9893
ALDBSSCT0000001440	2.06042	6.84196	0.953669	3.4452	4.39218	3.86753	0	0.583721	0	33.4558	0	0	3.70915	0
ALDBSSCT0000001441	0	0	0	0	0	0	0	0	0	0	0	0	0	0
ALDBSSCT0000001442	0	0	0	0	0	0	0	0	0	0	0	0	0	0
ALDBSSCT0000001443	0	0	0	0	0	0	0	0	0	0	0	0	0	11.3727
ALDBSSCT0000001444	3.18685	4.17996	2.79078	1.31031	2.08676	1.51471	6.2072	3.12089	9.3324	13.4562	12.3365	12.8271	4.36579	2.11474
ALDBSSCT0000001445	0	0	0	0	0	0	2.80951	0	0	0	0	0	0	0
ALDBSSCT0000001446	0	0	0	0	0	0	0	0	0	0	0	0	0	0
ALDBSSCT0000001447	0.747654	0	0.362471	0	0.283657	0.368068	0	0	0	0	0	0	0	1.30899
ALDBSSCT0000001448	0	0	0	0	0	0	0	0	0	0	0	0	1.07425	1.06362
ALDBSSCT0000001449	0	0	0	0	0	0	0	0	0	0	0	0	0	3.10111
ALDBSSCT0000001450	0	0	0	0	0	0	0	0	0	4.99953	0	0	0	0
ALDBSSCT0000001451	6.63793	3.76458	2.5817	3.95451	4.51839	1.96041	4.87822	9.03664	35.1156	16.6775	14.577	18.7418	6.96368	10.9941
ALDBSSCT0000001452	0	0	0	0	0	0	0	0	0	0	0	0	0	0
ALDBSSCT0000001453	0.0150137	7.25857	2.73409	0	2.21215	3.98703	1.56678	0	0	0	0	0	25.7856	0
ALDBSSCT0000001454	32.5747	33.835	35.9178	30.3924	44.3119	30.4404	10.6746	16.7933	28.7518	50.0039	95.8652	124.852	118.511	124.19
ALDBSSCT0000001455	0	0	0	0	0	0	0.484566	0.21935	0	0	0	2.23827	0	6.42018
ALDBSSCT0000001456	0	0.397529	0.833991	0.372043	0.926964	0	8.18344	4.33959	9.27665	26.3908	8.31712	65.8762	14.7864	71.4799
ALDBSSCT0000001457	0	0	0	0	0	0	0	0	0	0	0	0	4.66895	2.55088
ALDBSSCT0000001458	0.649144	0	1.26208	0.351565	0	0	0	0	0	0	0	6.54693	1.94586	0
ALDBSSCT0000001459	40.4133	77.1081	51.071	25.4991	14.5811	25.9728	2.60874	1.95558	6.53304	23.3586	37.4048	33.0025	44.5352	32.2763
ALDBSSCT0000001460	45.263	63.7126	51.4778	31.1446	34.4594	34.4131	67.6092	52.9151	216.49	266.554	226.019	265.412	21.6576	388.917
ALDBSSCT0000001461	8.48962	21.5271	9.60517	3.18429	4.33733	13.2367	15.2824	21.5936	117.96	54.9736	201.255	55.0836	22.8949	67.4596
ALDBSSCT0000001462	33.0446	43.1904	26.6378	11.3267	19.2704	12.7561	0	8.80604	1025.56	163.215	509.761	396.98	58.697	104.374
ALDBSSCT0000001463	77.3805	121.829	86.5431	35.5585	18.3976	42.0496	4.20714	3.68988	6.01249	21.0512	37.1546	54.8462	40.456	44.2705
ALDBSSCT0000001464	36.9524	44.3299	14.3771	8.08864	0.918894	19.833	41.2974	11.386	19.5356	18.1125	28.8572	24.7673	25.96	10.175
ALDBSSCT0000001465	1.13003	0	0.548906	0.611682	0.213282	3.04916	5.21615	0	26.9942	19.0323	20.0976	60.4865	2.54126	80.6148
ALDBSSCT0000001466	0	0	0	0	0	0	0	0	0	0	0.867235	0	0	0
ALDBSSCT0000001467	2.42055	2.22012	1.90774	2.93212	2.47122	2.05027	4.10042	7.32886	22.7318	42.6706	37.9858	43.8889	11.3397	45.4642
ALDBSSCT0000001468	0	0	0	0	0	0.798829	0	0	0	0	0	0	2.47652	0
ALDBSSCT0000001469	0	0	0	0	0	0.0514468	0.0655921	0.0496719	0.593867	3.41793	0	0.211813	0	0.347994
ALDBSSCT0000001470	0	0	0	0	0	0	0	0	0	0	0	0	0	0
ALDBSSCT0000001471	1.00074	2.27082	2.90405	1.09647	2.63484	0.981372	3.03243	4.63363	14.2443	40.904	21.6701	13.8857	2.95616	26.155
ALDBSSCT0000001472	185.288	168.545	192.288	248.665	239.403	403.868	24.3707	20.5921	18.1946	25.4335	39.5379	32.8215	4.29089	39.1331
ALDBSSCT0000001473	4.60611	3.42945	6.46852	6.59075	4.03692	4.43412	7.79185	3.94224	11.2882	24.1256	32.6838	29.4889	8.29997	34.2203
ALDBSSCT0000001474	0	0	0.235715	0.415722	0	0	0	0	0	0	0	0.494471	0.766953	0.433149
ALDBSSCT0000001475	0.307126	0.209825	0.297271	1.45628	0.502886	1.13885	0.0966238	0.0837195	0	0	0	1.09124	0.528442	1.19273
ALDBSSCT0000001476	0	0.890955	0	0.670477	1.24968	0	0	4.00924	0	24.1365	3.27392	16.6863	37.4645	37.5106
ALDBSSCT0000001477	1.96053	3.21617	2.36551	3.48185	3.74533	3.77991	24.2431	15.632	75.8705	111.28	135.841	216.926	48.4349	179.799
ALDBSSCT0000001478	67.9595	116.774	78.8464	38.6017	6.13571	30.0954	0	2.15468	3.94535	0	0	28.5215	82.7775	117.136
ALDBSSCT0000001479	0	0	0	0	0	0	0	0	0	0	0	0	2.70564	1.49071
ALDBSSCT0000001480	11.0473	14.2064	15.1532	6.68037	4.11666	4.06459	10.9763	10.2756	30.3557	57.6926	70.934	54.8574	12.5791	62.4318
ALDBSSCT0000001481	3.54046	3.49055	3.08475	9.02255	4.3724	8.22956	7.24662	5.63509	11.5611	23.1595	62.3545	40.5301	11.1648	33.4042
ALDBSSCT0000001482	14.1275	39.2096	34.2493	4.24104	1.4421	11.3283	6.16656	1.78634	0	31.5423	0	10.3726	58.1685	46.7473
ALDBSSCT0000001483	4.39797	7.17313	5.48305	3.73498	2.40305	5.10806	11.5269	8.2117	32.546	47.4721	45.5366	53.0689	6.07462	52.7547
ALDBSSCT0000001484	0	0	0	0	0	0	0	0	0	0	0	0	0	0
ALDBSSCT0000001485	0	0	0	0	0	0	0	0	0	0	0	0	0	0
ALDBSSCT0000001486	0	0	0	0	0	0	0	0	0	0	0	0	0	0.499257
ALDBSSCT0000001487	0.657089	0.745355	1.91642	0.355853	0	0	0	0.615216	0	0	0	2.65043	0.984699	2.17667
ALDBSSCT0000001488	216.265	364.396	212.327	118.188	20.004	180.463	47.1968	11.9419	18.8072	39.5685	36.044	0	0	36.8404
ALDBSSCT0000001489	1794.78	2219	2297.62	1585.96	396.617	2261.46	452.884	692.142	52.5239	440.764	416.872	379.607	652.31	553.592
ALDBSSCT0000001490	29.1837	21.3487	17.7166	29.6101	12.803	22.7758	35.0429	29.9083	0.960917	0	0	1.05382	0	0.865487
ALDBSSCT0000001491	9.47895	0	9.27412	11.1852	5.79861	8.3711	0.923549	0	0	2.51573	0	6.26527	2.35696	0
ALDBSSCT0000001492	0	4.99761	0	0	0	0	0	3.04681	0	0	0	0	0	7.3522
ALDBSSCT0000001493	0.588706	0	0	0	0	0	1.44761	0	0	14.8538	0	14.2643	14.1215	34.172
ALDBSSCT0000001494	0.00378321	4.46137	5.69422	4.09189	0	8.37966	0.788662	0.609477	16.9746	0	0	0	0	0
ALDBSSCT0000001495	2.66427	0	1.05256	5.18115	1.25475	0	0	0	0	22.1052	0	1.40482	0.998915	2.2078
ALDBSSCT0000001496	17.8674	19.7461	13.9799	9.81202	8.96734	7.36251	16.1177	12.9586	34.8313	75.98	69.9639	60.87	16.442	61.2364
ALDBSSCT0000001497	0	0	0	0	0	0	0	0	0.914058	6.69441	0	1.00089	0	0.822033
ALDBSSCT0000001498	5.27421	3.45513	7.14893	2.21629	0	1.74537	1.24e-08	5.38284	0	0	0	0	6.78582	0
ALDBSSCT0000001499	0	0	1.08363	0.213291	0	0.179075	0	0.380406	0	0	0	0	0	0
ALDBSSCT0000001500	0	8.53179	0	0	0	0	0	0	0	0	0	0	0	0
ALDBSSCT0000001501	0	0	0	0	0	0	0	0	0	0	0	0	0	0
ALDBSSCT0000001502	0	0	0	0	0	0	0	2.5786	0	0	0	0	0	0
ALDBSSCT0000001503	8.37452	10.8888	9.5466	14.4254	10.8092	11.4658	65.8889	70.7125	0	0	0	0	0	0
ALDBSSCT0000001504	0	0	0	0	0	0.390165	0	0	0	0	0	0	3.89954	6.99778
ALDBSSCT0000001505	0	0	0	0	0	0	0	0	2.26019	0	0	0	0	0
ALDBSSCT0000001506	0	1.82999	3.23394	0	3.63142	3.17942	0.962592	3.73741	126.428	28.8193	10.8462	16.3597	9.85668	16.1337
ALDBSSCT0000001507	0	10.9341	9.2909	13.2791	15.5227	18.4513	35.9564	46.4332	389.697	443.887	325.844	611.313	462.036	778.651
ALDBSSCT0000001508	0	0	0	0	0.765004	0	0	0	0	0	0	0	0	0
ALDBSSCT0000001509	0	0	0	0	0	0	0	0	0	0	0	0	0	0
ALDBSSCT0000001510	0	0	0	0	0	0	0	0	0	0	0	0	0	0
ALDBSSCT0000001511	0	0	0	0	0	0	0	0	0	0	0	0	0	0
ALDBSSCT0000001512	0	0	0	0	0	0	0	0	0	0	0	0	0	0
ALDBSSCT0000001513	0	0	0	0	2.1319	0	1.14832	0.441046	0	0	0	0	0	0
ALDBSSCT0000001514	1.03361	2.32503	1.00762	3.36724	1.15551	3.01679	3.72685	5.256	31.215	22.0572	41.4915	18.6502	7.73486	23.8284
ALDBSSCT0000001515	7.12899	6.2916	4.73637	2.27469	2.46103	2.95154	5.52269	6.86796	40.6051	10.2197	10.5192	11.8177	4.03203	13.6193
ALDBSSCT0000001516	0	0	0	0	0	0	0	1.1994	0	18.2519	0	0	0	0
ALDBSSCT0000001517	4960.78	6445.61	4947.72	3762.43	1219.89	4029.17	494.679	600.452	898.615	4809.01	1402.3	371.196	186.662	475.024
ALDBSSCT0000001518	57.1376	54.6863	49.5031	63.9548	22.265	23.7117	43.977	31.5789	183.315	276.731	247.709	197.543	31.4695	202.266
ALDBSSCT0000001519	0.65978	3.74181	3.20719	0.357282	1.98743	1.93869	0	1.85303	0	19.8947	0	0	0	0
ALDBSSCT0000001520	10.3064	3.95152	12.5636	12.2516	55.3744	23.8443	0	4.30757	16.7585	5.97044	0	0	0	0
ALDBSSCT0000001521	4.88334	22.2663	10.2534	25.7463	12.4783	17.9824	0	0	0	19.1529	0	1.79511	0	1.47443
ALDBSSCT0000001522	0	0	0	0	0	0	6.61554	0	0	0	0	2.79037	0	2.29281
ALDBSSCT0000001523	0	0	0	0	0	0	1.18607	0	2.84487	0	0	1.54733	0	0
ALDBSSCT0000001524	0	0	0	0	0	0.898642	0	0	0	1.02649	0	0	0	1.01285
ALDBSSCT0000001525	35.9512	33.0307	55.2514	115.391	97.687	134.999	1.95864	9.04833	0	0	0	0	0	0
ALDBSSCT0000001526	1.53856	16.7534	10.7658	19.9117	12.2991	6.93138	0	5.85895	2.14955	9.40278	6.15634	31.4884	5.33719	0
ALDBSSCT0000001527	0	1.12073	0	0	0	0	0	0.460724	0	1.63728	0	1.99675	4.4696	0
ALDBSSCT0000001528	1.90435	0.992918	1.00556	0.373759	0.396507	0.171122	0	0	0	0	0	0	0	0
ALDBSSCT0000001529	0	0	0	1.3075	0	0	0	0	0	0	0	0	0	0
ALDBSSCT0000001530	1.29917	0.248107	1.88717	0.935224	1.15561	1.06922	1.76495	1.9572	0.408634	9.67589	3.33337	8.36373	0.975502	7.9551
ALDBSSCT0000001531	0	0	0	0.204193	0	0	0	0	0	0	0	0	0	0
ALDBSSCT0000001532	0.70137	1.58953	0	0	0	0.68643	0	0	0	0	0	0	0	0
ALDBSSCT0000001533	0.613303	1.39293	1.19214	3.65347	0.46247	5.71282	0	0	0	0	0	0	2.75837	7.11661
ALDBSSCT0000001534	1.31058	2.92732	0	1.42528	0.484467	0	19.4169	25.8005	214.559	184.327	258.671	94.0952	31.3425	126.736
ALDBSSCT0000001535	0	1.57536	2.76391	1.53865	0	0	0.833603	0.801588	0	0	0	0	0	0
ALDBSSCT0000001536	0	0	0	0	0	0	0	12.4084	0	0	0	0	0	0
ALDBSSCT0000001537	0	2.73355	1.19238	0.663748	0	0	2.18111	0	0	0	0	0	0	0
ALDBSSCT0000001538	0	0	0	0	0	0.779233	0	0	0	0	0	3.20832	0	0
ALDBSSCT0000001539	2.45294	2.90508	4.7334	3.41853	41.7598	51.3746	7.13114	26.9857	125.772	88.401	24.3601	23.0273	63.2468	16.4482
ALDBSSCT0000001540	1.90088	5.98669	2.53155	0	0	0.23457	0.14881	0	0	0	0	0	6.42217	0.793269
ALDBSSCT0000001541	83.3672	121.358	91.0557	38.7457	42.1205	27.8394	49.1008	33.9262	45.3579	51.5941	56.8545	65.1013	89.6313	72.8259
ALDBSSCT0000001542	1.57189	1.3026	1.08146	0.702884	0.48311	1.5477	0	0	0	0.70814	0	0	0.629441	0.348204
ALDBSSCT0000001543	0	0	1.23678	0.834466	0	0	0	0	0	3.62171	0	0	0	0
ALDBSSCT0000001544	0	0.441464	0	0	0	0	0	0	0	0	0	0	0	0
ALDBSSCT0000001545	0	0	0	0	0	0	0	0	0	0	0	0	0	0
ALDBSSCT0000001546	0	0	0	0	0	0	0	0	0	0	0	0	0	0
ALDBSSCT0000001547	0	0	0	0	0	0	0	0	0	0	0	0	0	0
ALDBSSCT0000001548	0	0	0	0	0	0	0	0	0	5.51806	10.2659	3.05512	0	1.88213
ALDBSSCT0000001549	0	0	0	0	0	0	0	0	0	2.14396	1.52e-07	8.71e-08	0	7.59e-08
ALDBSSCT0000001550	0	0.961354	2.48586	0	0	0	0	0	18.3788	19.7531	0	11.7016	0	15.4594
ALDBSSCT0000001551	0.520527	1.1916	0.756382	0.140559	0.891759	0.898868	1.62792	2.84299	9.78948	14.2766	25.7873	23.2607	6.64283	20.4098
ALDBSSCT0000001552	0.215125	0	0	0.795925	0.091934	0.422628	0.293085	0	3.49819	1.39775	2.29439	9.24737	1.6784	7.73717
ALDBSSCT0000001553	0	0	0	0	1.72724	0	1.13352	0.180908	0	0	4.87122	0	0	0
ALDBSSCT0000001554	8.3879	7.777	6.30858	7.58439	2.85076	5.00402	14.5762	7.59288	6.58582	69.7962	38.8032	40.2319	18.3418	65.39
ALDBSSCT0000001555	22.8214	22.5669	34.457	19.7397	6.47621	21.2372	72.1983	52.1544	102.745	122.6	142.141	293.538	38.7369	312.398
ALDBSSCT0000001556	3.14093	3.59499	3.04277	5.37169	4.08538	7.23164	0	0.372912	0	0	0	0	0	2.18354
ALDBSSCT0000001557	0	0	0	0	0	0	0	0	0	0	0	3.89881	0	8.00574
ALDBSSCT0000001558	0	0	0	0	0	0	0	0	5.24639	1.10255	4.3888	13.1313	0.963214	14.5043
ALDBSSCT0000001559	0	0	0	0	0	0	0	0	0	0	25.3763	8.57614	0	12.3225
ALDBSSCT0000001560	4.51267	6.6069	1.78443	1.13571	0	0.870808	0	0.992118	0	0	1.8916	1.95839	0	2.79256
ALDBSSCT0000001561	18.2454	28.1039	17.4095	8.74666	5.95916	8.64234	5.99683	7.26699	8.85834	14.865	16.7632	7.82639	3.11845	9.60951
ALDBSSCT0000001562	0	0	0	0	0	0	0	0	0	0	0	0	0	0
ALDBSSCT0000001563	4.36115	10.273	2.0234	5.49509	0	5.21984	5.89089	7.00944	21.7097	26.2161	33.0998	61.8594	24.2168	84.3386
ALDBSSCT0000001564	0.649144	2.94592	1.89312	2.46096	4.40097	2.22579	4.02063	6.88532	14.313	37.8145	36.2588	35.9746	4.81107	32.1288
ALDBSSCT0000001565	0	0	0	0	0	0	0	0	0	0	0	0	0	0
ALDBSSCT0000001566	0	0	0	0	0	0.566182	0	0.270937	2.11916	0	0	0	0	0
ALDBSSCT0000001567	2.11452	2.41064	2.46131	0.457229	1.12147	1.03998	0	0	0	0.717927	0	0	0.634386	0.703328
ALDBSSCT0000001568	1.04847	2.64618	0.795173	1.13793	1.75704	0.675375	6.01371	6.16248	16.1275	25.1243	23.0839	23.3591	5.19986	19.222
ALDBSSCT0000001569	12.5013	13.8387	13.7125	9.01241	10.8685	10.7603	8.47313	14.9636	33.641	45.4288	59.9421	34.2333	15.3027	49.5511
ALDBSSCT0000001570	2.01648	1.31917	0	0	0	0	0.267971	0	0	0	0	0	0	1.07046
ALDBSSCT0000001571	2.86342	4.99402	3.83826	3.07601	2.16939	1.58886	0	0	0	0.883844	2.71259	0	0	0
ALDBSSCT0000001572	0	0	0	0	0	0	0	0	0	10.1176	83.4585	2.53322	0	4.16411
ALDBSSCT0000001573	2.84533	1.21843	1.03443	2.49878	1.35013	1.75155	2.95627	0	0	0	0	5.63928	0	1.1846
ALDBSSCT0000001574	0	1.75869	0	0	0	0	4.56304	1.08731	2.81271	0	9.6732	8.10397	1.17156	0
ALDBSSCT0000001575	0	0	0	6.18613	0	15.683	0	9.51276	232.104	415.409	213.675	374.509	190.097	222.291
ALDBSSCT0000001576	0	0	0	0	0	0	0	0	0	0	0	0.46975	0	0
ALDBSSCT0000001577	73.7294	61.0871	49.7163	50.1678	53.3888	27.2684	0	0	0	0	0	0	0	0
ALDBSSCT0000001578	0	0	0	0	0	0.12269	0	0	0	0	0	0	0	0
ALDBSSCT0000001579	0	0	0	0	0	0.4774	0	0	0	0	0	0	0	0
ALDBSSCT0000001580	0	0	0	0	0.438905	0.426736	0	0	0	0	0	0	0	0
ALDBSSCT0000001581	0	0	0	0	0	0	0	0	0	0	0	0	0	0
ALDBSSCT0000001582	18.2862	26.5184	21.4216	25.2675	30.0792	33.9382	19.4281	15.8678	31.9035	30.8085	24.2482	37.3442	21.7849	39.4587
ALDBSSCT0000001583	0	0	0	0	0	0	0	0	0	0	0	0	0	0
ALDBSSCT0000001584	3.11233	2.66318	3.02194	1.61258	1.5727	1.64513	1.96507	2.10679	11.8474	27.122	18.4569	17.8803	7.26754	19.5006
ALDBSSCT0000001585	0	0	0	0	0	0	0	0	0	0	0	0	0	0
ALDBSSCT0000001586	7.39771	12.702	10.768	5.20786	4.22798	3.48284	11.4406	11.5639	15.3286	23.8087	20.5282	14.1314	2.70194	10.9536
ALDBSSCT0000001587	19.2574	23.8887	22.168	16.6031	18.0089	16.9974	17.6909	16.8039	31.3048	41.1287	42.3285	46.7426	4.25778	55.1147
ALDBSSCT0000001588	0	0.857325	0	0	0	0	0	1.24307	0	0	0	0	0	1.2504
ALDBSSCT0000001589	0	0	0	0	0	0	0	0	0	0	0	0	0	0
ALDBSSCT0000001590	0	0	0	0	1.24968	0.325088	0	0	0	0	0	0	0	0
ALDBSSCT0000001591	0	0	0	0	0	1.13961	0	0	0	0	0	0.909439	0	0
ALDBSSCT0000001592	0	0	0	0	0	0	0	0	0	0	0	0	0	0
ALDBSSCT0000001593	0	0	0	0	0	0	0	0	0.500653	0	1.72317	0	0	0
ALDBSSCT0000001594	0	0	0	0	0.0893449	0	0	1.11481	0	0	0	0	0	1.95731
ALDBSSCT0000001595	0	0	0	0	0	0	0	0	0	0	0	0	0	0
ALDBSSCT0000001596	0	0	0	0	0	0	0	0	0	0	0	0	0	0
ALDBSSCT0000001597	0	0	0	0	0	0	0	0	0	0	0	0	0	0
ALDBSSCT0000001598	3.76341	4.22117	2.20058	2.38124	0.349596	1.14648	0	1.37483	0	6.63464	0	0.655234	7.58303	5.69052
ALDBSSCT0000001599	0	0	0	0	0	0	0	0	0	1.96598	0	0	0	0.596866
ALDBSSCT0000001600	0.221136	0.760074	0.856623	0.716368	0.927174	1.09188	0.693095	0.525919	2.97584	3.79028	0.759104	1.34857	0.996236	1.75247
ALDBSSCT0000001601	0	0	0	0	0	0	0	0	0	0	0	0	0	0
ALDBSSCT0000001602	0	0	0	0	0.209664	0	0.341927	0	0	0	0	0	0	0
ALDBSSCT0000001603	0	0	0	0	0	0	0	0	0	0	0	0	0	0
ALDBSSCT0000001604	0	0	0	0	0	0	0	0	0	0	0	0	0	0
ALDBSSCT0000001605	0	0	0	0.687395	0	1.22492	0	0	0	0	0	0	0	0
ALDBSSCT0000001606	0	0	0	0	0.10857	0	0	0	0	0	0	0	0	0
ALDBSSCT0000001607	0	0	0	0	0	0	0	0	0	0	0	0	0	0
ALDBSSCT0000001608	0	0	0	0	0	0	0	0	0	0	0	0	0	0
ALDBSSCT0000001609	0	0	0	0	0	0	0	0	0	0	0	0	0	0
ALDBSSCT0000001610	0	0	5.20859	0	0	0	0	0	0	0	0	0	0	0
ALDBSSCT0000001611	49.2013	37.6102	22.6136	17.5994	22.0265	28.8366	2.30377	10.0838	29.3482	0	0	7.74889	0	10.6137
ALDBSSCT0000001612	13.7443	15.6871	9.41897	9.80817	5.31062	9.1878	19.2816	17.1702	17.2607	22.8215	27.9808	21.8981	4.12317	21.1116
ALDBSSCT0000001613	0	0	0	0	0	0	0	0	0	0	0	0	0	0
ALDBSSCT0000001614	0	0	0	0	0	0	0	0	0	0	0	0	0	0
ALDBSSCT0000001615	0	0	0	0	0	0.280815	0	0	0	0	0	0	0	0
ALDBSSCT0000001616	0	0	0	0	0	0	0	0	0	0	0	0	0	0
ALDBSSCT0000001617	0	0	0	0.222141	0	0.134531	0	0	0	0	0	0.852387	0	0.343656
ALDBSSCT0000001618	0	0	0	0.745732	0	0	0	0	0	0	0	0	0.689476	0
ALDBSSCT0000001619	0	0.895856	0	0.140902	0	0	0	0	0	0	0	0	0	0
ALDBSSCT0000001620	0	0	0	0	0	0	0	0	0	0	0	0	0	0
ALDBSSCT0000001621	99.0094	91.1313	91.1334	60.5583	0	29.2589	0	0	0	0	0	0	11.2327	0
ALDBSSCT0000001622	3.29677	6.25025	1.85231	5.43237	4.40908	4.7836	11.3141	4.32898	11.5566	49.7568	21.1548	17.2317	5.44279	22.7426
ALDBSSCT0000001623	0	0	0	0	0	0	0	0	0	0	0	1.80993	5.39621	5.94642
ALDBSSCT0000001624	0	0	0	0	0	0	0	0	0	0	0	0.592464	0	2.43333
ALDBSSCT0000001625	0	0	0	0	0	0	0	0	0	0	0	0	0	0
ALDBSSCT0000001626	0	0	0	0	0	0	0	0	0	0	0	0	0	1.45397
ALDBSSCT0000001627	146.96	115.298	138.053	96.1938	135.869	119.618	19.7346	17.9099	34.93	63.8224	69.7018	36.4479	10.9101	19.1097
ALDBSSCT0000001628	29.3699	41.2713	29.2863	19.4915	4.81811	12.7962	7.12437	1.62354	4.28172	5.94509	16.8154	1.15781	2.56832	0.475529
ALDBSSCT0000001629	16.515	36.626	26.5062	16.0584	6.73845	16.5574	8.19863	2.70022	1.73327	26.9092	59.3236	21.4434	15.9949	8.00574
ALDBSSCT0000001630	21.0493	27.0631	17.2461	14.0168	16.6841	14.6651	0.48472	1.07296	13.4434	53.5578	65.2718	23.2129	15.7863	16.8092
ALDBSSCT0000001631	0	0	0	0	0	0	0	0	0	0	0	0	0.935438	0
ALDBSSCT0000001632	0	0.807416	0	0	0	0	0	0	0	0	0	0	0	0
ALDBSSCT0000001633	0	0	0	0	0.0850773	0	0.211053	0	0	0	0	0	0	0
ALDBSSCT0000001634	6.79786	6.24297	5.30669	3.92003	3.21094	4.05062	3.09386	2.52131	8.10197	8.92918	8.9782	8.63116	1.8109	7.74999
ALDBSSCT0000001635	0	0	0	0	0	0	0	0	0	43.703	0	1.60264	0	0
ALDBSSCT0000001636	0	0	0	0	0	0.47565	0	0	0	0	0	0	0	0.982769
ALDBSSCT0000001637	3.18e-07	1.65e-06	0.98321	0	0	0	0	0	0	0.512409	0	0	2.9e-06	5.45932
ALDBSSCT0000001638	3.23849	4.39288	4.20017	0	0	0	0	0	0	0	0	0	3.82255	0
ALDBSSCT0000001639	0.578671	1.25246	2.23e-07	0	0.157355	0	0	0	0	13.8411	0	0	2.7582	0
ALDBSSCT0000001640	0.458115	1.93475	0.0219033	0.885192	0	1.94332	0	0.503712	1.11463	0	2.81476	3.58082	1.14767	2.22854
ALDBSSCT0000001641	0.136713	0.186643	0	0	0	0.955212	0	0	0	2.28146	0	0	0	2.85519
ALDBSSCT0000001642	0.232442	0.534005	0.337374	0.125406	0.444411	0.402518	0.512962	0.555057	1.98984	4.82316	7.57687	11.3638	2.27015	8.3625
ALDBSSCT0000001643	0	4.51935	4.03802	0	0	0	0	0	0	0	0	0	3.05741	0
ALDBSSCT0000001644	0.185057	0	0.179164	1.29857	0.0706144	0.182876	0	0.0881456	0	0	0	0	0.277953	2.16465
ALDBSSCT0000001645	0	0	0	0	0	0	0	0	0	0	0	0	0	0
ALDBSSCT0000001646	0	0	0	0.863684	1.49426	0	3.87607	0.371139	2.87814	1.32433	0	0	0	1.31637
ALDBSSCT0000001647	5066.27	6129.64	4989.46	2886.46	711.277	1771.78	273.046	253.952	37.2526	18.7678	71.8905	0	0	0
ALDBSSCT0000001648	1.04059	1.37006	0	0	0.810671	0.510997	0	0.150163	0	0	0	0	0.33535	0
ALDBSSCT0000001649	0	0.3411	0.548216	1.12071	0.0857971	0.373011	5.2152	1.52811	0	0	0	0	0.445171	0.946117
ALDBSSCT0000001650	27.7152	36.6071	25.1135	19.4514	17.7843	26.6411	23.6741	27.0496	53.5195	45.4713	71.212	85.0599	63.0264	92.4146
ALDBSSCT0000001651	3.89917	0	16.5692	0	0	0	0	1.48632	0	0	0	0	44.1348	62.346
ALDBSSCT0000001652	22.5955	21.7552	15.9317	21.7893	14.2321	20.7738	15.8118	4.19319	0	0	0	16.8541	16.6874	18.4647
ALDBSSCT0000001653	3.71695	8.12775	2.5965	7.74542	1.69018	7.8409	3.03152	3.43913	0	0	0	2.66448	3.8859	7.17384
ALDBSSCT0000001654	24.8008	19.5957	14.9127	6.41634	8.45872	1.97198	4.24333	3.38367	0	0	0	4.23108	32.939	3.41734
ALDBSSCT0000001655	0.895998	0	0	0	0	0	0.54229	0	5.04969	0	0	0	0	0
ALDBSSCT0000001656	0	0	0	0	0	0.624432	0	0	0	0	0	0	0	0
ALDBSSCT0000001657	14.3797	11.5662	9.13913	10.6352	11.0253	8.71097	36.2012	16.9449	66.0894	103.953	140.329	146.584	27.53	151.91
ALDBSSCT0000001658	0.462167	0.526597	0.897169	0.500017	0	0	1.14399	1.08946	0	2.3492	0	2.80624	0	0.76834
ALDBSSCT0000001659	11.1122	3.52142	15.534	9.5115	6.40853	3.82287	0	7.19706	0	22.7413	0	0	0	2.58675
ALDBSSCT0000001660	9.35853	10.6544	13.3897	14.9198	11.5496	16.6948	0.912808	3.24669	8.19021	4.99844	5.85105	5.97807	0	2.45489
ALDBSSCT0000001661	8.26975	6.88805	7.24014	7.96304	2.98111	9.43628	34.0448	15.6026	76.0492	109.797	68.4653	64.9886	8.4768	67.8217
ALDBSSCT0000001662	0	0	0	0	0	0	2.603	6.81444	0	0	0	10.7821	0	0
ALDBSSCT0000001663	27.2303	19.1071	12.2191	15.6433	13.0968	17.0713	40.2644	13.227	199.015	126.322	16.4827	31.0583	0	19.0658
ALDBSSCT0000001664	151.748	130.559	241.808	0	11.7086	10.6384	157.763	99.8353	462.979	246.147	229.721	64.2335	92.5928	17.5462
ALDBSSCT0000001665	122.102	143.885	109.816	115.266	56.2387	113.325	15.8914	12.8756	18.0412	44.0308	110.979	56.2378	38.6116	40.0673
ALDBSSCT0000001666	0	0.298139	0.4101	0	0	0	0	0	0	0	0	1.05815	0	0.924849
ALDBSSCT0000001667	1.17464	0.446723	0.901712	0	0	0.578075	0	0	0.728815	0	0	0	7.04938	3.17451
ALDBSSCT0000001668	2.21528	0	0	0.634843	0	0	0	0	0	0	0	0	0	0
ALDBSSCT0000001669	2.71356	6.24141	4.02649	4.05185	4.09985	8.98842	0	3.13942	2.52559	2.32024	8.60118	1.54241	0	1.41087
ALDBSSCT0000001670	0.733299	0	0	0	0.871476	0	0	0	0	0	0	0	0	0
ALDBSSCT0000001671	1.82223	0	0	0	0	0.888351	0	0	0	0	0	9.15035	0	0
ALDBSSCT0000001672	22.2063	18.0649	13.2255	8.48395	5.15437	4.37014	0.226881	2.5855	2.82777	1.54768	0	0.612321	6.79304	3.52083
ALDBSSCT0000001673	3.43836	4.70365	5.19366	5.14278	3.79346	7.17803	1.09107	1.13407	0	0	0	0	0	0
ALDBSSCT0000001674	0.333369	0.133923	0.718446	0.23317	0.471432	0.912061	2.30793	0.752152	3.70915	5.09819	2.22485	5.44125	2.99928	6.74116
ALDBSSCT0000001675	0	0	0	0	0	0	0	0	0	0	0	0	0	0
ALDBSSCT0000001676	0	0.511959	0.649164	0.482556	0.170319	0.772233	0	0	0	0	0	1.36254	0	0.373081
ALDBSSCT0000001677	0	0	0	0	0	0	0	0	0	0	0	0	0	0
ALDBSSCT0000001678	0	0	0	0	0.546195	0	0	0	0	0.308161	0	0	0	0
ALDBSSCT0000001679	0	0	0	0	0	0	0	0	0	0	0	0	0	2.21432
ALDBSSCT0000001680	1.01577	1.12588	0.291172	0.543746	1.44892	1.69565	3.20787	2.0329	8.71829	16.2814	14.237	8.65509	4.59648	7.7816
ALDBSSCT0000001681	0	0	0	0	0	0	0	0	43.5494	0	0	0	42.7659	43.2308
ALDBSSCT0000001682	0	0	0	0	0	0	0	0	0	0	0	12.4994	12.0941	26.2882
ALDBSSCT0000001683	0	0.604615	0	0	0	0	0	0.999627	6.85419	0	0	0	0	5.29416
ALDBSSCT0000001684	248.752	309.346	275.862	155.367	123.938	153.724	19.704	25.5489	16.6329	11.189	0	7.33091	25.4071	19.0654
ALDBSSCT0000001685	15.7718	25.6572	15.7151	21.9227	2.81921	13.123	0	0	127.908	23.4257	0	0	0	12.4683
ALDBSSCT0000001686	2.59416	11.319	5.11472	7.11789	8.39776	39.5338	0	32.1119	163.021	411.174	274.716	0	19.1899	0
ALDBSSCT0000001687	0	0	0	0	0	0	0	0	0	0	0	0	0	0
ALDBSSCT0000001688	0	0	0	0	0	0	0	0	0	0	0	0	0	0
ALDBSSCT0000001689	1.28626	1.21533	0	0	0	0	0	0.694676	0	0	0	0	0	0
ALDBSSCT0000001690	0	0	0	0	0	0	0	0	0	0	0	0	0	0
ALDBSSCT0000001691	0	0	0	0	0	0	0	0	0	0	0	13.2821	0	0
ALDBSSCT0000001692	1.5329	1.73404	0	0	0	0	0	0	0	0	0	0	0	0
ALDBSSCT0000001693	10.6574	10.2054	9.48481	8.10241	16.4138	14.0186	0.398593	0	0	19.6241	21.9818	5.24799	1.94977	6.46489
ALDBSSCT0000001694	16.8713	18.4494	23.7205	9.25142	5.22267	3.4486	0	0	7.84226	0	42.7015	9.44273	3.57463	3.8773
ALDBSSCT0000001695	0	0	0	0	0	0	0	0	0	0	0	0	0	0
ALDBSSCT0000001696	13.6462	10.5353	12.3858	16.185	3.83389	6.06064	3.54441	0	0	0	0	0	0	0
ALDBSSCT0000001697	0	0	0	0	0	0	0	0	0	0	0	0	0	0
ALDBSSCT0000001698	2.12439	1.08135	1.37172	0.127457	0	0.116515	0.739206	1.00989	8.45073	10.9408	6.85988	15.8296	2.48106	9.45675
ALDBSSCT0000001699	21.8995	25.6904	21.3172	0.456743	6.31088	4.93285	3.06664	3.91842	0	15.3657	66.5353	101.605	138.748	98.7559
ALDBSSCT0000001700	0	0	2.02194	0	0.549182	0.687585	3.9509	0	3.56598	0	0	0	0	0
ALDBSSCT0000001701	0	0	0.156481	0	0	0.185015	1.03809	0.0679008	12.5655	0.976786	22.8855	4.51736	2.6453	8.64483
ALDBSSCT0000001702	2.08983	3.85601	1.63033	4.14673	4.99027	1.33141	5.94453	6.38241	47.5037	79.3909	63.7655	73.7321	13.4905	74.0704
ALDBSSCT0000001703	0	0	0	0	0	0	0.323268	0	0	0	0	0	0	0
ALDBSSCT0000001704	6.74497	3.01044	1.31764	0.81596	0	0.712502	0	1.23342	0	0	0	0	0	0
ALDBSSCT0000001705	6.02548	6.54706	0	6.45651	1.07865	7.03403	0	0	0	0	0	0	0	0
ALDBSSCT0000001706	19.7511	25.1788	20.0849	15.5186	20.4666	12.4808	10.1798	26.1538	74.8484	80.4373	194.048	39.0178	54.3271	71.9144
ALDBSSCT0000001707	18.3789	15.7083	12.7352	13.1849	7.36523	8.90578	31.368	13.1046	77.572	126.244	139.398	224.289	55.5074	207.305
ALDBSSCT0000001708	0	0	0	0	0	0	0	0	0	0	0	0	0	5.92644
ALDBSSCT0000001709	0	0	0	0	0	0	0	0	0	0	0	0	0	0
ALDBSSCT0000001710	2.39023	1.92536	1.98015	1.10392	1.48842	0.756531	1.74933	1.4565	1.06694	2.39888	3.92902	4.15245	0.767271	2.05781
ALDBSSCT0000001711	1.86327	1.59041	4.15114	1.49392	2.18307	1.14292	0.000387338	0.680608	7.42291	0	4.29615	4.69885	5.61778	9.31337
ALDBSSCT0000001712	2.81936	6.4445	7.19849	1.75803	5.69989	2.31903	0.208471	1.37944	11.3385	9.15518	65.9755	23.8348	17.9984	12.9736
ALDBSSCT0000001713	0	1.20522	0.83066	0	1.76541	0	9.17797	4.81351	0	0	0	0	5.26826	3.41455
ALDBSSCT0000001714	87.7135	77.5014	53.6557	37.0461	25.1149	33.86	0	10.0164	70.147	35.6763	44.8693	123.614	110.875	132.828
ALDBSSCT0000001715	18.7596	19.9852	14.1284	16.8901	5.04962	18.174	7.46496	4.45915	4.8705	2.20853	0	55.4918	81.4732	57.6122
ALDBSSCT0000001716	0	0	0	3.50101	0	0	1.59148	0	0	6.16525	0	1.9895	3.07387	0
ALDBSSCT0000001717	0	0	0	0	0	0	0	0	0	0	0	0	0	0
ALDBSSCT0000001718	10.1529	11.7203	7.88226	7.88584	9.01456	10.5389	21.5809	16.8237	52.9299	93.095	133.314	101.14	19.9778	98.8583
ALDBSSCT0000001719	0	0	0	0	0	0	0	0	0	0	0	12.9183	0	3.0316
ALDBSSCT0000001720	0	8.92657	0	0	3.01042	3.97662	0	3.66756	60.2379	71.02	12.3601	47.7081	12.1093	64.7766
ALDBSSCT0000001721	231.011	398.982	204.714	145.839	8.18858	139.959	7.36713	16.7963	80.6642	154.102	0	0	20.0959	34.3591
ALDBSSCT0000001722	796.025	1484.29	758.688	548.947	66.3749	384.724	243.992	157.583	204.58	620.859	405.864	229.092	77.2302	367.149
ALDBSSCT0000001723	0	0	0	0	0	0	0	0	0	0	0	5.52094	0	0
ALDBSSCT0000001724	1.64858	2.68041	2.32972	1.95561	1.74368	2.08163	6.0097	5.49989	16.5744	26.4348	36.2431	41.5277	26.5804	47.5429
ALDBSSCT0000001725	0	0	0	0	1.83779	0	0	0	0	0	0	0	0	0
ALDBSSCT0000001726	0	0	0	1.15209	0.395018	0	0.636616	0	0	0	0	0	0	0
ALDBSSCT0000001727	208.856	241.276	205.653	199.76	67.0863	200.483	29.2602	31.3657	98.7986	201.132	201.324	227.504	347.066	217.851
ALDBSSCT0000001728	0.726685	3.29153	3.53447	5.90604	8.74015	3.55398	3.10461	10.1807	113.465	238.92	243.849	62.9388	91.4539	121.417
ALDBSSCT0000001729	0	0	0	0	0	0	0	0	0	0	0	0	0	0
ALDBSSCT0000001730	0	0	0	0	0	0	0	0	0	0	0	0	0	0
ALDBSSCT0000001731	4.48344	5.75145	4.554	2.91309	3.53218	2.66719	4.62246	6.03	19.7937	18.5731	21.0448	10.4889	7.98789	14.201
ALDBSSCT0000001732	0	0	2.76432	0	0	0	1.71286	3.50834	0	14.0389	3.17096	5.69626	1.41596	0
ALDBSSCT0000001733	27.9699	44.9429	21.012	31.0917	17.4762	34.7011	9.29457	13.588	7.33134	21.4373	30.8345	7.18265	13.5938	7.86648
ALDBSSCT0000001734	22.4765	22.9897	19.3268	12.3632	4.36044	9.22076	0	0	0	0	3.66801	0	3.25889	0
ALDBSSCT0000001735	17.4298	33.4146	28.6834	13.8916	5.07277	10.2556	10.3617	7.42825	0	0	0	0	0	0
ALDBSSCT0000001736	10.1293	16.4262	11.1176	8.77244	8.42506	5.31857	3.70414	0.497194	15.7844	22.6535	19.039	29.3082	44.5614	15.4133
ALDBSSCT0000001737	15.9994	36.2986	30.3211	22.9949	8.52885	22.4665	8.66109	5.15927	57.931	94.7846	94.1444	34.1068	83.2976	109.093
ALDBSSCT0000001738	0	0	0	0	0	0	0.156799	0.59519	0	0	0	0.509013	0	0
ALDBSSCT0000001739	0	0	0	0	0	0.269253	0.337971	0	0	0	0	0	0	1.82123
ALDBSSCT0000001740	0	0	0	0	0	0	5.92518	0	0	6.43239	0	4.07024	0	0
ALDBSSCT0000001741	14.8894	24.654	20.5019	16.1275	7.48351	6.6904	89.1014	61.6541	613.072	609.419	1308.59	421.943	336.678	236.501
ALDBSSCT0000001742	0	0	0	0	0	0	0	0	0	0	0	2.31246	0	1.8991
ALDBSSCT0000001743	0	0	0	0	0	0	0	0	0	0	0	0	0	0
ALDBSSCT0000001744	0	0	0	0	0	0	0	0	0	0	0	0	0	0
ALDBSSCT0000001745	0	0	0	0	0	0	0	0	0	0	0	0	0	0
ALDBSSCT0000001746	0	0	0	0	0.646039	0	0	0.79755	0	0	34.7115	3.49637	15.8061	5.74636
ALDBSSCT0000001747	0	7.20815	6.46427	6.00061	3.17478	0	0	0	0	0	0	0	0	3.53676
ALDBSSCT0000001748	0	0	3.31349	0	0	1.58608	0	0	0	0	0	0	0	0
ALDBSSCT0000001749	0	0	0	0	0	0	0	0	21.2959	15.5815	0	5.43752	2.24638	0
ALDBSSCT0000001750	0	0	0	0.341887	0.182268	0.0990219	1.71737	0.0759789	8.74044	2.39894	0.27613	1.26713	0.563386	3.93491
ALDBSSCT0000001751	0.770914	1.31952	2.24269	0.416715	0.14619	0.569149	12.9296	6.74093	12.9208	54.4328	30.834	28.8975	8.67494	42.3409
ALDBSSCT0000001752	0	0	0	0	0.211097	0	0	1.83854	0	31.0931	0	0	0	0
ALDBSSCT0000001753	0	0	0	0	0	0	0	0	0	0	0	0	0	0
ALDBSSCT0000001754	1.63e-07	9.49e-08	8.17e-08	1.72e-08	9e-09	1.19e-08	2.16e-07	4.5e-08	1.39e-06	4.76e-07	4.26e-07	8.57e-07	6.62e-07	1.58e-06
ALDBSSCT0000001755	6.68441	4.23356	4.25086	2.95344	3.43169	3.18845	9.53578	5.25657	24.7667	23.687	28.6608	29.0418	9.44841	37.7903
ALDBSSCT0000001756	1.30179	0.745816	0.42022	1.87423	0.744385	1.49992	0.136036	0.412867	0	6.33916	0	1.76433	0	0.362323
ALDBSSCT0000001757	0	0	0	0	0	0.686048	0.836925	1.94319	22.9146	4.49258	49.285	0	0	0.347009
ALDBSSCT0000001758	0	0	0	0	0	0	0	0	0	0	0	0	0	0
ALDBSSCT0000001759	0	0	0	0	0	0	0	0	0	0	0	2.688	0	2.20933
ALDBSSCT0000001760	11.3044	18.0341	15.2395	8.5964	8.3378	14.0176	4.79486	0	45.5461	18.3864	19.8916	113.21	36.1811	210.941
ALDBSSCT0000001761	6.67201	21.051	10.7977	7.06593	13.5906	8.34889	0	0	0	28.481	5.94131	66.7178	37.1503	153.252
ALDBSSCT0000001762	1.68812	3.14255	0	0	0.744312	1.32269	0	0	29.3111	0	2.77895	35.0546	28.9099	53.8011
ALDBSSCT0000001763	540.843	528.624	531.826	698.735	884.368	725.354	91.0733	66.1997	7.01249	21.0739	44.684	43.652	15.7724	21.0119
ALDBSSCT0000001764	56.7678	45.5761	27.9585	98.4985	63.4841	53.783	33.3455	15.7765	23.4979	139.179	26.6636	15.9234	18.3028	16.6449
ALDBSSCT0000001765	0	0	0	0	0	0	0	0	0	0	0	0	0	0
ALDBSSCT0000001766	0	0	0	0	0	0	0	2.20775	0	0	0	0	0	0
ALDBSSCT0000001767	0	0	0	0	0	0	0	0	0	0	0	0	0	0
ALDBSSCT0000001768	0	0	0	0	0	0	0	0	0	0	0	0	0	0
ALDBSSCT0000001769	0	0	0	0	0	0	0	0	0	0	0	0	0	0
ALDBSSCT0000001770	0	0	0	0	0	0	0	0	0	0	0	0	0	0
ALDBSSCT0000001771	0	0	0	0	1.13286	0	0	0	0	0	0	0	0	0
ALDBSSCT0000001772	0	0	0	0	0	0	0	0.785774	0	0	0	0	0	0
ALDBSSCT0000001773	23.3035	36.222	69.0526	50.4992	18.5834	32.334	19.7489	0	0	0	0	0	0	0
ALDBSSCT0000001774	14.9996	11.4205	0	36.3123	9.24478	8.08951	0	1.95644	0	15.9649	0	0	4.12354	18.6749
ALDBSSCT0000001775	41.3841	55.5437	53.1578	25.5195	31.5293	59.4114	0.508593	1.4862	17.9604	2.64502	0	24.1077	62.8628	18.2348
ALDBSSCT0000001776	22.37	18.3268	12.4705	7.34174	1.76251	13.8519	0	0	0	0	0	0	0	0
ALDBSSCT0000001777	0	0	0	11.172	0	0	0	0	0	0	0	0	14.0289	0
ALDBSSCT0000001778	98.1967	108.08	95.7156	33.0375	74.0928	41.5377	0	31.8861	13.066	3.13349	33.5245	11.1896	10.9259	41.5086
ALDBSSCT0000001779	18.3068	21.6547	19.5258	5.67496	7.1795	7.65537	18.4897	12.9663	0	0	0	0	0	0
ALDBSSCT0000001780	0	0.269945	0.45657	1.2727	5.46477	2.21056	0	0	0	0	0	0	0	0
ALDBSSCT0000001781	0	0	0	0	1.27986	0	0	2.42941	0	0.438471	0	1.03893	0	0
ALDBSSCT0000001782	11.823	0.953941	9.86468	115.861	51.2489	101.796	0	0.392838	0	0	0	0	0	0
ALDBSSCT0000001783	1.93772	1.9124	5.34261	4.21315	6.18542	6.55039	8.41365	6.72174	19.4531	8.34787	81.7172	21.7113	11.6503	26.1412
ALDBSSCT0000001784	0.30953	0	0	0.439979	0	0	13.7924	19.8236	0	7.89364	0	0	0	0
ALDBSSCT0000001785	0	0	0	6.03402	0	1.47363	227.134	167.083	13.3013	8.73065	0	0	0	0
ALDBSSCT0000001786	0	0	0	0	0	0.300266	17.6894	21.5387	1.29328	0	0	0	0	0
ALDBSSCT0000001787	3.75597	6.14037	4.93836	4.34697	2.93946	2.11754	3.78863	3.72282	3.27018	15.61	19.4872	33.042	21.6853	18.3048
ALDBSSCT0000001788	15.4445	41.135	10.7146	5.81926	1.27469	7.2023	6.19792	20.0033	17.3002	33.5851	33.6145	42.2727	4.71437	38.9235
ALDBSSCT0000001789	0	0	0	0	0	0	0	0	0	0	0	0	0	0
ALDBSSCT0000001790	0.941765	2.24356	2.79781	2.17679	1.36534	2.38011	3.42467	3.50848	5.26734	12.8234	13.922	11.2697	2.83083	13.5408
ALDBSSCT0000001791	0	0	0	0.240911	0	0.58864	0.093658	0	0	0	3.82582	1.8176	0	1.24423
ALDBSSCT0000001792	6.55751	6.69475	7.64998	3.90677	3.95104	3.21166	17.433	14.1219	49.7322	40.867	59.825	57.4108	9.07934	79.7057
ALDBSSCT0000001793	0	0	0	0	0	0	0	0	0	0	0	4.13167	0	3.95946
ALDBSSCT0000001794	0	0	0	0	0	0	0.504797	0	0	13.7971	0	0	0	4.11975
ALDBSSCT0000001795	0	0	0	0	0	0	0	0	0	0	0	0	0	0
ALDBSSCT0000001796	0	0	0	0	0	0	0	0	0	0	0	0	0	0
ALDBSSCT0000001797	0.731722	1.21012	0.708755	2.10737	1.82153	2.10024	3.2067	1.7387	6.8896	23.0184	22.5109	17.3456	2.19738	19.5405
ALDBSSCT0000001798	0	0	0	0	0	0.108373	1.23833	0	0.414105	1.50861	1.50155	0	0	0.366501
ALDBSSCT0000001799	0	0	0	0	0	0	0	0	0	0	0	0	0	0
ALDBSSCT0000001800	1.31767	5.36958	3.55694	7.23923	2.90766	8.65213	4.10583	7.66183	24.8917	31.74	29.4823	37.1622	29.1649	50.3168
ALDBSSCT0000001801	7.45176	1.68691	4.34954	7.26854	6.15853	0	0	3.47755	0	0	0	4.50127	0	4.92922
ALDBSSCT0000001802	0	0	0	0	0.110908	0.143782	0	0	0	0	0	0	1.31318	0
ALDBSSCT0000001803	10.2416	17.1483	12.3324	3.949	10.4368	4.73494	0	0.22814	8.292	0	0	3.90267	5.37163	0
ALDBSSCT0000001804	20.0512	16.032	28.4158	6.45622	11.3107	8.57196	0.3352	0	2.74442	11.9282	0	27.5044	22.5246	27.0902
ALDBSSCT0000001805	0	0.989553	0.853603	0	1.64037	0.915689	0	5.50517	0	0	15.5594	1.76145	1.31249	3.37122
ALDBSSCT0000001806	5.10762	11.1568	10.0743	11.2139	7.35953	11.9996	12.9663	26.5556	78.3927	152.093	133.082	34.9503	7.56534	6.8406
ALDBSSCT0000001807	0	0	0	0	0	0	0.375866	0	0	0	0	0	0.904048	0
ALDBSSCT0000001808	0	0	0	0	0	0	0	0	0	0	0	0	0	0
ALDBSSCT0000001809	0	0	0	0	0	0	0	0	0	0	0	0	0	0
ALDBSSCT0000001810	3.19613	3.27725	3.30265	2.51308	0.87989	1.53832	3.04484	2.03694	29.6143	8.4589	20.1063	48.0882	5.67467	59.3061
ALDBSSCT0000001811	0	0	0	0	0	0	0	0	0	0	0	0	0	0
ALDBSSCT0000001812	0	0	0	0	0	0	0	0	0	0	0	0	0	0
ALDBSSCT0000001813	0	0	0	0	0	0	0	0	0	0	0	0	0	0
ALDBSSCT0000001814	0	0	0	0	0	0	0	0	0	0	0	0	0	0
ALDBSSCT0000001815	0	0	0	0	0	0	0	0	0	0	0	0	0	0
ALDBSSCT0000001816	62.403	111.969	117.413	132.374	137.024	107.616	0	35.0823	974.418	252.125	514.449	204.774	168.147	233.985
ALDBSSCT0000001817	10.975	9.15109	7.45024	9.22952	5.80116	6.48741	0	0	154.377	31.5422	124.862	93.0829	110.75	80.1999
ALDBSSCT0000001818	0	0	0	0	0	0	0	0	0	0	0	0	0	0
ALDBSSCT0000001819	0	0	0	0	2.88864	0	84.364	102.256	0	0	0	0	0	0
ALDBSSCT0000001820	0	0	0	0	0	0	0	0	0	0	0	0	0	0
ALDBSSCT0000001821	1282.35	1740.15	1521.9	888.268	695.31	813.883	89.7373	111.89	0	0	0	10.7515	0	0
ALDBSSCT0000001822	0	0	0	0	0	0	0	0	0	0	0	0	0	0
ALDBSSCT0000001823	0	0	0	0	0	0	0	0	0	0	0	0	0	0
ALDBSSCT0000001824	23.6577	4.27619	0	1.03863	2.54747	3.74942	13.1514	55.5507	12.1817	5.28629	0	219.715	0	134.898
ALDBSSCT0000001825	0	0	0	1.15364	0.271746	0	0	0	0	12.283	0	112.405	243.633	175.639
ALDBSSCT0000001826	0.593356	0	0	0	1.13707	0.144917	1.45701	0.138163	2.75395	4.54579	1.06293	11.0091	7.21729	4.91627
ALDBSSCT0000001827	0	0	0	0	0	0	0	0	0	0	0	0	0	0
ALDBSSCT0000001828	7.99603	7.3442	7.81623	7.40002	2.93227	7.37564	13.3484	9.35953	29.4853	57.8558	53.4256	44.8073	9.04985	43.402
ALDBSSCT0000001829	0	0	0	0	0	0	0	0	0	0	0	0	0	0
ALDBSSCT0000001830	3.27953	4.10214	4.04503	1.7723	4.14522	2.66863	9.21797	9.41068	29.6456	17.6196	25.758	17.016	4.50863	23.174
ALDBSSCT0000001831	0	0	0	0	0	0.21704	0	0	9.00355	0	0	0	0	0
ALDBSSCT0000001832	0	0	0	0	0	0	0	0	0	0	0	0	0	0
ALDBSSCT0000001833	0	0	0	0	0	0	0	0	0	0	0	0	0	0
ALDBSSCT0000001834	0	0	0	0	0	0	0	0	0	0	0	0	0	0
ALDBSSCT0000001835	0	0	0	0	0	0	0	0	0	0	0	0	0	0
ALDBSSCT0000001836	0	0	0	0	0	0.545684	0	0	0	0	0	0	0	0
ALDBSSCT0000001837	0	0	0	0	0	0.831949	0	0	0	2.73461	0	0	5.15956	2.81417
ALDBSSCT0000001838	1.45707	0.997591	0.961783	0.0983256	0.0701629	0.0303984	0.422864	0.940758	0.352676	0.633915	3.63105	2.38748	4.80917	3.69966
ALDBSSCT0000001839	0	0	0	0.398691	0	0.137196	0.349985	0	0	0.159985	2.37924	0	0.416505	0.464012
ALDBSSCT0000001840	0.436549	1.16922	0.140838	0	0.478089	0.503692	0	0	2.88514	0	0	13.3114	15.1949	12.0067
ALDBSSCT0000001841	0	0	0	0	0.41847	0	3.39156	0	31.0167	91.379	0	7.89385	20.4546	45.1874
ALDBSSCT0000001842	0	0	0	0	0	0	0	0	0	0	0	3.0792	16.4249	8.2418
ALDBSSCT0000001843	0	0	0	0	0	0	0	0	0	0	0	0	0	0
ALDBSSCT0000001844	0	0	0	0	0	0	0	0	0	0	0	0	0	0
ALDBSSCT0000001845	0	0	0	0	0	0	0	0	0	0	0	0	0	0
ALDBSSCT0000001846	0.429085	0.358521	0.505529	0.260759	0.378552	0.30991	0.897153	0.798055	2.07596	5.10842	3.40398	3.9363	1.53439	4.75751
ALDBSSCT0000001847	0	0.0539148	0.135675	0.351627	0.160636	0.231031	0.266543	0.585148	0.535715	0.405245	0.644274	8.63232	2.81369	1.26143
ALDBSSCT0000001848	0	0	0	0	0	0	0	0	0	0	0	0	0	8.8573
ALDBSSCT0000001849	10.7581	17.045	9.04774	12.9743	21.1897	19.7355	86.795	80.5529	231.046	134.355	161.915	228.953	52.4444	178.296
ALDBSSCT0000001850	39.7036	84.0167	46.4041	28.5699	1.79007	10.6394	4.20608	6.59877	112.602	53.1464	171.54	232.967	1727.1	546.22
ALDBSSCT0000001851	0	0	0	0	0	0.0812937	0.206836	0	0	0.28355	0	0.33469	0	0.274932
ALDBSSCT0000001852	0.411457	0	0	0	0	0	0	0	0	0	0	0	0	0
ALDBSSCT0000001853	0	0	0	1.50222	0	0.227504	0	0	0	0	0	0	0.694419	3.07773
ALDBSSCT0000001854	0	0	0	0	0	0	1.04553	0	0	6.05118	4.11656	1.50495	0	3.39964
ALDBSSCT0000001855	15.4531	15.8566	15.4236	3.92547	5.1274	7.14571	6.52252	5.91606	37.7866	26.1803	18.6376	24.0125	3.31557	31.7397
ALDBSSCT0000001856	0.527879	0.201824	0	0	0	0	0	0	0	0	0	0	0.264302	0
ALDBSSCT0000001857	0	0	0	0	0	0	0	0	0	0	0	0	2.83429	0
ALDBSSCT0000001858	0	0	0	0	0	0	0	1.16307	0	0	0	0	6.62261	0
ALDBSSCT0000001859	0	0	0	0	0.349292	0	0	0.433621	0	3.08545	0	0	0	0
ALDBSSCT0000001860	0	0.757836	0.319702	0	0.69356	0	0	0	0	0	0	15.7947	8.1859	14.3549
ALDBSSCT0000001861	0	0	0	0	0	0	0	0	0	0	0	0	0	0
ALDBSSCT0000001862	0	0	1.03774	0	0	0.517405	0	0	0	0	0	0	0	0
ALDBSSCT0000001863	8.34122	12.1125	5.48917	6.1154	0	0	28.0506	0	0	0	0	10.8269	4.10567	4.44277
ALDBSSCT0000001864	0	0	4.86201	0	0	0	0	0	0	0	0	0	0	0
ALDBSSCT0000001865	2.53878	5.67556	4.9589	4.14076	0.939757	10.4519	25.6281	2.91083	4.43462	86.3758	0	75.9966	68.3169	156.154
ALDBSSCT0000001866	0	0.211249	0	0.179075	0.423522	0.0820031	0.730204	0.584121	0.628704	1.43004	0.852608	2.36327	1.49524	1.10932
ALDBSSCT0000001867	0	0	0	0	0	0	0	0	0	0	0	1.18386	0.87545	0.486227
ALDBSSCT0000001868	8.81087	10.7591	9.22721	4.77231	2.55094	4.31393	3.73289	0	49.4025	30.6266	74.3893	20.4977	87.348	30.3006
ALDBSSCT0000001869	7.98501	12.7176	8.27216	8.06631	3.62045	7.05577	24.9435	11.7646	53.9398	107.814	160.648	117.286	23.1552	158.201
ALDBSSCT0000001870	0	0	0	0	0	0	0	0	0	0	0	0	0	0
ALDBSSCT0000001871	0.749393	0.855349	0.726633	0.405051	0.426465	0	0	0	0	0	35.7241	2.27811	1.12443	1.24751
ALDBSSCT0000001872	3.80638	0.0376258	2.49196	6.03548	7.925	0.0413597	1.40473	0	19.2877	17.5802	3.088	28.3764	1.50803	26.5883
ALDBSSCT0000001873	5.70386	9.84902	3.81505	0.843766	0	10.9638	9.05764	8.66551	0	13.1112	23.4941	13.2086	44.6963	23.3048
ALDBSSCT0000001874	13.0003	16.7248	16.4678	9.61681	4.95891	9.97096	13.494	8.55301	13.9799	21.7088	16.0898	31.3625	11.4511	40.4528
ALDBSSCT0000001875	26.8092	35.6596	21.3473	13.2299	2.58022	5.69001	0	0	46.6971	11.444	22.701	40.5774	42.0479	45.3231
ALDBSSCT0000001876	0.220584	0.126709	0.747012	1.24953	0.801451	0.990736	4.24346	4.00415	2.31952	8.20359	10.4089	8.76306	3.53501	9.48968
ALDBSSCT0000001877	129.46	174.13	116.47	58.0367	51.8103	62.731	7.02978	11.2748	15.177	1.37396	116.071	22.7049	10.7303	11.3801
ALDBSSCT0000001878	100.957	112.638	87.7048	38.0529	22.5965	44.9257	10.3817	8.74656	5.10072	11.0731	0	5.72563	7.73796	5.73537
ALDBSSCT0000001879	1.61588	2.98111	1.84304	2.02754	3.92885	5.40416	3.58103	9.01217	25.5235	15.8233	10.2144	12.8892	8.37477	11.5701
ALDBSSCT0000001880	0	0	0	0	0	0	0	0	0	21.8881	0	122.523	265.566	188.308
ALDBSSCT0000001881	11.3333	20.8599	7.03061	3.35639	2.68783	9.52319	0	1.42904	0	0	0	0	0	0
ALDBSSCT0000001882	1.58745	0	1.5534	0	2.33038	0	0.92774	0	0	22.7413	2.60998	12.5905	0	10.347
ALDBSSCT0000001883	0.520297	0	0	0	0	0	0	0	0	0	0	8.41704	0	0
ALDBSSCT0000001884	0	0	0	0	0	0	0	0	0	0	0	0	0	0
ALDBSSCT0000001885	6.41754	18.0348	10.905	3.07692	1.44518	2.50564	7.67925	3.60185	5.96839	11.018	24.72	14.1839	6.75036	32.1937
ALDBSSCT0000001886	1.83358	3.60695	1.6777	1.75824	1.73422	2.21086	0	3.60185	5.96839	11.018	0	14.1839	0	0
ALDBSSCT0000001887	0	0	0	0	0	0	0	0	0	0	0	0	0	0
ALDBSSCT0000001888	0.838495	3.12307	1.62391	1.69755	0.5595	3.20933	0	0	2.37492	14.7777	8.60732	6.39328	16.685	20.6567
ALDBSSCT0000001889	0	0	0	0	0	0	0	0	0	0	0	37.8577	0	7.70992
ALDBSSCT0000001890	0	0	0	0	0.24055	0	0.0200714	0.743162	8.33862	10.2682	19.8447	26.3011	7.53552	0
ALDBSSCT0000001891	0	0	0	0	0	0	0.575464	0	0	0	0	0	0	0
ALDBSSCT0000001892	0	0	0	0	0	0	0.793137	2.9577	0	1.1021	0	0	0	0
ALDBSSCT0000001893	1.13523	0.857028	0	0.965568	0	0.368921	0	0	0	0	0	0	4.26712	2.49559
ALDBSSCT0000001894	0	0.803132	1.40263	0	4.43e-08	0.448696	7.42381	3.99661	1.7e-05	9.37e-06	1.43e-05	3.24e-05	1.83e-05	20.3452
ALDBSSCT0000001895	0	0	0	0	0.433743	0	0	0	0	0	0	0	0	0
ALDBSSCT0000001896	0	0	0	0	0	0	0	0	0	0	0	0	0	0
ALDBSSCT0000001897	0.739616	4.09209	2.05972	1.7758	0.427847	3.53283	4.64262	4.35811	7.08459	29.6273	24.9293	24.8249	1.9654	26.2961
ALDBSSCT0000001898	12.6053	12.29	10.3147	11.4974	12.6587	12.8514	17.8296	10.0925	77.9138	88.1116	81.7687	59.2481	17.8521	68.703
ALDBSSCT0000001899	0.591895	0	0	0.106506	0	0	0	0	0	0	0	0.802511	0.88896	0
ALDBSSCT0000001900	0	0	1.42747	0	0	0	0	0	0	0	0	0	0	0
ALDBSSCT0000001901	0	0	0.00273493	0	0	0	0	0	0	0	0	0	0	0
ALDBSSCT0000001902	0	0.655911	0	0.937333	0.435582	1.41545	0	0	0	5.82833	0	8.15866	0	2.87194
ALDBSSCT0000001903	37.8805	88.8323	61.0179	20.012	5.359	13.9903	0.61739	4.74881	9.12671	15.1785	24.0534	20.5927	0	15.2223
ALDBSSCT0000001904	2.33382	3.29168	3.33362	2.48933	1.92618	5.00691	0	0	0	0	0	1.14523	0	0
ALDBSSCT0000001905	7.61899	6.63897	3.89264	6.71594	2.11925	2.09872	14.1214	8.90965	18.1669	51.2238	29.7232	92.6027	11.528	99.8915
ALDBSSCT0000001906	122.206	129.929	156.846	67.5417	41.1561	73.1266	6.73814	12.7072	25.2856	13.0997	0	71.9826	34.4984	134.447
ALDBSSCT0000001907	17457.2	20334.7	17998.4	15598.1	3889.47	15679.8	1253.79	1210.3	1421.62	1645.3	1223.65	1844.71	1453.12	2448.55
ALDBSSCT0000001908	0	0	0	0	0	0	0	0	0	0	9.15606	0	0	0
ALDBSSCT0000001909	0	0	0	0	0	1.64006	0	0.390851	0	0	0	0	0	0.200493
ALDBSSCT0000001910	0	0	0	0	0	0	3.34651	0	0	0	0	0	0	2.57422
ALDBSSCT0000001911	30.9814	29.1819	39.9193	15.4085	13.7376	18.7144	14.4447	11.0354	277.691	304.766	213.891	121.798	170.471	145.782
ALDBSSCT0000001912	6.82945	8.05874	7.19629	1.30122	4.21354	3.96874	8.31961	24.7648	37.9548	112.997	276.714	69.4421	42.2342	70.129
ALDBSSCT0000001913	0	0	0	0	0	0	0.114479	0	0	0	0	4.44867	0	3.34982
ALDBSSCT0000001914	0	0	0.152568	0	0	0	0	0	0	1.35935	0.270085	3.20813	1.1839	2.10826
ALDBSSCT0000001915	0	11.5264	0	0	9.33447	7.20153	0	0	0	0	0	0	0	0
ALDBSSCT0000001916	15.802	2.41922	13.2022	11.0435	1.62435	1.28639	18.1344	24.0857	57.6949	132.578	142.317	95.0728	40.8532	127.502
ALDBSSCT0000001917	5.58221	7.0677	4.23741	5.21166	3.77273	4.4964	0	1.57276	0	4.84212	32.6425	12.6179	4.3554	24.5995
ALDBSSCT0000001918	19.5584	10.6912	12.0363	10.7255	12.3578	9.32394	1.38333	3.25471	0	0	0	0	0	0
ALDBSSCT0000001919	0	0	0	0	0	0	0	0	0	0	0	0	0	0
ALDBSSCT0000001920	0	0	0	0	0	0	0	0	10.1277	30.3138	16.494	0	0	0
ALDBSSCT0000001921	0	0	0	0	0	0	0	0	0	0	0	1.50042	0	0
ALDBSSCT0000001922	2.02181	3.41304	0.985599	0	0	0	0	2.18248	6.94364	0	0	0	0	0
ALDBSSCT0000001923	0	0	2.21577	0	0.843801	0	10.1824	11.5957	194.091	334.558	96.2833	0	0	5.59945
ALDBSSCT0000001924	11.1815	12.6403	10.1041	3.03043	7.78901	3.90033	0.97132	3.41022	0	0	0	0	0	0
ALDBSSCT0000001925	0	0	0	0	0	0	0	0.481962	0	0	0	0	0	0.676554
ALDBSSCT0000001926	0	0	0	0	0.0714305	0	0	0	0	0	0	0	0	0
ALDBSSCT0000001927	0	0	0.657694	0	0	1.32461	5.69745	5.68164	4.64082	2.70035	13.2893	9.54578	1.01355	8.95933
ALDBSSCT0000001928	1.25239	1.9761	0.454586	0.948309	0.420362	0.553349	23.3643	15.0291	7.49104	11.3126	7.60883	18.4391	3.29237	13.5443
ALDBSSCT0000001929	29.7006	21.5451	19.9163	33.4061	5.32564	33.1293	19.3315	10.9586	67.5827	145.854	23.1579	86.1397	14.6419	109.103
ALDBSSCT0000001930	1.41506	0	0	0	0	0	0	0	0	11.7467	35.1883	0	2.16358	0
ALDBSSCT0000001931	0	0.7781	1.33513	0	0	0	0	0	0	21.8891	22.6222	16.6052	4.07246	10.2276
ALDBSSCT0000001932	9.70555	6.65505	5.95771	5.41879	2.0898	6.05806	12.704	15.9407	3.63246	8.28713	6.06796	30.1905	41.7581	36.6595
ALDBSSCT0000001933	7.82317	8.68085	7.65247	5.96369	5.17025	0.753901	1.83074	0	5.35215	0	0	0	0	0
ALDBSSCT0000001934	0	0	0	0	0	3.24366	0	0	0	0	0	3.33803	0	0
ALDBSSCT0000001935	0	0	0	0	0	0	0	0	0	0	0	0	0	0
ALDBSSCT0000001936	0	0	1.15277	0.6418	0	0	0	0	2.07592	5.7696	0	9.44821	0	7.76005
ALDBSSCT0000001937	1.92552	0	5.05372	0.522631	1.4378	1.87561	0.697616	0.545346	82.8969	187.995	29.4339	0	5.55562	0
ALDBSSCT0000001938	0	1.74559	1.29726	0.27661	0	1.25541	0	1.90708	15.2087	0	0	3.47227	0	3.7314
ALDBSSCT0000001939	0	0	0	0	0	0	2.11451	0	0	38.4361	104.014	3.88811	12.4166	0
ALDBSSCT0000001940	0	0	0	0	0	0	0	0	2.22007	43.3309	70.6961	8.11388	0	7.67399
ALDBSSCT0000001941	0	0	0	0	0	0	0.650195	0	0	0	0	0	0	2.563
ALDBSSCT0000001942	2.37819	0	0	0.214271	1.9536	0.195044	13.961	10.8333	116.498	163.542	150.389	60.8609	41.6263	51.4442
ALDBSSCT0000001943	0.211323	0.485613	0.102232	0	0.0404163	0.156866	0	0	1.00587	0.73129	0	3.2292	0.476309	1.76845
ALDBSSCT0000001944	4.92497	6.42507	1.89876	3.98165	0	3.33439	0	0.0234977	8.46447	26.682	48.7726	10.5844	5.61624	18.9839
ALDBSSCT0000001945	3.22301	3.06357	4.97691	1.70121	0.14902	0.274603	0	0.352836	1.41222	0	1.26615	12.4537	9.23857	19.5815
ALDBSSCT0000001946	0	0	0	0	0.535802	0	4.012	0	22.0944	7.42953	0	0	12.5706	7.91449
ALDBSSCT0000001947	66.8192	56.8193	49.8633	74.7632	29.6383	63.6814	103.685	73.2115	310.981	606.889	533.647	290.282	521.146	354.91
ALDBSSCT0000001948	1.49029	0	6.02259	0	3.15173	3.4855	1.35217	7.63361	48.0179	36.0797	0	10.9468	6.57456	18.1092
ALDBSSCT0000001949	0	0	0	0	0	0	0	0	0	0	0	2.41407	0	5.94819
ALDBSSCT0000001950	0	0	0	0	0.532463	0	0	0	0	0	0	0	0	0
ALDBSSCT0000001951	1.35467	0	0	0.736759	3.00089	0	0	0	0	0	0	21.5923	0	24.4024
ALDBSSCT0000001952	0	0	0	0	0	0	0	0	0	11.1044	0	15.4578	0	31.7408
ALDBSSCT0000001953	65.5506	46.3173	74.8075	25.3829	28.1519	32.7254	0	7.21898	0	4.9174	0	0	0	10.4073
ALDBSSCT0000001954	8.28221	8.86101	9.8768	8.01416	9.97735	7.71682	20.4255	15.8915	23.1064	48.2465	48.1046	34.0372	16.2627	43.2841
ALDBSSCT0000001955	0	0	0	0	0	0	0	0	0	0	0	0	0	0
ALDBSSCT0000001956	0	0	0	0	0.498133	0.652488	0	0	0	0	0	0	0	0
ALDBSSCT0000001957	0	0	0	0	0	0	0	0	0	8.22562	21.9543	0.816906	1.21012	0
ALDBSSCT0000001958	3.36249	0	0	0	1.20324	0	0	0	0	1.22312	0	14.0321	2.03783	10.6831
ALDBSSCT0000001959	7.32249	8.70148	7.15924	5.96527	9.64294	6.91503	12.1557	11.296	40.9921	52.0951	69.1287	37.7383	13.5534	53.4408
ALDBSSCT0000001960	0	0	0	0	0	1.49292	0	0	2.89044	8.85662	0	12.0614	2.93063	0
ALDBSSCT0000001961	0	0	0	0	0	0	0	0	0	0	0	0	0	0
ALDBSSCT0000001962	0	0	0	0	0	0	0	0	0	0	0	0	0	0
ALDBSSCT0000001963	0	0	0	0	0	0	0	0	0	0	0	0	0	0
ALDBSSCT0000001964	2.02632	1.68996	0.891717	0.0994321	0.210879	1.63838	1.73565	1.57941	7.31929	21.2539	43.8403	2.62315	4.15025	5.84869
ALDBSSCT0000001965	66.6134	99.031	95.5651	40.3351	18.2344	50.2996	11.6664	5.85033	3.67251	5.04338	0	1.00548	0	0.825802
ALDBSSCT0000001966	743.877	1092.2	720.681	305.62	198.829	328.187	51.9419	55.3228	79.9803	61.9651	54.8483	6.24384	2.32326	2.56403
ALDBSSCT0000001967	1.12745	7.58961	2.20012	1.22499	1.67616	0	0	0	0	0	0	2.25691	0	0
ALDBSSCT0000001968	0	0	0	0	0	1.49896	0	0	0	0	0	0	0	0
ALDBSSCT0000001969	0	0.9453	0	0.148747	0	0.679174	7.22868	3.13722	6.20772	27.8274	30.5659	6.15139	1.65375	5.05293
ALDBSSCT0000001970	31.3795	31.5944	18.3251	47.9505	32.5053	48.9267	54.9242	60.4779	82.1766	133.467	151.143	107.191	18.4884	129.06
ALDBSSCT0000001971	0	0	0	0	0	0	0	0	0	0	0	0	2.37989	0
ALDBSSCT0000001972	0	0	0	0	0	0	0	0	0	0	0	0	0	0
ALDBSSCT0000001973	0	0	0	0	0	0	0	0	0	0	0	0	0	0
ALDBSSCT0000001974	0	0	0	0	0	0	0	0	0	0	0	0	0	0
ALDBSSCT0000001975	0	0	0	0	0	0	0	0	4.91273	0	0	0	0	0
ALDBSSCT0000001976	0	0	0	0	0	0	0	0	0	0	0	0	0	0
ALDBSSCT0000001977	0	0	0	0	0	0	0	0	0	0	0	0	0	2.30502
ALDBSSCT0000001978	0	0	0	0	0	0	0	0	0	0	0	0	0	0
ALDBSSCT0000001979	0	0	0	0	0	0	0.46738	0	0	4.48072	0	0	0.564182	0
ALDBSSCT0000001980	0	0	0	0	0	0	2.22724	6.13534	0	0	19.693	0	0	0
ALDBSSCT0000001981	0	0	0	0	2.01747	0	9.38669	7.46922	0	0	0	0	0	0
ALDBSSCT0000001982	0	0	0	0	0	0	0	0	0	0	11.3385	0	0	0
ALDBSSCT0000001983	0	0	0	0	0	0	0	0	4.67574	8.61735	0	0	0	0
ALDBSSCT0000001984	3.98904	4.04076	1.72001	0.479315	0	0	0	0	0	0	67.031	5.38281	0.664867	3.68451
ALDBSSCT0000001985	63.8918	62.6862	73.9214	61.7312	89.1395	104.815	27.1473	28.2168	267.194	400.82	455.437	190.479	188.974	238.204
ALDBSSCT0000001986	0	0	9.43673	0	7.49195	0	0	0	0	0	0	0	0	10.0397
ALDBSSCT0000001987	26.3024	33.7474	26.3619	36.3302	34.8747	53.2054	29.5938	39.3572	45.212	63.0679	41.525	73.5884	39.4914	63.9898
ALDBSSCT0000001988	0	0	0	0	0	0	4.41619	0	0	0	0	1.70377	0	2.92514
ALDBSSCT0000001989	9.4971	10.1674	6.20343	5.25796	2.167	3.94584	3.4209	1.4777	23.165	79.5477	41.9797	50.7369	47.853	49.9396
ALDBSSCT0000001990	7.57668	16.5342	15.4035	9.62382	1.5517	6.05835	0.682771	4.16423	21.5039	0	2.76491	0.150811	44.4942	10.652
ALDBSSCT0000001991	4.55369	7.63408	5.33397	5.52649	4.83547	4.70934	12.603	8.88365	35.7756	58.8426	70.2106	59.2609	13.5598	70.7633
ALDBSSCT0000001992	249.187	218.259	176.871	131.108	28.9062	91.6834	6.10291	7.04032	0	0	0	6.98424	0	2.42188
ALDBSSCT0000001993	2.79938	0.793066	0	0.379122	1.05297	0.342479	1.71096	0.981429	12.7319	21.0564	50.7834	15.5152	5.24331	17.375
ALDBSSCT0000001994	0	0	0	0	0	0	0	0	0	0	0	0	0	0
ALDBSSCT0000001995	8.27233	5.60831	9.66067	0.89706	0	0	180.834	131.673	5509.09	5570.07	6756.47	7826.5	8350.5	7752.42
ALDBSSCT0000001996	118.065	130.721	122.164	97.0441	38.4854	88.3756	5.4584	14.4462	100.003	179.127	64.8927	78.8747	33.9444	62.5023
ALDBSSCT0000001997	0	0	0.575212	0	0	0	3.2745	0	0	0	0	1.19517	0	0
ALDBSSCT0000001998	0	0	0	0	0	0	0	0	0.126957	0	0	0	0	0
ALDBSSCT0000001999	0	0	0	0	0	0	7.07e-06	0.381463	6.40802	41.8862	27.4769	0.817921	0	6.61801
[truncated: 10,008 more rows]
