# Supplementary material for: LncRNA affects epigenetic reprogramming of porcine embryo development by regulating global epigenetic modification and the downstream gene SIN3A
Source: Front Physiol. 2022 Sep 16;13:971965. doi: 10.3389/fphys.2022.971965 (PMC9523245; doi:10.3389/fphys.2022.971965)
Supplement: Supplementary file 6 [file DataSheet2.XLSX]

## Sheet: A
	MII_1	MII_2	MII_3	IVV_2C_1	IVV_2C_2	IVV_2C_3	IVV_4C_1	IVV_4C_2	IVV_4C_3	IVV_8C_1	IVV_8C_2	IVV_8C_3	IVV_Bla1	IVV_Bla2	IVV_Bla3
NA	2.44166	-1.85597	0.999428	7.20725	7.78203	7.12252	-2.77805	-2.77805	-2.77805	-2.77805	-2.77805	-2.77805	-2.12745	-2.77805	-2.1231
NA	4.8208	4.45095	4.84847	4.15617	5.00525	3.96812	-2.90845	-2.24823	-2.42381	-3.31158	-3.31158	-3.31158	-3.11137	-3.31158	-3.31158
NA	4.76385	4.85031	4.84748	4.17109	3.35293	3.60177	-1.83784	-1.40171	-0.938759	-2.89889	-3.42885	-3.40066	-3.65739	-4.0453	-3.97803
BCL2L10	4.45708	4.40236	4.35361	4.33574	4.1161	4.07825	-2.05199	-0.844243	-1.59798	-2.8164	-3.27436	-3.72224	-3.66811	-3.99084	-3.77699
EBPL	4.11974	4.32194	4.29606	3.46849	2.94924	3.18726	-0.561142	-0.817392	-0.552341	-5.2728	-5.88821	-4.51485	-2.54705	-0.663129	-1.52581
MOS	4.85826	5.30736	4.87604	3.47589	1.16222	2.71308	-0.928764	-0.541809	-0.374944	-3.08344	-3.56519	-3.50701	-3.3795	-3.4941	-3.5181
DCLRE1A	3.7993	3.21898	3.46985	4.09593	4.6306	3.91909	-1.68652	-1.3537	-0.924002	-3.0396	-3.62595	-2.10473	-3.21473	-3.75403	-3.43047
SLC25A31	4.18971	4.15682	4.14345	3.73896	3.79521	3.46912	-2.96363	-0.729834	-2.23198	-2.96363	-2.96363	-2.96363	-2.84913	-2.96363	-2.86415
ARL14EPL	3.88865	3.62176	3.76861	3.85189	3.22202	3.38474	-1.69667	-0.812571	-0.0842001	-4.70976	-4.04775	-4.31173	-1.77767	-1.93335	-2.36398
PSPH	2.94464	2.40495	2.66314	3.60085	3.37874	3.5468	-1.36463	-0.318805	-0.473083	-5.87116	-5.54298	-5.10338	0.0907282	0.272291	-0.228099
NA	4.09792	3.90276	4.1011	3.4892	3.87739	3.03191	-1.4812	-1.08053	-1.06362	-3.29679	-2.80125	-4.11765	-2.91761	-3.28508	-2.45654
ZP2	5.41406	5.73556	5.85631	0.735035	-0.19644	0.651691	-0.35238	-0.181711	-0.473252	-2.512	-2.16045	-2.37578	-3.25472	-3.33001	-3.55592
NA	3.7047	3.53735	3.38693	3.9133	3.7594	3.63096	-2.04487	-0.792672	0.366493	-3.29834	-3.29834	-3.29834	-2.96989	-3.29834	-3.29834
NA	3.78554	3.10921	3.62028	3.7152	4.09308	3.61323	-0.649545	-1.23152	-1.25139	-1.67192	-3.82491	-2.86029	-3.32223	-3.66519	-3.45954
NA	3.56315	3.38944	3.57915	3.99859	3.43854	3.97134	-1.86649	-0.948964	-0.357317	-3.21763	-3.13002	-3.21763	-3.04825	-3.21763	-2.93628
NA	4.79437	5.09937	4.81493	2.56655	1.82939	2.04009	-2.16018	-1.18922	-1.9192	-2.90519	-1.45857	-2.90519	-2.79678	-2.90519	-2.90519
NA	3.88967	3.80402	3.96336	3.13275	3.13192	2.87189	-0.699536	-1.19613	0.241603	-3.3904	-3.3904	-3.3904	-2.52422	-3.2898	-3.15432
NA	2.44433	2.3977	2.99421	4.29893	4.68726	4.07805	-1.95754	-1.52673	-0.642765	-3.11742	-3.11742	-1.48926	-3.00448	-3.11742	-2.92743
NA	3.07549	3.05191	3.00826	3.5652	1.93858	3.49929	-0.0190952	0.0992396	0.667035	-5.02596	-4.52876	-3.89091	-2.1969	-1.29763	-1.94576
SLC46A2	4.14184	4.43402	4.61976	2.60596	1.09809	2.21789	-0.889675	-0.552399	0.379744	-3.04454	-2.76331	-3.11026	-3.01586	-3.01101	-3.11026
NA	2.88798	2.12853	2.91693	3.64919	4.62345	3.72924	-0.65306	-1.07649	-1.04897	-3.49062	-2.26923	-2.10094	-3.24054	-3.49062	-2.56485
ABCB1	3.66289	3.79636	3.74866	2.87174	2.48281	2.6202	-0.638444	-0.469531	-0.751424	-3.90294	-4.44648	-3.59572	-1.7075	-2.34375	-1.32686
NA	3.69051	3.48099	3.57237	2.56314	2.79273	2.65382	-1.23009	-0.575235	-0.248199	-2.07438	-1.26818	-1.2742	-3.70575	-2.99609	-5.38143
GFI1	3.94199	3.63099	3.71759	3.65498	1.85922	3.08197	-1.34479	-2.02737	-0.525127	-2.93807	-1.29913	-2.93807	-2.93807	-2.93807	-2.93807
MAEL	4.04771	4.44336	4.17275	2.14606	2.64378	2.13454	-1.41505	-0.805934	-1.06814	-2.89942	-2.46924	-1.5477	-3.26493	-2.97768	-3.14008
NA	3.65081	3.63694	3.65683	3.15284	0.900116	2.691	-0.862879	-0.935576	-0.528962	-4.19601	-4.37315	-4.4703	-1.28566	-0.017361	-1.01863
SLC25A5	1.49726	1.7742	1.87088	1.07767	1.28228	1.02869	-1.57039	-0.80869	-0.815661	-3.20711	-5.72268	-5.59777	3.09834	3.29951	2.79346
NA	3.18824	2.8786	3.1134	3.19313	4.11238	3.20627	-0.989447	-1.37791	-1.3153	-3.30959	-0.742504	-3.29645	-2.82232	-3.56338	-2.27513
NA	2.46491	2.91729	3.18602	3.35649	3.58833	3.62985	-0.328121	-0.526238	-0.413199	-3.38784	-3.03773	-3.76728	-2.34868	-3.27297	-2.06084
NA	3.18989	3.60844	3.09752	3.37667	2.95543	3.03775	-0.586037	-1.00044	-0.160106	-3.26902	-3.26902	-2.7868	-2.76589	-2.60365	-2.82473
FDFT1	3.74068	4.49098	3.75387	2.66765	1.45712	2.10542	-0.0667296	-0.415413	-0.242844	-3.25473	-2.64469	-3.67326	-2.09192	-3.10858	-2.71756
NA	3.59919	4.3296	3.66959	3.07935	1.87691	2.33459	-3.23766	-2.61814	-2.01163	-3.23766	-3.23766	-2.49868	-0.561284	-0.749826	-0.736723
SYTL3	3.6765	3.88493	3.53971	2.85144	1.30545	2.87134	-0.502469	-0.0967618	0.43223	-3.08764	-3.17637	-3.17637	-2.6764	-2.88219	-2.96337
NA	3.20479	3.45617	3.10281	3.38174	3.23207	2.97509	-1.31895	-0.803771	-0.43669	-2.89671	-2.09078	-2.96366	-2.91478	-2.96366	-2.96366
NA	3.28742	3.45732	3.23064	3.41452	1.05242	3.37131	-0.762543	-0.332804	0.843445	-2.643	-2.46231	-3.82971	-2.97545	-2.62284	-3.02841
UHRF2	3.31988	4.14112	3.93222	3.02338	0.929651	1.88619	-0.0125457	-0.209882	0.446918	-3.20305	-2.63918	-3.97732	-2.43594	-3.43038	-1.77105
NA	2.47161	2.44524	2.50377	2.70875	1.4535	2.48675	0.589702	0.68762	1.16053	-5.62115	-4.57942	-4.47001	-1.05131	-0.141709	-0.643866
NA	3.64117	3.66469	3.95691	2.47039	2.67804	2.19818	-0.769651	-0.849989	-0.273251	-3.21209	-2.0199	-2.19334	-3.23905	-3.1616	-2.8905
NA	3.35963	3.65925	3.44652	3.24235	1.38132	2.66531	-0.930714	-0.0513302	-0.0530196	-3.38999	-3.87031	-0.879126	-3.2166	-2.48633	-2.87696
NA	2.87589	2.82395	2.96081	2.98834	3.51321	3.57631	-0.12843	-1.66898	-0.407515	-2.14449	-3.01901	-3.01901	-2.70652	-3.01901	-2.62556
CHN2	3.73964	3.31708	3.46212	3.32349	1.6231	3.2623	-2.38869	-0.822856	-0.196716	-2.87193	-1.67486	-2.87193	-2.87193	-2.23129	-2.79752
NA	3.8537	4.25307	3.7058	3.09807	0.497421	2.21059	-0.517215	0.00139619	-0.489736	-2.8348	-2.8348	-2.8348	-2.68652	-2.8348	-2.58735
NA	3.46477	3.91953	4.08621	2.81852	2.28713	1.93821	-0.832727	-0.714813	-0.537379	-2.75883	-2.75883	-2.75883	-2.75883	-2.75883	-2.63529
NA	3.41807	3.56055	3.25499	3.04838	1.88311	2.89932	-2.35505	-2.12425	-0.426529	-2.45691	-1.94147	-5.05286	-1.05969	-1.65283	-0.994819
ATG4A	3.77905	3.87745	3.5237	2.93068	0.70372	2.74626	-0.915623	0.00293419	-0.0304999	-2.2248	-2.74876	-2.30002	-2.98801	-2.69467	-3.66143
NA	2.98144	2.67424	2.96741	2.96934	3.46249	2.90153	-0.55534	-1.24589	-0.517738	-1.35309	-2.17926	-0.722431	-3.87156	-3.87156	-3.63958
FLT3	2.67263	2.1332	2.44955	3.27638	4.05997	3.57072	-0.921348	-0.967425	-0.014897	-3.19617	-2.57322	-3.19617	-2.73561	-2.23783	-2.31976
NA	3.80792	3.91243	3.72695	2.81886	0.917989	2.61301	-0.771545	-0.6438	-0.35183	-1.75904	-2.99739	-2.99739	-2.71152	-2.69779	-2.86686
NA	2.6456	3.25417	3.25526	3.0926	3.19753	3.09372	-1.67459	-0.280037	-0.526613	-2.70887	-2.70887	-2.70887	-2.51328	-2.70887	-2.70887
ELK3	2.94336	3.43798	3.00316	3.18491	3.32173	3.06954	-1.85648	-1.16344	-1.13621	-2.36232	-2.06462	-1.94791	-2.77937	-2.80614	-2.84418
NA	4.20206	5.24517	4.35947	1.78703	0.315898	0.985356	-2.45067	-0.778322	-2.1756	-2.45067	-1.25298	-2.45067	-2.20716	-1.52186	-1.60704
NA	3.7012	3.44549	3.3421	2.13231	2.80957	2.17903	-0.793754	-0.146633	0.135343	-2.85263	-2.72192	-2.85263	-2.85263	-2.82112	-2.70374
NA	4.35727	4.19182	3.57567	2.52747	1.60411	1.89829	-1.92289	-0.7298	-1.83458	-2.31355	-2.31355	-2.31355	-2.15665	-2.2565	-2.31355
NA	3.65317	4.19845	3.86475	3.04667	1.29296	2.28158	-1.72356	-1.69598	-1.25919	-2.32746	-2.32746	-2.32746	-2.16393	-2.32746	-2.18507
NA	3.19491	3.35016	2.48071	2.86815	3.49839	3.37165	-2.02573	-0.85957	-1.72875	-2.35832	-2.35832	-2.35832	-2.35832	-2.35832	-2.35832
NA	3.96774	4.08938	4.25787	1.70096	1.32415	1.39796	-0.238225	-0.0139532	-0.581499	-1.99654	-2.90805	-2.90805	-2.69419	-2.4895	-2.90805
NA	3.51846	3.17028	3.57557	2.64962	3.09661	2.47512	-1.07607	-1.54234	-0.830666	-2.059	-2.63179	-2.79775	-2.22714	-2.79775	-2.52316
NA	3.58835	3.40048	4.07755	2.32775	2.80698	2.56147	-1.94305	-1.98329	-2.02114	-2.09868	-2.22522	-2.22522	-2.04506	-2.22522	-1.99572
NA	2.76862	2.56511	2.69498	2.99484	3.5969	3.15641	-1.24912	-0.700856	-0.268601	-3.0864	-3.0864	-0.781953	-2.66468	-3.0864	-2.85244
NA	4.73457	3.21049	5.15153	1.13235	1.83156	0.959938	-1.19532	-1.67438	-1.14218	-1.54307	-2.02631	-2.32491	-2.46151	-2.84372	-1.80905
AKTIP	3.22207	3.2513	3.10055	2.68189	3.00218	2.52322	-2.07612	-1.8306	-1.25888	-3.84859	-2.28918	-3.81956	-0.979232	-0.688811	-0.990239
NA	2.90144	3.09758	2.94637	2.70752	3.49109	2.77839	-1.03558	-1.06202	-0.225992	-2.21921	-3.22231	-1.48777	-3.10971	-2.96822	-2.59158
NA	2.99007	2.91945	3.08182	2.90627	3.38889	2.99042	-1.85674	-1.02894	-1.06575	-1.40309	-1.40255	-2.48235	-2.99336	-3.04403	-3.00013
NA	2.53811	2.6591	2.78723	3.39895	3.15802	3.13881	-0.308023	-0.73641	-0.290838	-2.10732	-3.03651	-2.51853	-2.96549	-2.80121	-2.91587
NA	3.11493	2.97684	2.62528	3.17107	3.0389	2.71833	-0.584953	-0.259057	-0.266002	-2.36749	-2.86696	-2.86696	-2.81964	-2.86696	-2.74732
NA	3.36258	3.27694	3.44345	3.17297	1.03751	2.94995	-0.989871	-0.7928	0.188083	-2.75575	-2.44682	-2.75575	-2.27451	-2.75575	-2.66024
LGALS3	3.09676	3.68991	3.5436	0.469606	-0.157818	-0.219223	-1.28902	-0.993663	-0.799458	-4.59813	-4.48143	-2.90848	1.38258	1.86626	1.3985
NA	3.02333	2.67889	3.012	2.94458	3.41779	3.2615	-2.33975	-1.02294	-1.10073	-2.33975	-2.33975	-2.33975	-2.25205	-2.33975	-2.26364
SAP30	3.3468	4.01909	3.59118	2.36659	2.611	2.31074	-2.37464	-1.43551	-2.70839	-1.74352	-1.96087	-2.14702	-1.9119	-1.81457	-2.14898
PRDX2	2.38334	2.25214	2.16407	1.60276	1.54223	1.53831	0.669484	1.15024	0.764038	-5.15675	-3.81153	-5.42566	-0.171626	0.619195	-0.120233
NA	2.84335	2.38902	3.01265	3.11705	3.57207	3.1748	-0.824895	-1.34105	-1.04882	-2.50954	-2.50954	-2.50954	-2.50954	-2.34646	-2.50954
NA	0.697431	-1.1174	0.770039	4.58964	4.29962	5.18497	-1.79862	-1.83943	-1.32359	-2.08509	-1.81737	0.195552	-1.81862	-2.08509	-1.85203
NA	3.12654	4.22276	3.38236	2.68227	1.04071	2.13208	-1.38813	-0.469543	-1.04267	-3.43999	-3.43999	-3.43999	-1.55311	-0.731128	-1.08216
CEP57L1	3.39052	3.3092	3.33486	2.32576	2.54988	2.3047	-1.4778	-1.14188	-0.55275	-1.97782	-0.74969	-4.15107	-2.08354	-2.78457	-2.2958
NA	3.04156	3.58779	3.0354	3.60739	1.96018	2.92516	-2.0333	-2.0333	-2.0333	-2.0333	-2.0333	-2.0333	-2.0333	-2.0333	-1.89111
NA	2.77107	2.39894	2.63054	3.16224	2.64204	2.80502	-0.331425	-0.757261	0.0476376	-2.53545	-2.78146	-0.172789	-3.26836	-3.16621	-3.44452
NA	2.91895	3.37798	3.05989	2.70542	1.92039	2.03361	-0.291096	0.154418	0.000518984	-3.20585	-4.04184	-3.38218	-2.37448	-1.0874	-1.78834
NA	2.84043	3.17369	3.07846	2.73499	2.83988	2.75461	-1.8383	-0.0727996	-0.433499	-2.34878	-2.55485	-2.55485	-2.55485	-2.55485	-2.50928
NA	2.95101	3.36176	3.17828	2.63652	0.927429	3.01585	-0.123737	0.0360044	0.245325	-2.68232	-2.76582	-2.76582	-2.53573	-2.76582	-2.71291
NA	2.93869	2.30808	2.55074	2.71978	3.30863	2.92235	-0.598273	0.0715769	-0.109842	-2.63825	-2.67987	-2.79832	-2.68045	-2.71457	-2.60027
AVEN	3.42262	3.22094	3.05373	2.78093	1.02862	2.28842	-0.311071	-0.306323	-0.112982	-2.43523	-3.89226	-3.89226	-1.8337	-0.88796	-2.12347
NA	2.74435	2.44883	2.4408	2.80418	2.89691	2.75049	-0.577888	0.269719	0.446578	-3.133	-3.45474	-3.45474	-1.87279	-2.35352	-1.95518
FKBP6	3.2818	3.70339	3.28101	2.26218	1.54497	1.95107	-0.827528	0.11419	0.107201	-2.52504	-2.39182	-1.03833	-3.00983	-3.4255	-3.02777
NA	2.64282	2.42776	2.84093	2.54895	3.6494	2.85529	-1.00235	-1.03175	0.392927	-2.61187	-2.52246	-2.67562	-2.66818	-2.50934	-2.3365
NA	3.10138	3.53831	3.23468	1.97609	0.433772	1.34109	-2.96591	-1.66351	-1.52806	-3.96043	-3.96043	-2.06065	0.578225	0.810386	1.12506
NA	3.35291	4.00969	3.72225	1.96387	0.851651	1.84858	-0.0970751	-0.295595	0.260794	-2.34496	-2.65442	-2.65442	-2.65442	-2.65442	-2.65442
NA	3.03365	2.97496	3.27479	2.43159	1.97025	2.52399	-0.869186	0.203239	0.558972	-2.05812	-2.43924	-2.95603	-2.77733	-2.95603	-2.9155
NA	3.45278	2.69576	2.74934	2.78303	3.07198	2.43973	-0.772687	-0.554607	-1.1312	-2.85406	-1.51549	-2.15361	-2.53453	-2.9305	-2.74593
F3	2.69546	3.17919	2.7641	2.32551	2.53488	2.44113	0.611642	-0.0802804	-0.230671	-2.76679	-3.09091	-3.77641	-2.58868	-1.90853	-2.10964
NA	2.81956	2.7991	2.91423	2.80324	3.53131	2.91399	-1.93959	-1.74445	-1.13893	-2.17237	-2.17237	-2.17237	-2.09663	-2.17237	-2.17237
STARD3NL	3.15801	3.28018	3.18787	2.74082	2.10578	2.08278	-2.33124	-1.19342	-1.64984	-4.149	-3.11647	-1.02215	-1.66382	-0.255944	-1.17357
EFHC2	3.21584	3.39961	3.1056	2.67764	1.1253	2.29305	0.0534607	-0.0360396	-0.0212935	-3.0564	-2.62283	-1.42275	-2.73863	-3.21283	-2.75973
HIBCH	3.29264	3.22731	3.28515	2.52761	2.51122	2.17819	-1.65746	-0.889607	-0.230821	-3.65361	-2.1041	-2.08815	-1.94653	-2.15742	-2.29443
CCNP	4.63145	4.88351	4.71543	0.399643	-1.00679	-0.98327	-1.48764	-1.11286	-0.370325	-1.62682	-1.62682	-1.62682	-1.62682	-1.53505	-1.62682
NA	3.82916	2.88138	3.14471	2.42599	2.3409	1.96524	-0.609533	-0.245033	-0.235181	-2.72917	-2.72917	-2.72917	-2.25797	-2.54571	-2.50647
FANCL	3.20653	3.15709	3.02157	3.00887	2.23317	2.8789	-2.1751	-1.87248	-0.562779	-2.46028	-2.03706	-2.72472	-2.11867	-1.71259	-1.84245
LCA5	3.39077	3.64592	3.48966	2.7562	0.921725	2.6098	-1.97095	-1.37877	-0.982564	-2.90414	-1.45668	-0.641048	-2.27301	-2.61521	-2.59171
NA	2.90521	3.57989	2.84261	2.73441	2.52492	2.48942	-1.07782	-0.736612	-0.274493	-2.56286	-2.56286	-2.27534	-2.50816	-2.56286	-2.51546
GSX2	3.47344	3.48683	3.48197	2.7483	2.31234	2.15149	-2.00285	-2.00285	-1.73769	-2.00285	-2.00285	-2.00285	-2.00285	-2.00285	-1.89674
NA	3.54597	3.14707	3.63301	2.32815	2.28039	1.59462	-2.54425	-2.54425	-1.04142	-2.54425	0.548331	-2.54425	-1.3191	-2.29588	-2.24414
NA	2.21979	2.60655	2.82792	3.13746	3.81881	2.77228	-2.20273	-1.42706	-0.544934	-2.18608	-2.2654	-2.2654	-2.15168	-2.2654	-2.07414
DNAJB4	2.86013	2.58381	2.87145	2.51029	2.18032	2.49085	-0.576668	-1.66267	-0.652336	-0.584303	-0.466171	-0.169981	-3.39132	-4.31087	-3.68253
ICA1	3.46151	3.70762	3.22608	2.51797	1.32294	2.37374	-1.15472	-2.10811	0.323646	-1.88578	-2.6839	-2.6839	-2.50247	-1.5313	-2.38333
WDR43	3.40126	2.16459	2.69573	2.92758	1.94567	3.38017	-0.564053	-0.280824	-0.324719	-1.7064	-2.53494	-2.821	-2.70754	-2.821	-2.75454
PLA2G4A	2.42154	2.59558	2.35487	2.39947	2.57354	2.36023	0.00521055	0.138943	0.568299	-4.19258	-3.4126	-4.11917	-0.763833	-1.42722	-1.50228
NA	3.18279	3.29024	3.41121	2.31943	2.30127	2.138	-1.32708	-1.57933	-2.25101	0.156899	-1.27406	-1.58615	-2.71018	-2.99055	-3.08146
TRIM50	2.75919	3.1132	2.93918	2.04492	-0.246236	0.517873	-2.35003	-2.47223	-2.85369	-2.85369	-2.85369	-2.85369	0.214388	2.89668	1.99782
TSLP	2.84195	2.76697	3.0203	2.13324	1.60821	2.12019	-0.829964	-0.663213	-0.652572	-1.16184	-0.376584	0.894088	-3.13939	-3.9647	-4.59667
NA	3.41013	3.14127	3.57066	2.69411	1.19668	2.65945	-0.774519	-0.547732	-0.765472	-2.43076	-2.43076	-2.43076	-2.43076	-2.43076	-2.43076
	3.99684	3.78612	3.76789	0.541042	0.850084	0.902348	-0.999226	0.963545	1.1507	-2.49322	-2.49322	-2.49322	-2.49322	-2.49322	-2.49322
NA	2.23053	2.25627	2.28479	3.13596	1.68231	2.63813	-0.317885	0.648345	0.891125	-4.71865	-3.82421	-2.77583	-1.46392	-1.19516	-1.47182
NA	3.36373	3.33715	3.53682	2.42361	1.92354	2.30778	-1.34838	-0.839651	-1.02934	-1.222	-2.16165	-2.43528	-2.55724	-2.66558	-2.63353
NA	3.033	3.32201	3.05789	2.68595	2.10378	2.39872	-0.368429	-0.494695	-0.650711	-2.5719	-2.22889	-2.28234	-2.69144	-2.66005	-2.65289
NA	3.00828	2.99478	2.79015	3.09513	1.15409	2.44928	0.302649	-0.13919	0.238066	-1.92512	-3.00623	-3.00623	-2.66163	-2.4469	-2.84713
NA	3.10658	2.47847	3.17229	2.35318	3.01262	2.44679	-0.682704	-0.881918	-0.11491	-1.65109	-2.17923	-2.83163	-2.83163	-2.6448	-2.75202
NA	2.71494	2.64209	2.67772	2.75647	2.67413	2.71867	-0.194293	-0.0327856	-0.173383	-2.08978	-2.76474	-2.74021	-2.76474	-2.74659	-2.6775
FBXO15	3.06435	3.53911	3.3705	2.24192	0.954404	2.1342	-0.0162785	-0.138267	0.460397	-3.30717	-2.21432	-2.9646	-2.46801	-2.46607	-2.19015
	3.23957	2.83271	2.53493	2.89418	1.52154	2.79811	-0.272445	-3.31976	-0.602546	-3.31976	-1.5319	-3.31976	-0.0655286	-2.12747	-1.26186
NA	2.98671	2.80981	2.86139	2.92974	2.73083	2.67098	-1.40855	-0.776046	-0.587299	-1.82924	-2.57014	-2.57014	-2.13094	-2.57014	-2.54697
SLC17A1	3.95242	3.50185	3.73633	1.82294	1.32214	1.04594	-0.447256	-0.0926482	-0.318614	-1.42274	-2.7856	-1.95796	-2.7856	-2.7856	-2.7856
SNX7	3.22818	3.35361	2.99732	2.29528	1.60696	1.88977	-3.33584	-2.23594	-2.56904	-4.05765	-1.77581	-0.808674	-0.301057	-0.158528	-0.128595
LOC100520342	2.27728	2.4411	2.41987	2.9931	3.26976	3.22447	-1.49418	-0.785255	0.0841416	-2.54837	-1.75228	-2.54837	-2.54837	-2.54837	-2.48455
PCBD1	3.47383	3.52832	3.62515	2.12008	0.88961	1.89796	-1.32054	-0.491559	-0.345893	-3.90092	-3.01643	-2.39686	-1.95947	-0.854757	-1.24851
C16H5orf34	2.76288	2.78731	3.03378	2.41798	2.76564	2.47939	-0.744069	-0.388551	0.239485	-2.20168	-2.35211	-2.63227	-2.56988	-2.82391	-2.77399
NA	3.29799	3.19078	3.48432	2.3243	1.49553	2.15801	0.0509345	-0.571479	-0.417276	-1.65934	-2.58584	-2.62231	-2.85024	-2.65579	-2.63961
NA	2.66208	2.91886	2.59704	2.53072	2.13315	3.46895	-0.250219	-1.20988	-0.826447	-0.918101	-1.52543	-2.65255	-3.11936	-3.11936	-2.68945
NA	3.12025	3.27802	3.091	2.29849	1.49847	2.69331	-0.53696	-0.100118	-0.0550375	-2.57707	-2.57707	-2.57707	-2.57707	-2.49836	-2.48078
NA	2.95498	2.78995	2.84775	2.74632	3.20934	2.61387	-1.6958	-1.95402	-0.906464	-1.36273	-2.25905	-2.25905	-2.20698	-2.25905	-2.25905
NA	2.74303	3.22659	2.88302	2.70698	2.89808	2.37005	-0.852828	-0.734152	-1.058	-2.47841	-2.47841	-1.79072	-2.47841	-2.47841	-2.47841
NEIL3	3.00584	3.41247	2.99517	2.48071	2.34693	2.36157	-0.932961	-1.5943	-1.28518	-2.79583	-2.44311	-3.56272	-1.16963	-1.35766	-1.46131
NA	2.30509	2.17744	2.42259	3.62121	2.22604	3.55074	-0.861919	-1.74351	-1.33957	-2.51063	-2.51063	0.195026	-2.51063	-2.51063	-2.51063
NA	2.05074	2.15704	2.31053	3.11053	3.97036	3.24798	-0.972891	-2.27882	-1.3158	-2.00588	-2.27882	-2.27882	-2.27882	-1.93942	-1.49789
NA	3.58186	4.16613	3.55616	2.16822	1.08353	1.59821	-1.13933	-1.32858	-0.883409	-2.7885	-2.29971	-1.64354	-1.62874	-1.97208	-2.47024
NA	2.60434	2.80453	2.63513	2.67849	3.24376	2.81099	-1.75869	-0.650546	-0.46745	-2.33538	-2.33538	-2.33538	-2.33538	-2.28518	-2.27384
NA	2.96353	2.89033	3.12558	2.6042	2.42175	2.32704	-0.411016	-1.23953	0.0160289	-2.44965	-2.44965	-2.44965	-2.44965	-2.44965	-2.44965
TMEM216	2.73023	2.65593	2.75593	2.94814	2.55934	2.82551	-1.65466	-2.35068	-1.5903	-3.11429	-3.24691	-1.90165	-1.28253	-0.786993	-0.547074
WDR47	2.93808	3.25857	2.93151	2.28971	2.06132	2.12449	-0.445293	-0.245612	0.0426445	-0.930687	-2.77719	-3.00892	-2.52659	-3.03989	-2.67213
CFAP300	2.78046	2.45158	2.85103	2.47044	3.21941	2.51219	-1.69087	-0.139216	-0.0207367	-2.5304	-2.5304	-2.5304	-2.26875	-2.5304	-2.04393
NA	3.09795	3.25258	3.154	2.35215	1.88131	2.11186	-0.102184	-0.438498	-0.258524	-2.84354	-2.84354	-2.84354	-2.06431	-2.36728	-2.08841
NA	3.05432	2.35208	2.83849	2.02189	3.10495	2.85902	-0.461899	-0.151542	-0.886637	-2.45511	-2.45511	-2.45511	-2.45511	-2.45511	-2.45511
NA	2.67205	2.466	2.73034	2.69782	3.17141	2.27124	-0.398965	-0.47324	-0.0619994	-1.97339	-2.58602	-2.69569	-2.69569	-2.69569	-2.42819
NA	3.34802	3.58498	3.31284	2.37537	1.20094	1.81582	-1.23153	-1.01315	-0.692942	-0.879872	-1.1074	-3.57215	-3.23668	-1.56464	-2.3396
NA	2.86386	2.77473	3.05475	3.41296	1.50421	3.01057	-0.678195	-1.44485	-1.37398	-2.1997	-2.1997	-2.1997	-2.1997	-2.12554	-2.1997
SIN3A	2.9042	3.12413	2.82119	2.82124	1.73413	2.20953	-0.246812	-0.207867	0.0489883	-3.07487	-2.39267	-2.43034	-2.17989	-2.69809	-2.43287
NA	2.55954	2.85201	3.46132	2.29702	2.16845	2.62651	-0.450494	-1.3042	0.250424	-1.6431	-2.59286	-2.44603	-2.59286	-2.59286	-2.59286
IQCB1	3.42334	3.5641	3.45286	2.09076	1.4973	1.75947	-1.52458	-1.27643	-0.54471	-1.15354	-1.21272	-1.365	-3.44724	-2.52793	-2.73568
SVOPL	3.57726	3.51505	3.36074	2.48584	1.11869	1.83292	-0.408551	-1.41457	-0.719595	-2.64104	-2.49175	-2.64104	-1.96607	-1.98919	-1.61873
SPAG16 ENSSSCG00000016166	2.7789	2.82759	2.78382	2.88109	1.19224	3.12643	-1.48183	-0.295542	0.143623	-1.63713	-3.70797	-1.88538	-2.4629	-2.05539	-2.20755
TLE2	3.48224	3.99513	3.607	2.43954	0.278572	2.05426	-1.12644	-1.6153	-1.55835	-2.09988	-2.37236	-1.47653	-1.95899	-1.90642	-1.74247
NA	3.07096	2.91075	3.01482	3.05602	1.35147	2.79952	-0.635754	-1.47031	-0.488186	-2.4378	-1.50457	-2.4378	-2.4378	-2.4378	-2.35352
NA	2.92433	3.46916	3.33799	2.38067	1.90626	2.46743	-1.09325	-2.12047	-0.549272	-2.12047	-2.12047	-2.12047	-2.12047	-2.12047	-2.12047
NA	2.74547	2.38179	2.69135	2.53922	2.80753	2.76586	-0.830711	-1.39734	-1.6384	-3.28459	-2.16502	-3.72374	-0.801118	-0.901717	-1.18858
NA	2.83367	2.67117	2.90531	3.00891	2.08842	2.93381	-0.591093	-0.794508	-1.3617	-2.48931	-1.88401	-2.29909	-2.28997	-2.41615	-2.31546
NA	4.02241	4.51277	4.4103	0.764269	0.129844	0.480137	-1.62093	-1.62093	-1.35228	-1.62093	-1.62093	-1.62093	-1.62093	-1.62093	-1.62093
NA	2.06679	1.77928	2.11676	3.04853	3.47542	3.29178	-0.704255	-0.656927	-0.0167627	-2.41863	-2.41863	-2.41863	-2.35908	-2.41863	-2.36702
BCAS4	3.48799	3.73932	3.42965	2.49469	0.857668	1.73819	-1.64907	-1.18687	-1.15663	-2.55483	-3.25155	-1.90826	-1.50475	-1.12237	-1.41317
NSUN7	2.81236	3.10038	3.00649	2.77681	1.4894	2.50334	-0.74119	-0.185942	-0.156741	-2.38549	-2.34603	-2.76782	-2.51798	-1.91793	-2.66966
TOP2B	3.28939	3.17876	3.05046	2.29279	1.09435	1.82073	-1.46941	-1.01915	-0.569142	-3.16609	-3.37675	-3.66589	-0.218255	-0.799939	-0.441862
NA	2.43062	2.15286	2.51086	2.78803	3.59489	2.62582	-1.45637	-1.10133	0.043421	-2.52937	-1.55805	-2.21624	-2.44026	-2.46623	-2.37864
NA	2.25756	1.59511	1.40275	3.28986	2.64939	3.07838	1.07364	-2.37383	1.27009	-2.37383	-2.37383	-2.37383	-2.37383	-2.37383	-2.37383
KHDRBS2	3.03713	3.16048	3.27708	2.5874	1.70981	2.51569	-1.51738	-1.4973	-0.330131	-2.34605	-2.41507	-2.61923	-1.80677	-1.862	-1.89366
MX1	2.9115	3.98612	3.36681	2.16464	0.81054	2.08288	-1.005	-0.846533	-0.086255	-2.00155	-1.07532	-2.57696	-2.57696	-2.57696	-2.57696
NA	2.41148	1.41542	2.11889	3.02027	3.94009	3.00594	-0.74081	-0.257697	-1.60013	-2.28297	-2.28297	-2.28297	-2.28297	-2.28297	-1.89861
NA	3.51779	3.58775	3.49841	2.2839	1.08687	2.0598	-1.50043	-1.89962	-0.822962	-2.03928	-2.36756	-2.47859	-1.85015	-1.60443	-1.47149
NA	2.71174	2.765	3.04503	2.61531	2.8602	2.64708	-1.10915	-1.49644	-1.86079	-2.38348	-1.60657	-1.59517	-2.38348	-2.38348	-1.82581
NA	3.28674	3.46616	3.11733	2.59058	1.2878	1.9009	-1.04166	-0.864162	-1.32153	-1.41737	-1.58681	-1.76426	-3.91227	-1.33081	-2.41063
SLC39A8	3.2043	2.9676	3.0915	2.18147	1.45085	2.03879	-0.683835	-0.504404	-0.69871	-1.77595	-0.430213	-0.786544	-3.13849	-3.53897	-3.37739
NA	2.08283	1.58089	1.8354	3.28283	3.81415	3.01088	-0.760102	-0.598474	-0.197058	-2.4135	-2.06113	-2.4135	-2.3362	-2.4135	-2.4135
EAF2	2.83247	2.80583	3.09585	1.73242	2.29212	1.68709	-1.12322	-2.95333	-2.0731	0.899638	-0.517429	0.208764	-3.19865	-2.76671	-2.92175
NA	3.3915	3.15378	2.98452	2.32196	1.88485	2.057	-1.07727	-0.850036	-0.2347	-1.84112	-1.61281	-2.92796	-2.64451	-2.85977	-1.74543
NA	2.94451	3.55618	3.0131	2.29611	0.370897	1.83042	-0.0930366	-0.178037	0.833192	-3.09053	-3.42512	-1.9873	-2.43646	-1.93575	-1.69817
NA	2.0361	2.30043	2.46364	3.3681	2.26989	3.9222	-1.74342	-1.99114	-1.31945	-1.99114	-1.47034	-1.99114	-1.87145	-1.99114	-1.99114
NA	2.79491	2.92329	2.83661	2.16063	2.61185	2.45238	-0.688159	-0.161466	-0.961282	-2.582	-2.582	-1.17844	-2.46231	-2.582	-2.582
NA	2.0723	1.99049	2.39248	3.18609	2.77567	3.08982	-0.233434	-0.957258	0.137226	-2.27555	-2.11155	-2.59608	-2.44773	-2.59608	-2.42641
NA	2.53497	1.47519	2.17322	2.45864	3.86053	3.02053	-0.245968	-0.375917	-0.892957	-2.33471	-2.33471	-2.33471	-2.33471	-2.33471	-2.33471
NA	2.57651	3.28366	2.82143	2.35037	-0.0491814	0.753382	-2.19873	-2.34957	-1.86444	-3.67676	-1.0983	-3.67676	0.88021	1.22766	1.02053
RMC1	3.14961	3.93188	3.22551	2.35128	0.884606	1.48477	-1.44241	-0.260235	-0.88115	-2.81215	-2.6614	-3.01264	-1.62917	-0.848256	-1.48024
TFPI2	2.51665	2.52042	2.59171	1.68302	2.70616	1.6188	-2.83556	0.58463	-0.820016	-0.187007	0.375725	-0.534467	-3.11232	-3.39802	-3.70972
CNN3	2.26725	2.64937	2.23238	1.87076	1.50322	1.62988	-0.901313	-1.18423	-0.846811	-4.08353	-3.95	-3.66606	0.58713	1.32459	0.567369
IFT81	3.27839	3.25326	3.32162	2.40651	1.36885	2.3559	-1.33465	-0.926084	-1.61722	-1.45844	-1.36698	-2.09898	-2.53426	-2.41541	-2.23251
NA	3.26824	3.77877	3.37764	1.7184	1.32861	1.66884	-1.34298	-0.636553	-2.23825	-2.23825	-2.23825	0.268558	-2.23825	-2.23825	-2.23825
NA	2.63116	3.01185	2.76074	2.57598	2.3209	2.04052	-1.16922	0.0240454	0.247563	-2.53152	-2.46598	-2.29464	-2.57224	-2.08432	-2.49484
NA	2.90084	2.64627	2.80036	2.14753	1.94251	2.12757	0.16841	0.0498303	0.389556	-2.16843	-2.80138	-3.08139	-2.92188	-1.74199	-2.4578
BCL2L14	3.01559	3.4765	3.09041	2.54104	0.802536	2.23868	-0.773703	-0.923228	-1.01515	-3.04685	-2.64245	-3.04685	-1.289	-0.912601	-1.51493
NA	2.94857	3.12229	3.34834	1.86391	2.07523	1.46202	-0.784759	-2.42266	0.328027	-2.42266	0.172331	-2.42266	-2.42266	-2.42266	-2.42266
TAF1A	3.41365	3.31607	3.1463	2.32351	1.69527	1.77447	-2.21876	-1.87159	-1.57719	-0.754389	-0.760974	-1.1165	-2.5348	-2.3227	-2.51237
JPH3	3.85133	3.89283	3.89972	1.54366	0.496017	1.44323	-1.71961	-1.42081	-1.66871	-1.71961	-1.71961	-1.71961	-1.71961	-1.71961	-1.71961
NA	1.82359	1.73176	2.0934	2.6068	3.62628	2.99746	-0.859827	0.462901	-0.0944059	-2.6129	-2.3987	-2.23116	-2.21403	-2.45999	-2.47118
SPATA7	2.88516	3.24491	2.86799	2.33684	1.47828	2.32023	-1.06953	-0.91819	0.118636	-1.84097	-1.46799	-3.87097	-2.08586	-2.06089	-1.93764
NA	3.1267	3.22377	3.12213	2.10472	2.17508	1.68687	-1.00033	-1.1052	-0.683596	-2.13772	-0.672739	-1.62807	-2.90468	-2.4311	-2.87583
GRAMD2A	2.70329	3.91521	2.7411	3.05073	0.130672	2.29148	-1.29231	-0.167687	-0.766363	-2.40743	-2.40743	-2.40743	-2.16926	-1.07837	-2.13619
NA	2.92551	2.7495	2.88043	2.4732	1.68242	2.50253	-0.595636	-0.891724	0.283192	-1.55925	-2.00559	-2.96706	-2.54192	-2.34281	-2.59278
NA	2.06033	2.32999	2.35335	2.64662	2.84006	2.77848	-0.594046	-0.215045	0.257241	-2.4811	-1.54876	-1.96074	-2.81093	-2.82164	-2.8338
HMCES	3.0967	3.80714	3.20101	1.7781	-0.814951	1.29091	-2.9209	-2.52737	-1.96513	-2.79066	-2.22487	-1.044	-0.368429	1.40516	0.0772938
NA	1.81532	1.87772	2.22629	3.00455	2.77459	3.27572	-1.37371	-0.62571	-0.0823089	-1.33887	-0.822513	-1.56741	-3.0699	-3.16931	-2.92448
NA	3.26632	3.08424	3.1599	1.99146	1.66327	1.93943	-0.654022	-0.0557327	-0.29386	-2.37714	-2.21532	-2.37714	-2.37714	-2.37714	-2.37714
NA	3.11054	2.98543	2.90337	2.07106	2.29028	2.04602	-1.94783	-1.72933	-0.667053	0.0509385	-1.3552	-1.70205	-2.68539	-2.68539	-2.68539
NA	3.03269	2.80793	2.96399	2.37085	2.15984	2.23491	-1.03681	-0.898967	-0.0176138	-2.04784	-1.93413	-2.42767	-2.42767	-2.42767	-2.35185
ARL15	3.04417	3.18264	3.51166	2.1561	1.91982	1.99327	-2.05654	-1.2853	-1.33958	-1.83461	-1.83509	-2.55758	-2.2456	-1.42739	-1.22595
PCDH15	2.62856	2.38705	2.80996	2.57434	2.58962	2.41379	-0.791193	-0.820423	-0.100624	-1.63291	-2.54294	-1.62837	-2.49077	-2.74309	-2.653
NA	1.78156	2.31797	1.73497	1.2376	1.02428	0.656364	-2.64912	-3.08883	-2.26314	-3.24374	-2.51058	-1.83509	1.68368	3.25278	1.90131
NA	2.41622	2.14697	2.62324	2.45109	2.64068	2.53385	-0.181878	-0.205157	0.357188	-2.46782	-2.46782	-2.46782	-2.44308	-2.46782	-2.46782
XKR9	2.58091	2.74069	2.95018	2.49352	2.92336	2.08223	-1.76572	-0.565698	-1.06655	-1.84223	-1.8989	-1.28759	-2.62357	-2.14139	-2.57924
CMTM7	2.71414	3.36751	3.08333	1.5666	-0.323389	1.37306	-2.54986	-2.33711	-2.53856	-2.62676	-2.38338	-2.24711	0.0665288	1.84537	0.989631
NA	2.13514	1.8477	1.99932	2.72227	3.32877	2.99044	-0.52367	-0.697372	0.213893	-2.24764	-2.35833	-2.36189	-2.35867	-2.37838	-2.31159
NA	0.747816	2.03222	1.72215	2.98831	3.79206	3.80119	-1.59844	-1.4018	-0.435414	-1.94135	-1.94135	-1.94135	-1.94135	-1.94135	-1.94135
NA	2.41351	2.51938	2.41064	2.97019	3.07336	2.72897	-1.79776	-1.79776	-1.79776	-1.79776	-1.79776	-1.79776	-1.79776	-1.79776	-1.73395
NA	2.41324	2.04721	2.33293	2.53157	3.59728	2.8865	-1.76359	-1.38542	-0.722242	-2.00327	-2.00327	-2.00327	-2.00327	-1.92112	-2.00327
NA	3.37705	2.78717	3.13082	2.14475	0.848673	1.62443	-1.14185	0.571157	0.473916	-2.10424	-1.68837	-3.30614	-2.37972	-2.59922	-1.73844
ZNF567	3.02454	2.58337	2.65501	2.49279	2.2555	2.33389	-2.3399	-1.50101	-1.19862	-0.772712	-0.0318164	-2.93199	-2.22041	-2.10655	-2.2421
NA	1.52225	0.420963	1.40969	3.54009	3.76601	3.42554	-1.00375	-0.523952	0.315625	-2.35979	-2.12951	-1.60129	-2.17746	-2.43573	-2.1687
NA	3.31195	2.62133	2.88817	2.09422	2.11126	2.34655	-2.11928	-0.442479	-0.234747	-2.40839	-2.40839	-2.40839	-1.6283	-1.75255	-1.97093
NA	2.52174	2.54531	2.42376	2.63821	2.78041	2.6861	-1.34906	-0.653555	-0.427126	-2.31578	-1.7636	-2.31578	-2.25036	-2.31578	-2.2045
NA	2.03643	1.82913	2.34453	2.40824	3.19367	2.80939	-0.556039	0.0416798	0.330444	-2.51988	-2.21231	-2.31837	-2.51988	-2.44219	-2.42483
NA	3.11997	2.75007	2.94099	1.62304	2.4077	2.16047	-0.80306	-0.211351	-0.0998441	-2.07006	-2.36358	-2.36358	-2.36358	-2.36358	-2.36358
CASTOR1	3.28196	3.54089	3.12111	2.44846	0.839787	1.51213	-0.573309	-0.59794	-0.886698	-2.88147	-1.73722	-2.78832	-1.71217	-1.93892	-1.62828
NA	1.92924	2.53513	2.33416	2.85341	2.64249	2.96149	-1.80489	-0.141312	-0.129532	-2.26952	-2.26952	-2.26952	-2.03629	-2.26952	-2.06582
NA	2.05261	1.51008	2.03629	1.86588	2.30884	1.80983	-0.629545	-0.304008	-0.347977	0.517413	0.375393	0.710541	-3.93874	-4.04021	-3.9264
NA	3.24767	2.57251	3.07165	2.01744	2.52669	2.40069	-1.76457	-1.03135	-1.56346	-1.97336	-1.97336	-1.97336	-1.77951	-1.97336	-1.80434
NA	2.73737	2.82761	2.81298	2.12761	1.76641	1.95703	-0.25024	0.0904591	0.599498	-2.03183	-2.50919	-2.57653	-2.44549	-2.52916	-2.57653
OMA1	3.54348	3.3985	3.66366	1.50344	1.17731	1.21492	-2.52442	-1.81912	-2.08815	-1.85184	-1.30283	-2.75369	-1.20355	-0.338034	-0.619687
NA	2.55591	2.02844	2.73844	2.42732	2.52967	2.28644	-0.567325	-0.276123	0.490512	-2.42743	-1.35521	-2.66493	-2.48883	-2.66493	-2.61196
NA	2.76041	2.7127	2.7158	2.11666	2.59367	2.04514	-1.03275	-0.337119	0.094741	-3.17556	-2.12837	-1.80592	-1.96337	-2.19481	-2.40124
IFIT5	2.41492	2.59053	2.45346	2.91725	1.25584	2.53819	-0.10592	-0.999244	-0.0368987	-1.91872	-0.874867	-0.751154	-3.12857	-3.06987	-3.28494
COA1	3.32949	3.2926	3.33057	0.305672	-1.16862	-0.589982	-2.52488	-2.17284	-1.4205	-2.52488	-2.38582	-1.78481	0.669557	2.41135	1.23307
TPK1	2.71856	2.89762	2.66749	2.15584	1.64409	2.08682	-0.243554	-0.245168	0.524611	-1.79828	-1.30357	-2.93603	-2.79644	-2.5963	-2.77568
NA	2.38111	2.01455	1.96632	2.88667	3.31787	2.8095	-1.64266	-0.282415	-1.28411	-1.91926	-2.27637	-1.26383	-2.27637	-2.27637	-2.15463
NA	3.26554	3.03295	3.09593	2.14062	0.99252	2.24377	-0.559805	-0.89511	-0.213313	-2.51946	-2.51946	-2.51946	-2.12552	-1.52521	-1.89399
NA	2.61183	3.15757	3.33608	2.2858	1.85995	2.04844	-2.10643	-0.824879	-0.226824	-2.10643	-1.89581	-2.10643	-2.10643	-1.82002	-2.10643
NA	2.53685	1.77722	2.41507	2.3105	3.21565	2.7062	-1.12782	-0.625785	0.23539	-2.33361	-2.24433	-2.33361	-2.33361	-2.33361	-1.86451
NA	2.01644	1.70214	2.03216	2.43977	3.47012	3.04984	-0.820659	-0.095359	-0.0815929	-2.30288	-2.30288	-2.30288	-2.30288	-2.19848	-2.30288
TMEM45A	2.77409	2.72609	2.97054	1.39177	2.08022	1.86889	-0.0341818	0.182837	0.268965	-3.01289	-3.01289	-3.01289	-1.47845	-1.50919	-2.20291
CLDN10	3.04213	3.22909	3.08368	1.75503	1.83888	1.80264	-2.35819	-0.206532	-0.177706	-2.46962	-0.914774	-2.46962	-2.2701	-1.81633	-2.06858
COL11A1	2.68211	1.98432	2.62925	2.60295	2.55647	2.62445	-0.289316	-1.05839	-0.709158	-2.29228	-1.01525	-1.9134	-2.46395	-2.69665	-2.64116
	2.53491	3.48836	2.27568	2.39935	0.551362	1.85452	0.55915	1.16747	-0.999303	-2.72182	-1.12548	-2.72182	-2.72182	-2.72182	-1.81874
NAT10	3.35621	3.59054	3.01446	2.17377	-0.0604276	1.69485	-1.1118	-0.659966	0.117174	-2.99112	-1.50063	-0.82715	-2.06215	-2.27355	-2.46021
NA	1.85245	1.75372	2.08166	2.67926	3.78043	2.854	-1.15783	-0.630213	-1.22847	-1.81988	-2.79072	-1.62156	-2.1118	-2.57086	-1.07018
LOC100517166	2.86097	2.82288	2.89958	1.87067	1.7964	1.89773	-2.25184	-2.21298	-1.38919	-3.04915	-2.40855	-2.74174	-0.232129	0.184645	-0.0472892
C5orf34	2.97985	3.03787	2.88563	2.17964	1.38462	2.32871	-0.722006	-0.952764	-0.0901682	-1.73578	-1.66232	-2.2345	-2.38048	-2.98524	-2.03306
NA	2.06008	2.00769	2.0257	2.88597	3.21033	2.55657	-0.913857	0.00150123	-0.194582	-2.28967	-2.28967	-2.28967	-2.28967	-2.28967	-2.19106
TRPC3	2.97333	3.10678	3.01298	1.39768	0.870572	0.957316	-0.00343816	1.05384	0.795851	-3.47919	-1.58742	-1.42469	-2.28877	-2.57675	-2.80809
VTCN1	2.07481	1.57281	1.89011	2.82574	2.80536	2.8689	-0.488324	0.22727	0.486066	-2.47287	-2.47287	-2.47287	-2.08094	-2.47287	-2.29032
NA	2.6572	2.56168	2.74765	2.73295	2.35476	2.45811	-1.02574	-1.93344	-0.692714	-1.98484	-1.98484	-1.98484	-1.98484	-1.98484	-1.93625
NA	2.1941	2.0728	2.35641	2.77828	3.06531	2.89529	-0.887094	-0.929667	-1.19121	-1.69703	-1.98248	-2.17602	-2.17602	-2.17602	-2.14664
NA	2.24956	1.97598	2.35616	2.41651	2.70181	2.74433	-2.39753	-0.0668713	-0.232227	0.0159666	-2.52172	-2.52172	-2.20086	-2.43998	-2.07941
USP45	2.57605	2.43293	2.50177	2.57535	1.91173	2.40786	-0.94139	-0.128427	0.462037	-2.50562	-2.49597	-2.76456	-2.43038	-1.75259	-1.84877
NA	2.40312	2.6061	2.63932	1.98863	2.05472	1.98465	-0.554917	0.117187	0.817572	-1.74481	-2.54858	-1.12608	-2.92443	-2.89475	-2.81773
NA	2.61683	2.26664	2.4608	2.66196	2.73555	2.72364	-1.98614	-0.766395	-1.25175	-1.98614	-1.98614	-1.98614	-1.61824	-1.98614	-1.89832
NA	2.68652	2.5769	3.09389	1.81158	2.67397	2.06337	-1.6141	-1.09338	-0.060667	-0.888406	-2.19043	-2.26481	-2.26481	-2.26481	-2.26481
ALDH9A1	2.51462	3.08849	2.69592	1.98234	1.87856	1.73738	-0.776389	-1.22734	-1.20049	-2.13727	-3.28524	-3.75445	-0.466776	-0.0268569	-1.02249
NA	2.49147	2.37837	2.32826	2.25871	2.54864	2.10478	-0.476371	0.00362886	0.104705	-0.782226	-2.54858	-2.7865	-2.34635	-2.69888	-2.57966
NA	2.18675	2.3863	2.20028	2.59342	2.29025	2.39128	-0.896777	0.0909082	0.233942	-1.97805	-3.20749	-3.20749	-2.4153	-1.15403	-1.51399
FRMD7	3.05139	3.19196	2.71686	2.56573	0.156307	2.36272	-1.41598	-0.285792	0.150583	-1.40441	-2.24558	-2.24558	-2.24558	-2.10703	-2.24558
NA	2.8486	2.50413	2.68283	2.10219	1.48158	2.33809	-0.271322	-0.64616	0.617334	-1.51893	-1.79139	-2.82634	-2.05431	-3.25323	-2.21308
NA	2.37102	2.2011	2.43376	1.99138	2.90151	2.84596	-0.449689	-0.482324	-0.343452	-2.27165	-2.19112	-2.27165	-2.19152	-2.27165	-2.27165
NA	2.52597	2.51543	2.63339	1.63358	0.551013	0.907968	-0.137242	-1.68615	-2.644	-2.644	-2.644	1.17626	2.6604	-2.644	-2.20461
NA	3.10162	3.18137	3.07625	2.0433	1.82671	1.70316	-1.78514	-1.09192	-0.733456	-1.8273	-1.45661	-1.22789	-2.78163	-1.67729	-2.35119
NA	2.35399	2.33541	2.19535	2.51884	1.72512	2.98934	-0.586026	-0.120541	0.445905	-1.43679	-2.53663	-2.53663	-2.53663	-2.45875	-2.35197
ASNS	1.74209	1.67183	1.7729	0.450088	-0.322281	-0.13859	-1.99414	-0.862057	-0.428925	-3.42189	-2.93117	-3.42239	3.13655	2.65844	2.08955
NA	2.36809	2.59131	2.45759	2.72002	0.570901	2.77309	0.208409	-0.450675	0.734644	-1.79666	-2.43534	-2.43534	-2.43534	-2.43534	-2.43534
FCGR1A	3.02604	3.44981	3.29323	2.06401	0.957767	1.77025	-2.17371	-0.687306	-1.06704	-1.94605	-0.731573	-1.28597	-2.0102	-2.43716	-2.2221
PSIP1	2.8596	3.0023	2.7672	2.21587	0.511268	2.10076	-0.501636	-0.289619	0.350928	-3.15523	-2.66552	-3.14674	-1.53474	-1.20328	-1.31115
NA	3.52805	3.37182	3.24014	1.94261	1.49083	0.74851	-1.19298	-0.815397	-0.238093	-2.01258	-2.01258	-2.01258	-2.01258	-2.01258	-2.01258
FKBP9	2.2217	2.32633	2.37352	2.59001	2.17201	2.44512	-0.540721	0.142987	-0.262867	-3.17855	-2.28319	-3.27557	-1.58127	-1.59374	-1.55577
NA	2.01629	2.01396	2.31712	2.48273	3.02866	2.53042	-0.108668	-0.439511	-0.0618844	-2.25512	-2.27693	-2.33737	-2.33737	-2.33737	-2.23495
NA	2.85692	2.53154	2.71598	2.29207	2.15707	2.56394	-1.78771	-0.903794	-0.950865	-2.13859	-2.16786	-0.696713	-2.16827	-2.19206	-2.11167
NUP214	2.61844	3.00407	2.56021	2.83116	1.16838	2.45226	-1.70884	-1.78045	-0.696996	-3.15114	-0.939473	-0.490281	-2.18562	-1.97118	-1.71055
NR1H4	2.68437	2.87324	2.82169	2.43208	1.34232	1.86322	-2.22864	0.246774	0.383915	-2.38733	-2.17084	-0.962297	-2.31187	-2.38733	-2.1993
NA	1.73294	1.54191	1.89131	2.49403	3.72862	3.01552	-0.400108	-0.149079	-0.989599	-2.18576	-2.18576	-2.18576	-1.93675	-2.18576	-2.18576
NFKBIA	2.98955	2.7018	2.96183	2.19062	1.20772	1.81376	-1.74069	-1.72392	-0.430642	-2.69043	-3.00948	-3.00948	-0.839067	-0.0620541	-0.359514
NA	2.44052	2.40961	2.52335	2.36211	3.03882	2.38028	-1.66073	-1.95874	-1.66241	-1.46743	-0.555213	-1.24613	-1.74716	-2.61205	-2.24482
TAMM41	2.84272	3.09623	3.02142	1.08172	0.361841	0.987784	-1.87376	-1.3052	-1.09414	-2.35311	-2.61447	-4.10715	0.217938	1.37289	0.365276
NA	2.39944	2.91406	2.68378	1.40679	1.28538	1.18235	-3.91606	-3.00517	-2.64471	-1.79238	-1.67813	-0.86483	-0.0237264	1.17841	0.874791
C16H5orf49	2.69735	2.34353	2.30607	2.40997	0.140582	2.0492	0.459577	0.88342	0.178306	-2.98357	-3.18446	-3.18446	-2.36992	-0.130279	-1.61533
NA	1.91242	1.94758	1.55942	3.28963	2.55603	2.86999	-2.18511	-1.30411	0.252951	-2.62131	-2.62131	-2.62131	-1.41704	-0.264941	-1.35289
NA	2.48978	2.44748	2.2022	2.09281	2.40749	2.41753	0.0153207	-0.508969	0.248987	-1.81414	-1.50871	-2.66035	-2.57917	-2.66035	-2.58993
NA	2.57983	3.37443	2.68199	2.17484	1.04318	2.21538	0.0436886	-2.07861	0.436943	-2.07861	-2.07861	-2.07861	-2.07861	-2.07861	-2.07861
NA	2.8287	3.19039	2.7797	2.65217	-0.218557	1.46506	-0.396943	-0.24974	-0.239404	-3.10398	-2.16184	-3.10398	-2.26748	0.0360421	-1.21014
NA	1.94621	1.84345	2.02311	2.25438	3.04994	2.58159	-1.09647	0.539635	0.563716	-2.52165	-1.94237	-2.52165	-1.86767	-2.52165	-2.33057
NA	2.66259	2.59191	2.38281	2.39155	0.835174	2.14368	-0.482233	0.479036	0.4349	-3.75122	-1.41445	-1.06806	-2.67135	-2.50835	-2.02599
NA	1.80553	1.88397	1.89669	2.58207	3.1154	2.54874	-0.799669	0.498245	0.240911	-2.3544	-2.27039	-2.3544	-2.3544	-2.3544	-2.08389
NA	2.0575	1.61355	2.01026	2.64516	3.12761	2.98881	-2.20204	0.0299686	-0.266872	-2.02436	-2.20204	-1.70945	-2.20204	-2.20204	-1.66402
TPRA1	3.20154	3.27987	3.18181	1.83807	-0.578342	1.12492	-2.03351	-2.06914	-2.28074	-2.28074	-2.28074	-2.2227	-0.0313407	0.686117	0.464938
NA	2.31385	2.21388	2.58096	2.28907	2.92919	2.31453	-0.109451	-0.752566	-1.04066	-1.75787	-1.51867	-2.47902	-2.47902	-2.47902	-2.02522
NA	2.69899	2.88244	2.77877	2.17912	1.25862	1.77776	0.567585	-0.070824	-0.177654	-2.1711	-2.36949	-2.497	-1.86323	-2.497	-2.497
NA	2.23307	1.86082	2.06187	2.40254	3.08826	2.66925	-0.676896	0.418881	-0.817077	-2.2332	-2.2332	-2.2332	-2.14046	-2.16746	-2.2332
NA	3.27106	3.25864	3.18221	2.45135	0.88601	1.45259	-1.76329	-0.90974	-0.627108	-1.88484	-1.88484	-1.77753	-1.88484	-1.88484	-1.88484
NA	2.40249	2.65574	2.83171	2.49953	0.962319	2.49109	-0.382244	-0.715787	0.435116	-1.73227	-1.27289	-2.52826	-2.47383	-2.67335	-2.49935
NA	3.13888	3.09981	2.95659	2.09082	0.723356	1.96658	-1.10375	-0.364845	-0.126701	-2.16158	-1.16377	-2.03941	-2.85929	-1.7311	-2.42558
NA	2.46589	2.34506	2.80628	2.11437	2.64761	1.94054	-0.937281	-0.997985	0.127334	-2.66687	-2.7463	-2.53484	-0.973465	-2.26654	-1.32382
NA	1.83582	1.22917	2.01496	3.03632	3.48338	2.91718	-1.38889	-0.688828	-0.507491	-2.0995	-2.0995	-1.69225	-1.84135	-2.0995	-2.0995
NA	2.92706	2.02316	2.39601	2.19872	2.28693	2.28737	-0.950306	0.238539	-0.627838	-2.80543	-2.38838	-0.613766	-2.22026	-2.14061	-2.61121
ZFAND2A	3.27992	3.59294	3.13284	1.83009	0.271922	1.48584	-1.24247	-1.04102	-1.0138	-1.02535	-0.199706	-1.97515	-2.65634	-1.73818	-2.70154
NA	2.93833	3.0126	2.72377	2.52111	0.690396	2.06843	-1.18119	-0.36743	0.022585	-2.79982	-2.20916	-1.49096	-1.61169	-1.86895	-2.44801
NA	2.63749	2.02579	2.28259	2.35087	2.6723	2.49371	-0.997181	-0.221871	-0.178123	-2.29862	-2.29862	-2.07019	-2.23498	-2.16771	-1.99547
NA	2.38608	2.64632	2.85447	2.20957	2.5893	2.44215	-1.56643	-1.06813	-1.23048	-1.58192	-1.95514	-1.86035	-1.95514	-1.95514	-1.95514
NA	2.86366	2.44294	3.04068	1.60296	2.2297	1.71339	-0.244252	0.0636966	-0.125249	-2.28058	-2.28058	-2.28058	-2.28058	-2.28058	-2.18462
NA	3.40751	2.90656	2.73318	2.99451	1.35915	1.40993	-1.64565	-1.64565	-1.64565	-1.64565	-1.64565	-1.64565	-1.64565	-1.64565	-1.64565
GSDMB	2.85633	2.71233	2.95471	1.55482	1.32305	1.28275	0.893441	0.193593	0.269061	-2.25064	-1.65885	-2.11242	-2.69395	-2.69395	-2.63029
NA	1.43031	1.18496	1.81097	2.58281	3.67826	3.09645	-1.0696	-1.06399	0.0596601	-0.539222	-2.53203	-2.42979	-1.83807	-2.45586	-1.91485
RABGAP1	2.84658	2.88667	2.71452	2.52877	1.09667	1.9378	-0.880522	-0.930155	-0.0751433	-2.74713	-0.886438	-2.77688	-2.49821	-1.90353	-1.313
NA	2.26154	2.37501	2.57523	2.63365	2.6484	2.15842	-0.556891	-2.02686	-0.167975	-1.49796	-2.10861	-2.10861	-2.10861	-2.04547	-2.03128
NA	2.35548	2.91429	2.38174	2.12995	0.42051	2.06542	-3.20883	-2.19636	-1.95287	-3.1476	-0.922987	-2.15489	-0.199034	0.976428	0.538767
NA	2.90066	3.11313	2.897	2.15346	0.670423	1.84074	-1.15034	-0.226388	-0.195059	-1.18858	-0.626418	-2.20335	-2.71835	-2.58772	-2.67921
NA	1.94451	1.98867	1.59568	2.45315	3.12084	2.68759	0.161289	-0.104141	-0.223246	-2.24708	-2.22535	-2.29564	-2.29564	-2.29564	-2.265
NA	2.29798	1.76699	2.26331	2.13599	2.63191	2.74382	-0.67408	-0.143161	0.580097	-2.26714	-2.26714	-2.26714	-2.26714	-2.26714	-2.26714
DYNC1I1	2.61747	2.35999	2.33469	2.27707	1.91477	2.02696	-0.477322	0.444727	0.440825	-2.08416	-2.43761	-2.72931	-2.00255	-2.43116	-2.25439
NA	1.89451	1.4327	1.9576	2.65303	3.19924	2.98805	-0.382366	-0.416191	-0.628669	-1.67461	-1.59761	-2.2383	-2.49007	-2.49007	-2.20726
NEIL1	2.7723	2.80779	2.60418	2.62485	1.96548	2.0037	-1.2885	-0.989416	-1.74126	-2.49401	-2.59884	-1.39716	-1.73481	-1.09159	-1.44271
NA	2.36192	1.61186	1.09593	3.38165	2.75583	3.39522	-1.42914	-1.1531	-1.73223	-1.73223	-1.73223	-1.73223	-1.73223	-1.62682	-1.73223
NA	3.04319	3.0143	3.29963	1.27495	1.41043	1.22495	0.170635	-0.45421	0.181313	-2.44357	-1.94119	-1.74393	-2.30135	-2.37525	-2.35992
NA	3.13827	3.14334	3.07223	2.17144	1.21941	1.74227	-2.38996	-1.73371	-1.483	-2.33593	-1.38148	-0.850028	-1.8075	-1.04963	-1.45573
GRM8	3.13525	3.32065	2.76135	1.78061	1.29698	1.71309	-0.572551	-0.459671	-0.293157	-1.90143	-2.2091	-2.32924	-2.17977	-2.12298	-1.94002
ARID4A	2.51833	2.49413	2.47098	2.37759	0.714415	2.19315	0.312848	0.42939	0.639023	-2.2925	-2.13714	-2.28461	-2.50878	-2.58519	-2.34163
BUB1B	2.93923	3.18161	2.73008	2.12215	1.25056	1.87408	-0.904045	-1.06877	-0.54927	-2.95713	-1.46163	-2.88241	-0.972764	-1.86472	-1.43697
CPM	3.22533	3.34379	3.09841	1.85283	0.231298	1.51828	-1.64347	-0.405764	0.0863476	-2.57738	-0.755446	-2.57738	-2.22091	-1.45253	-1.72341
NA	1.70007	1.84444	2.34859	2.43717	2.90201	2.61641	-2.04067	0.563666	0.153034	-1.89707	-2.14179	-2.14179	-2.14179	-2.14179	-2.06051
NA	3.14241	3.73323	3.03796	2.02191	0.514376	1.22444	-1.22097	0.157745	-1.31632	-1.98258	-1.3819	-1.98258	-1.98258	-1.98258	-1.98258
BRD7	2.76871	3.38733	2.77807	2.04143	1.4469	1.71696	-1.40536	-1.15385	-0.626354	-2.00522	-2.0075	-3.40641	-1.1211	-1.28201	-1.13161
MYH15	2.59691	2.92504	2.44016	2.02797	0.911125	1.7719	-0.00889289	0.127964	0.327668	-0.556635	-1.82275	-1.58493	-2.9998	-3.10044	-3.0553
DNAJB13	3.25095	3.2939	3.02419	2.18532	0.702119	1.74899	-1.87734	-0.339155	-1.39581	-1.87734	-1.87734	-1.87734	-1.78059	-1.80874	-1.3718
KCNIP4	2.05383	2.09204	1.87434	2.36548	2.99496	2.38959	-1.29579	-0.806604	-0.806357	0.313178	-1.69669	-1.12016	-2.33792	-2.82288	-3.197
PIWIL1	2.67752	2.87499	2.70547	1.75993	2.12472	1.88557	-0.913171	-0.0295669	-0.386939	-1.14535	-2.08099	-1.92456	-2.54109	-2.54109	-2.46544
PLK4	2.81293	3.13094	2.81425	2.5143	1.04378	1.86865	-1.14909	-1.40441	-0.662699	-1.45073	-1.83996	-0.716575	-2.13785	-2.9371	-1.88643
NA	2.1394	1.77851	2.10912	2.50306	3.01903	2.81168	-0.867392	-0.416834	-0.515881	-2.11294	-2.11294	-2.11294	-1.99602	-2.11294	-2.11294
NA	1.77056	0.737607	2.00032	2.86612	3.74672	2.96529	-1.58303	-0.983275	-0.398843	-1.85358	-1.85358	-1.85358	-1.85358	-1.85358	-1.85358
NA	2.24156	1.97893	2.26097	2.61655	3.04128	2.27176	-0.506204	-1.24042	-0.267186	-2.10323	-2.06445	-2.10323	-1.91986	-2.10323	-2.10323
NA	2.38461	2.01386	2.29862	2.2969	2.79899	2.59645	-0.191313	-0.689746	-0.896113	-2.16293	-1.91153	-2.16293	-2.09619	-2.11575	-2.16293
CREB3L3	2.94062	3.59426	2.86004	1.94625	0.796401	1.88191	-0.660787	-0.759024	-0.87933	-2.02642	-2.19698	-2.24992	-1.8653	-1.73262	-1.6491
NA	2.17684	1.89667	2.27848	2.94861	2.01794	2.76922	-0.898564	-0.369246	0.0278892	-1.78174	-2.21106	-2.25584	-2.12612	-2.25584	-2.21726
NA	2.76403	2.1073	2.55909	2.15422	2.20448	2.03542	-0.38671	-0.449939	0.326458	-2.30689	-2.30689	-2.30689	-1.77993	-2.30689	-2.30689
NA	2.15378	2.1641	2.35178	2.14245	2.2276	2.29643	0.129379	0.149817	0.361337	-2.23404	-2.3862	-2.3862	-2.3862	-2.3862	-2.19782
NA	1.92321	1.93935	1.9949	2.76138	2.6236	3.20255	-2.23994	-1.56181	-1.41211	-1.86851	-0.895341	-0.412439	-2.25147	-1.86021	-1.94316
NA	2.53153	2.6081	2.90811	2.08326	2.31129	2.3779	-1.43625	-1.21381	-1.03031	-1.93586	-1.93586	-1.93586	-1.52704	-1.93586	-1.86934
NA	2.24522	1.94408	2.05317	2.46357	3.00416	1.9477	-1.52103	-0.568279	-0.353241	-0.0958494	-0.732458	-2.21831	-2.67445	-2.8392	-2.65508
NA	2.50027	2.86288	2.40139	2.50116	0.906926	2.33592	-0.32545	-0.0531339	0.0703553	-2.48409	-2.48409	-1.66775	-2.14304	-2.23648	-2.18487
CAPRIN2	2.75977	3.07925	3.01992	2.06998	1.15409	1.75561	-1.00013	-0.820372	0.17412	-2.05972	-1.85189	-1.37126	-1.92238	-2.60217	-2.38482
TRIM36	2.21541	2.24829	2.23557	2.20311	3.18675	2.31518	-1.0997	-1.26385	-1.06998	-3.15882	-2.22426	-1.72208	-1.05818	-1.57172	-1.23571
NA	1.70343	2.20502	1.94167	2.27699	2.55464	2.40893	-0.116841	-0.0917042	0.281527	-2.61335	-3.36876	-2.8811	-1.08186	-1.95502	-1.26358
NA	2.95278	2.56891	2.69936	1.62492	1.3682	1.43299	0.597376	0.326507	0.286032	-1.70713	-2.42999	-2.42999	-2.42999	-2.42999	-2.42999
ACSL3	2.53324	3.14748	2.67749	1.61307	0.387984	1.20248	0.10006	-0.0678386	0.180704	-2.06126	-1.17494	0.615844	-2.7213	-3.5189	-2.91411
NA	3.54592	3.53803	3.67023	1.12784	-0.417662	0.971671	-1.79288	-1.79288	-1.41722	-0.0823469	-1.79288	-0.299258	-1.67281	-1.79288	-1.79288
NDRG3	2.4276	2.73053	2.44571	2.59119	0.935311	2.13067	-0.47558	0.10842	-0.0280701	-2.67033	-2.71328	-2.56679	-2.36958	-0.90009	-1.64572
NA	2.41103	2.60717	2.16423	2.6782	2.12244	2.46254	-1.15729	-1.25921	-0.0600471	-1.99484	-1.99484	-1.99484	-1.99484	-1.99484	-1.99484
PAK3	2.54056	3.30919	2.71236	2.48388	0.50841	2.44076	-1.12192	-0.679231	-1.21364	-2.3543	-2.3543	-2.00542	-1.31542	-1.86485	-1.08608
NA	2.76893	3.14662	2.64049	2.04835	0.145292	1.56954	-0.45594	1.07596	0.239791	-2.29997	-2.29997	-2.29997	-2.29997	-1.81464	-2.1645
CHPT1	2.28604	2.50849	2.33165	1.0005	1.50722	1.37841	0.574352	0.161739	-0.477167	-3.21289	-3.77903	-3.77903	-0.0949242	-0.405629	0.000285481
NA	2.76209	2.95095	2.65148	2.22566	0.192983	2.12663	-2.3393	-1.10458	-2.3393	-2.3393	-2.3393	-2.3393	-0.0468035	0.355646	-0.417561
GPR120	1.95365	1.88956	1.99436	2.14052	2.42655	2.2475	0.15257	0.0610919	-0.665623	-3.47154	-3.73091	-2.4441	-0.660667	-0.655056	-1.23792
NA	3.00831	3.76517	2.95044	0.643896	-1.10948	-0.190637	-1.77177	-1.04926	-1.86986	-2.31759	-2.31759	-2.31759	0.199649	2.00239	0.373943
AGR2	3.13104	2.43512	2.90908	0.442368	0.402743	1.70946	0.63599	0.718836	0.892384	-1.42874	-3.00829	-3.00829	-1.15099	-2.21189	-2.46881
ANKS4B	2.79909	3.07542	2.79238	2.05605	0.57525	1.89712	-0.345051	0.0980002	0.00640002	-2.25989	-2.22611	-2.27264	-2.15392	-1.68675	-2.35536
NA	2.02815	1.79841	2.35473	2.50469	2.59029	2.52973	-1.77508	-0.303409	0.417564	-1.67208	-2.62015	-1.25616	-1.9305	-2.50104	-2.16514
NA	2.29586	2.68857	3.23749	1.89133	2.2805	2.24671	-1.22739	-1.91236	-1.02105	-1.91236	-1.91236	-1.38146	-1.66495	-1.91236	-1.69615
VRK2	2.15951	2.2202	2.18629	2.30701	2.77887	2.76892	-2.0745	-2.1996	-1.27183	-2.23745	-2.27717	-1.76837	-1.14658	-0.666764	-0.778527
NA	1.87304	1.13721	1.847	2.80699	3.26699	3.1595	-0.348832	-1.56457	-1.10839	-2.03324	-1.42252	-2.03324	-1.63862	-2.03324	-1.90808
NA	2.43498	2.80272	2.78153	2.77165	0.869188	2.12595	-0.903486	0.214006	-0.806009	-2.07912	-2.07912	-2.07912	-1.97141	-2.00266	-2.07912
NA	2.22154	2.77314	2.41955	2.23604	0.460999	1.59506	-2.39711	-1.87615	-3.83175	-2.62956	-1.02275	-1.3754	-0.0679521	0.655343	0.838982
KIAA1841	2.51355	3.0706	2.70106	2.2427	0.930492	1.881	0.213972	-1.102	0.280265	-2.13314	-1.68413	-1.99959	-2.23792	-2.3994	-2.27744
NA	2.05134	1.81752	1.93105	2.63065	2.41898	2.30464	-0.233929	0.400865	0.403769	-2.28748	-2.28748	-2.28748	-2.28748	-2.28748	-2.28748
TDH	3.38217	3.4549	3.18917	1.7136	0.856223	1.14732	-0.847592	-1.63465	-0.806269	-1.63354	-1.34665	-1.76861	-1.9291	-1.84788	-1.9291
LXN	1.24346	0.951939	1.51401	1.82514	1.46682	1.87679	0.594313	0.981603	1.11538	-2.09825	-3.91214	-4.92856	0.314847	-0.706184	-0.239163
NA	2.91287	2.98751	2.82149	1.94952	1.03546	2.08332	-1.44085	-2.11363	-0.073915	-1.64826	-3.04119	-1.50382	-1.22647	-1.77789	-0.964152
TPGS2	2.642	2.60365	2.36427	2.81843	0.512795	2.77836	-1.10685	-0.481859	-0.19368	-1.86962	-1.55937	-2.24639	-1.99099	-1.88923	-2.38152
RIMKLA	3.5114	3.82428	3.23952	1.25833	0.236585	0.939569	-0.833267	-1.0121	-0.529986	-1.81154	-1.84995	-1.95879	-1.85049	-1.54906	-1.61451
NA	2.73183	3.29504	3.21069	1.07431	1.65014	1.03462	-1.33053	-0.64292	-0.746204	-0.369442	-0.585557	-1.02846	-2.46938	-2.91207	-2.91207
NA	3.00168	3.14261	3.33073	1.73129	1.05126	1.71906	-1.69523	-1.91956	-1.47038	-1.00782	-0.975753	-0.776942	-1.97659	-2.17448	-1.97987
NA	2.20331	2.09597	2.10158	2.21666	1.53283	1.59762	-1.88995	0.0505856	0.273671	-3.2577	-0.427036	-3.2577	-0.896987	-3.2577	0.91486
NA	3.16288	3.28639	3.01605	1.95387	0.828214	1.34076	-1.35458	-1.89685	-1.34844	-1.17372	-0.905913	-0.205299	-2.03687	-2.27686	-2.38961
NA	2.11062	1.64668	2.50761	2.59549	3.06575	2.52946	-1.30058	-1.27121	-0.969545	-1.17275	-1.6923	-2.0258	-2.01694	-2.1624	-1.84408
PARP12	2.41211	2.69179	2.4897	2.56731	2.28727	2.21165	-1.16247	-1.3146	-1.37021	-1.83769	-1.88654	-1.37063	-1.91036	-1.93433	-1.87299
NA	3.00598	2.67036	2.70108	0.0733445	-1.68918	-0.553709	-2.66512	-1.99862	-2.21458	-2.13678	-0.505822	-1.84713	1.2299	2.47185	1.45841
UPF3A	2.14482	2.61997	2.35555	2.34	0.806465	2.41357	-0.330222	0.884081	0.244135	-1.96393	-2.45371	-2.03713	-2.51924	-2.00848	-2.49588
NA	3.02696	3.16002	2.757	2.34551	0.179384	1.74965	-1.96464	-1.07823	-0.843509	-3.2269	-1.48706	-2.1669	-0.634361	-1.04789	-0.769057
NA	2.47715	2.35327	2.42412	2.06379	2.22038	1.97716	-0.0268334	-0.691038	0.367981	-2.32853	-2.32853	-1.69076	-2.16111	-2.32853	-2.32853
NA	2.49448	2.31968	2.79052	2.25479	2.06229	2.22875	-0.769313	-1.49884	0.0773399	-2.02445	-2.02445	-2.02445	-2.02445	-2.02445	-1.83747
NA	2.66574	2.77636	2.60357	1.73652	-0.467484	1.79942	-2.11323	-2.09874	-1.32142	-2.81734	-2.97095	-1.53844	-0.161357	1.56131	0.346039
NA	2.38991	3.00696	2.69469	2.04131	1.54898	2.20973	-0.676956	-0.680505	-0.0445434	-2.0816	-2.0816	-2.0816	-2.0816	-2.0816	-2.0816
NA	1.24128	-0.00120163	1.17365	2.9453	3.84909	3.25888	-0.706388	0.00804055	-0.0762249	-2.01555	-2.01555	-2.01555	-2.01555	-1.89503	-1.73519
NA	3.62079	2.33467	3.31768	1.83443	1.23179	1.20522	-1.61016	-1.22597	0.0610342	-2.07249	-2.07249	-1.92114	-1.12361	-1.70983	-1.8699
NA	2.89177	2.59323	2.96425	1.71392	2.0451	1.72541	-1.06491	-0.302176	-0.471471	-2.0287	-2.0287	-2.0287	-1.95164	-2.0287	-2.0287
NA	2.6591	2.53032	2.84153	1.74471	1.03827	1.9353	0.399416	0.109552	0.124637	-2.33634	-1.70111	-2.33634	-2.33634	-2.33634	-2.33634
NA	2.23389	2.51061	2.59695	2.19028	2.63148	1.72048	-0.391665	-0.589085	-0.303436	-1.98707	-2.12249	-2.12249	-2.12249	-2.12249	-2.12249
NA	2.62813	2.62834	2.71043	2.64728	1.37709	2.15924	-0.815215	-0.990317	-0.589358	-1.99532	-1.99532	-1.99532	-1.99532	-1.86231	-1.91202
ETFA	2.7028	2.54407	2.42006	1.80257	2.10669	1.50569	-2.7927	-1.70397	-1.58143	-2.09474	-2.77206	-2.17577	-0.233635	0.190778	0.0816491
NA	3.27598	2.83155	2.92203	1.88679	0.1168	1.65037	-0.999767	-1.18982	-0.892608	-3.15014	-2.75261	-1.28198	-1.69001	0.180542	-0.907119
NA	1.76784	1.28698	1.44532	2.57891	3.27287	2.50446	-0.716964	0.408352	-0.23504	-0.674906	-2.27219	-1.89292	-1.90403	-2.8902	-2.67849
NA	2.3016	1.84468	2.17492	2.27793	2.70682	2.1354	-0.570668	-0.274898	-1.18776	-2.91462	-1.34785	-2.91462	-0.620445	-2.65661	-0.953878
NA	2.20078	1.42978	2.08054	2.27616	2.44906	2.51869	0.00685452	0.279955	0.270127	-2.34716	-2.34716	-2.34716	-1.95754	-2.34716	-2.16576
GPX8	2.443	2.48111	2.85577	1.81938	2.15139	1.87926	-0.564006	-2.17174	-0.453856	-0.765403	-2.28156	-0.497129	-1.7129	-2.63323	-2.55007
NA	2.45155	2.51112	2.53812	2.01907	1.9971	2.15035	-0.0274997	-0.477809	-0.592719	-2.20866	-2.03512	-1.2305	-2.27152	-2.45217	-2.37132
CCDC15	2.67599	2.92156	2.6527	2.1265	0.849068	1.91543	-0.211907	-0.240371	0.048837	-2.13257	-1.97694	-2.69685	-1.95502	-1.98191	-1.99451
PKIG	3.21431	3.09368	3.22149	1.85678	-0.133412	1.07736	-1.65962	-2.86009	-1.65764	-2.40161	-1.09611	0.227937	-1.57031	-0.340808	-0.971954
NA	2.52873	2.55659	2.43308	1.82831	2.3734	2.01981	-1.96117	-1.82337	-1.89296	-1.21942	-0.414726	0.038358	-1.7089	-2.79371	-1.96402
NA	2.57297	2.2175	2.64271	2.1266	1.8157	2.4135	-0.326138	-0.652905	-0.340363	-2.13703	-2.13703	-2.13703	-2.06614	-2.08689	-1.90545
DZIP1	2.91303	3.14278	2.88188	1.95735	0.569499	1.82379	-0.850667	-0.507483	-0.187279	-1.53391	-2.09744	-1.63014	-2.31534	-2.04556	-2.12051
NA	2.78805	2.44807	2.38415	2.2876	1.56685	2.20083	-0.79696	-1.27933	-0.942664	-2.27694	-2.22504	-2.54591	-0.50246	-2.49656	-0.609698
NA	2.02632	2.23749	2.05792	2.2235	3.43065	2.31424	-1.68353	-1.56024	-0.945144	-1.68353	-1.68353	-1.68353	-1.68353	-1.68353	-1.68353
NA	2.30845	2.43786	2.11111	2.04979	1.01035	2.40618	-0.134574	0.445331	0.829359	-2.00908	-2.63457	-1.71386	-2.43113	-2.54534	-2.12987
LOC106507512	2.57209	2.63536	2.5953	2.14607	2.26385	1.85007	-0.677651	-1.30418	-0.627169	-1.39843	-2.17764	-2.17764	-1.63698	-2.17764	-1.88541
NA	2.2307	1.80473	2.09934	2.34844	2.34226	2.29353	-0.956667	0.0566847	0.555628	-2.03509	-2.2672	-1.23446	-2.4583	-2.47859	-2.30098
NA	2.91066	2.52948	2.60039	1.69526	1.55796	1.80491	-2.1872	0.344536	-0.00826039	-0.619279	-2.1872	-2.1872	-1.87969	-2.1872	-2.1872
IER3	2.58777	2.85591	2.48972	2.77958	0.093971	2.4627	-1.07516	-0.476992	-0.543341	-2.26789	-1.77621	-1.57501	-2.13625	-1.28591	-2.1329
NA	3.13719	3.71908	2.99732	1.68842	0.0118241	1.17789	-1.78728	-1.22711	-0.535083	-1.78728	-0.24585	-1.78728	-1.78728	-1.78728	-1.78728
RXYLT1	3.72902	3.81811	3.3493	-0.497775	-1.80637	-0.778979	-0.661957	-1.92661	-1.68201	-1.64849	-2.02555	0.290462	-0.217558	0.179962	-0.121573
PRKCH	2.08483	2.23844	2.13121	2.2566	2.61821	2.2684	-0.789908	-0.15198	-0.151102	-2.19428	-2.00326	-2.19428	-2.00418	-2.11112	-1.99758
GPLD1	1.92932	1.9235	1.51738	2.7611	2.11027	2.33138	-0.765764	-0.0449769	0.609887	-0.766359	-1.07447	-2.63077	-2.77832	-2.71462	-2.40754
CEP89	2.92167	3.24331	3.01627	1.8189	-0.202727	1.74673	-1.082	-0.689584	0.0430773	-2.33145	-0.767732	-2.52438	-1.99776	-1.57307	-1.62125
GLT8D2	2.44387	2.59252	2.50739	2.2993	1.19366	2.0802	-0.703183	-0.387366	0.590916	-2.20076	-2.20076	-2.20076	-1.91197	-2.20076	-1.90229
LNX2	2.67835	2.67367	2.52655	2.52846	0.923565	2.10491	-0.341721	-0.651808	-0.642136	-1.85216	-1.44708	-2.72219	-2.14251	-2.00425	-1.63165
NA	1.76438	1.49843	1.26557	2.04377	3.38416	2.70021	-1.01978	0.53109	0.204059	-2.2601	-2.2601	-2.2601	-2.0216	-2.2601	-1.30987
SUSD3	3.23073	4.10838	3.58578	0.177669	-0.492649	-0.257384	-1.02147	-1.78974	-1.60717	-1.47458	-1.70657	-1.63617	-1.35224	0.57361	-0.338207
NA	2.42955	2.19532	2.33888	1.61415	2.08599	2.20591	-1.56401	0.657049	0.545505	-2.17915	-2.17915	-2.17915	-1.96044	-2.02219	-1.98826
NA	2.2861	1.88013	2.7523	2.13591	2.98893	1.61	-0.777558	-0.836913	-0.178092	-2.00502	-1.83569	-2.00502	-2.00502	-2.00502	-2.00502
SPRED2	2.70383	2.78923	2.52798	2.20397	0.595914	2.04605	-0.45815	0.0979979	-0.0259136	-1.92697	-2.00396	-2.2344	-2.18552	-1.97912	-2.15093
NA	3.06674	2.965	3.40252	2.09621	-0.00397049	1.31686	-1.17229	-1.67131	-0.260423	-1.92642	-1.92642	-1.92642	-1.92642	-0.89862	-1.13503
NA	2.18642	2.496	2.49174	1.6409	1.921	2.0784	-0.270564	0.160565	-0.0145286	-1.34687	-1.6067	-1.80353	-2.77322	-2.14267	-3.01694
NA	1.8258	1.90426	2.00277	2.28752	2.52321	1.93004	0.0430315	0.0017935	0.828515	-2.41563	-1.98273	-2.47642	-1.95318	-2.47642	-2.04255
NA	2.63799	2.76235	2.54471	1.70607	0.52096	1.39253	-3.63245	-2.64331	-1.30254	-1.13521	-2.12368	-1.11444	-0.965421	0.746695	0.605741
NA	2.21408	2.4531	2.21383	2.13264	2.63112	2.26222	-1.85002	-1.30628	-1.40895	-2.2978	-2.54239	-0.778427	-1.41717	-0.769651	-1.53631
NA	4.07295	2.88518	3.75793	-0.555398	-1.04886	-0.475462	0.349498	0.146253	0.543705	-1.36668	-1.66183	-1.66183	-1.66183	-1.66183	-1.66183
JAG1	1.50089	1.77025	1.62536	2.52925	2.95622	2.5387	-0.304886	-0.332401	-0.4113	-0.996411	-1.60614	-1.1898	-2.53941	-2.81419	-2.72612
POC5	2.40873	2.64542	2.44264	2.32243	1.3145	2.27489	-0.886517	-0.479832	-0.132609	-2.74101	-2.30955	-1.79189	-1.73705	-1.59234	-1.73781
NA	2.31822	1.7405	1.76691	2.41966	2.80351	2.7778	-1.51495	-1.21807	-0.177103	-1.84651	-1.84651	-1.84651	-1.6839	-1.84651	-1.84651
NA	2.32067	1.77275	2.22314	1.81717	1.54754	2.38688	0.100295	0.381553	0.790455	-2.15048	-2.65465	-2.86276	-1.80572	-2.30723	-1.55961
C6H16orf74	2.45264	3.07166	2.58477	0.699506	-1.85798	-0.359179	-3.10288	-2.53036	-2.38938	-1.99707	0.617954	0.704547	-0.203826	1.83459	0.475012
ITGA4	2.55912	2.47205	2.51317	2.09808	1.78401	1.84757	-0.60183	-0.361584	-0.109798	-1.42678	-1.55008	-2.37485	-1.92242	-2.6115	-2.31516
NA	1.71958	1.44003	1.34834	2.47228	3.23124	2.86349	-0.513865	0.0943795	-0.636253	-2.01454	-2.01454	-2.01454	-1.94651	-2.01454	-2.01454
MAGEB3	2.30849	2.11329	2.08916	1.75617	0.196421	1.54592	-0.828362	-0.190631	-0.451393	0.847282	-4.59017	0.492683	-0.294116	-3.25621	-1.73853
NA	1.01527	1.5894	1.77211	2.19951	2.91707	2.28652	-0.900613	-2.7487	-0.703846	-0.263338	0.334733	0.544479	-2.80687	-2.88454	-2.35119
LOC100736569	2.20153	2.17263	2.18266	2.11034	1.30067	2.10813	-1.50637	-0.863711	-0.613673	-3.92548	-2.68084	-2.31842	-0.150066	0.061314	-0.0787126
HBEGF	2.23367	1.98613	2.06821	2.08191	1.57772	2.27968	0.111916	0.461595	0.601134	-2.18622	-2.51457	-1.62272	-2.19234	-2.41396	-2.47217
NA	2.6694	2.44169	2.57796	1.91166	1.18317	1.66907	-2.59846	-1.38465	-0.978167	-2.22611	-2.59846	-2.59846	0.280313	-0.667784	0.318821
NA	2.62456	2.52913	2.44808	1.62591	2.3819	1.80822	-1.56856	-0.471324	0.144953	-1.31131	-2.04231	-2.04231	-2.04231	-2.04231	-2.04231
	1.9841	2.35018	1.81522	2.12744	2.44579	2.41566	-1.9425	-0.279141	0.738276	-1.9425	-1.9425	-1.9425	-1.9425	-1.9425	-1.9425
NA	1.81547	1.65957	1.69796	2.57114	2.18601	2.65049	0.0315181	-0.730061	0.693099	-1.49568	-1.34785	-2.49863	-2.33332	-2.49863	-2.40108
NA	2.10797	2.2019	2.21066	2.21775	2.18049	2.22184	-0.580901	-0.471021	-0.244221	-1.86706	-0.386537	-2.44054	-2.44054	-2.39019	-2.3196
NA	2.96725	3.38864	2.88656	1.77464	0.167092	0.832506	-0.534599	-2.14588	-2.14588	-2.14588	-0.74789	0.620293	-1.96245	-1.11226	-1.84212
NA	2.29807	3.00328	2.52185	1.40655	0.726855	1.13324	-3.27741	-1.45466	-2.74192	-2.11113	-1.49026	-1.58734	-0.277752	1.22047	0.630157
NA	2.27561	2.41366	2.59531	2.68655	0.540476	2.14536	-1.88105	-0.465255	0.769189	-2.24065	-1.3481	-2.57828	-1.92395	-1.72557	-1.26331
FAM161A	2.64562	2.79167	2.62747	2.16159	0.499934	2.02103	-0.781199	-0.630755	-0.0212965	-1.70773	-1.01306	-3.28342	-1.64512	-2.03545	-1.62929
NA	2.42977	2.57804	2.7157	1.936	1.29547	1.7888	-0.701706	-0.707817	0.300571	-0.651066	-2.42977	-2.63665	-2.43076	-1.02952	-2.45704
NA	1.47702	1.24895	1.82897	2.72742	3.14657	2.8222	-0.903095	-0.380699	-0.464978	-1.70931	-2.03415	-2.03415	-1.98223	-2.03415	-1.70837
NA	2.56672	1.65718	1.94892	2.11207	2.31116	2.18692	-1.23956	0.271	0.128008	-0.515858	-2.34924	-2.28681	-2.28367	-2.21444	-2.2924
LHFPL1	2.49495	2.79502	2.6196	1.66984	0.600492	1.98224	-0.46756	0.222627	0.763388	-1.87832	-2.23141	-2.0582	-2.04984	-2.23141	-2.23141
NA	1.90025	1.3186	1.47794	2.72874	2.77016	2.61207	-0.40037	-2.0584	-1.09083	0.295986	-1.49022	-0.777769	-2.32688	-2.50671	-2.45256
NA	2.67499	2.38703	2.69624	1.88898	2.42761	1.78331	-1.42369	-0.728334	-1.11347	-1.97223	-1.97223	-1.34759	-1.87299	-1.97223	-1.45541
NA	2.03408	1.78722	2.01748	2.44858	1.31467	2.81023	-0.664975	-0.118295	0.952648	-1.86976	-1.98156	-2.83986	-1.7567	-1.78279	-2.35098
CNTROB	2.32899	2.45579	2.32071	2.57134	1.18827	1.95629	-0.29209	-0.302362	-0.640817	-2.60592	-1.44042	-0.332666	-2.46678	-2.5377	-2.20265
HACD4	2.41726	2.47569	2.31686	2.28221	1.36522	2.27289	-1.33753	-2.08592	-0.470642	-1.13108	-2.53338	0.257679	-2.53338	-1.51685	-1.77902
NA	2.3024	2.18841	2.56865	1.73945	1.34784	1.80035	-0.0243777	0.755987	0.655179	-1.98583	-2.37813	-2.37813	-2.15159	-2.37813	-2.06208
NA	2.85128	2.57524	2.68809	2.17014	0.551869	1.74605	-0.820869	-0.750899	0.286401	-3.16463	-1.42192	-1.35241	-1.70222	-2.42409	-1.23203
NA	2.28311	2.05697	2.45734	1.9685	2.16246	2.35406	0.364767	-1.22958	-0.443002	-1.67426	-2.09261	-2.09261	-1.97977	-2.09261	-2.04276
NA	1.96142	1.40238	2.0295	2.41764	-0.597536	2.28016	-0.66162	-0.840674	-0.136439	-2.68298	-2.68298	-2.68298	1.48331	-2.68298	1.39379
SCYL3	2.95924	3.15202	2.71703	1.79074	0.364443	1.5754	-0.888594	-0.686116	-0.103353	-2.17792	-2.00052	-0.382225	-2.18429	-1.98843	-2.14742
NA	1.71173	1.41016	1.64466	2.32411	2.7933	2.46279	-0.889604	-0.0285649	1.14079	-2.09489	-2.09489	-2.09489	-2.09489	-2.09489	-2.09489
NA	3.79131	3.05153	3.52545	0.186909	-0.29062	-0.648345	-0.76969	-0.03606	1.17836	-1.69006	-1.69006	-1.69006	-1.60136	-1.62722	-1.69006
DDX43	2.41427	2.68549	2.52064	1.57652	1.15146	1.34032	0.198971	0.467972	-0.0384396	-1.56409	-0.849263	-1.18134	-3.14978	-2.79018	-2.78256
NA	3.11361	3.09096	2.6516	1.98799	0.396012	1.15472	-0.273707	-0.365669	-0.000892637	-2.1687	-1.69615	-1.59842	-2.01393	-2.1491	-2.12833
NKAPL	2.27072	2.23054	2.33684	2.50017	1.15711	2.66872	-1.05438	-0.115258	-0.514831	-2.79613	-2.23275	-1.9452	-1.87183	-1.26453	-1.3692
NA	2.7229	2.60528	2.74635	1.95119	0.54806	2.57382	-2.10344	-0.678792	-0.469795	-2.10344	-0.994798	-2.10344	-1.16203	-2.10344	-1.42843
RNF20	2.81672	3.19412	2.67752	1.88411	-0.0564242	1.6373	-0.757031	-0.433073	0.049146	-1.93244	-2.35045	-2.76755	-1.89862	-0.659107	-1.40422
NA	2.26469	2.67906	2.36484	2.15255	0.114687	1.51281	-0.420971	-0.00749804	0.930672	-2.3533	-2.45769	-3.70697	-0.480133	-1.74944	-0.843295
NA	3.0571	3.3464	3.06492	1.17151	-0.697182	1.2819	-2.3517	-0.0297878	-0.493633	-2.88495	-1.71799	-0.141673	-0.779268	-1.59222	-1.23343
NA	2.47019	2.18845	2.4987	1.71991	2.83302	1.66938	-0.482208	-0.267234	-1.47474	-0.926945	-2.0457	-2.0457	-2.0457	-2.0457	-2.0457
NA	3.10431	3.3271	2.98954	1.80182	0.560483	1.3128	-1.58331	-1.58331	-0.429564	-1.58331	-1.58331	-1.58331	-1.58331	-1.58331	-1.58331
RARS2	2.59639	2.57233	2.66955	2.06305	2.09475	1.74755	-2.3403	-1.46878	-1.06649	-1.03314	-1.2679	-0.916421	-2.03112	-1.77186	-1.84761
NA	2.08826	1.97982	2.25766	1.87617	1.41133	2.10397	0.153941	0.2026	1.09727	-2.68688	-2.95211	-1.39149	-1.83347	-2.16997	-2.1371
NA	1.78787	1.73776	1.76327	2.35169	2.37021	2.35185	0.00229313	0.317013	0.257294	-2.3754	-1.62042	-1.56924	-2.43766	-2.61643	-2.32009
NA	2.38084	1.79569	2.36122	1.774	2.32918	2.02524	0.131077	0.00333066	0.136624	-2.1562	-2.1562	-2.1562	-2.1562	-2.1562	-2.1562
NA	3.12002	2.77932	3.11826	4.25505	4.99715	4.83025	4.67647	4.75767	4.57683	-4.11366	-5.73019	-6.29228	-5.84533	-8.61359	-6.51599
LOC100154647	5.75739	5.25631	5.46022	5.71887	5.82878	5.5477	-0.773623	0.0984178	0.102339	-3.34622	-4.88839	-7.32376	-5.09583	-7.32376	-5.01846
LOC100519606	6.02118	5.75387	5.95998	4.68557	4.76217	4.39954	0.624802	1.06813	1.12141	-3.81044	-5.63497	-5.85097	-5.79681	-7.413	-5.89046
BTG4	4.96271	4.91389	4.89951	5.16071	5.5215	4.89501	0.6216	1.07954	1.58348	-3.47318	-4.40479	-6.37774	-5.50315	-8.56979	-5.30929
NA	3.06978	2.9019	3.0767	4.4218	5.07078	4.59994	2.0746	2.42524	2.88086	-1.23232	-3.2546	-3.06491	-6.13555	-10.6023	-6.23188
SRPX	4.84242	4.52878	4.5328	5.47223	5.27887	5.29085	-0.627781	0.00385935	0.914129	-4.2024	-5.09229	-3.4911	-5.13338	-7.24809	-5.06891
NA	2.8191	2.50551	2.78175	3.7459	4.43091	3.8158	3.29847	3.42194	3.28032	-0.790387	-3.29902	-2.95754	-6.87586	-9.25395	-6.92295
NA	5.03294	4.91132	5.11069	3.58679	4.29237	3.66262	0.98499	1.9268	1.30489	-3.18685	-4.71797	-3.98495	-5.76934	-7.04824	-6.10605
NA	5.73826	6.34809	5.62713	4.2161	3.87182	3.88597	-0.618182	-0.753445	-0.269616	-4.48789	-3.58577	-4.37439	-5.20475	-5.57728	-4.81607
OOEP	5.02332	4.59459	4.99715	4.41453	4.8072	4.63868	-0.0626528	0.0135545	-0.0380757	-5.55107	-3.88516	-4.65824	-3.89023	-5.55107	-4.85254
NA	3.25882	3.2959	3.72183	3.82058	4.54296	3.64493	2.29383	2.54695	2.73494	-4.17417	-5.40578	-5.40578	-4.42162	-5.40578	-5.04761
H1-8	4.16427	4.64958	4.16403	4.01242	3.27495	3.65826	1.11524	1.56151	1.80871	-2.7206	-3.54215	-4.18332	-5.90553	-6.43164	-5.62573
NA	3.94932	3.70986	3.79582	4.04343	5.37804	4.48283	0.716386	1.07458	1.09302	-3.42012	-4.07365	-5.48075	-4.95639	-5.48075	-4.83164
UCHL1	4.99241	4.91166	5.07792	4.003	3.07649	3.65828	0.146306	0.236062	0.755596	-3.52343	-3.51652	-4.34185	-5.73903	-4.38276	-5.35414
NA	2.39497	1.90437	2.33759	3.03536	3.25747	2.72627	3.81179	3.68244	3.55007	-1.94535	-2.22009	-1.79374	-6.6697	-7.38603	-6.68542
NA	3.73738	3.52648	3.73893	4.44591	5.11711	4.59961	0.272469	0.743138	0.971542	-4.11309	-4.03906	-6.43859	-4.2424	-3.82133	-4.49811
NA	5.04486	4.7516	4.92326	3.88451	3.68825	3.80488	0.00721437	0.161547	0.47536	-3.44221	-4.726	-4.65874	-4.25756	-5.14833	-4.50863
MCUB	4.72188	5.38805	5.10101	3.76479	2.34903	3.34015	0.314096	0.864072	1.08382	-3.46643	-4.56052	-5.59133	-3.99499	-4.89588	-4.41773
KPNA7	4.29712	5.00207	4.15061	3.38323	3.19422	3.09446	1.50515	1.54796	1.69795	-3.70239	-5.34678	-5.09928	-4.22839	-4.95847	-4.53746
NA	3.57723	3.31572	3.58711	3.11414	3.92551	3.55584	1.57488	2.41237	2.56481	-3.86167	-2.69257	-3.75854	-5.63023	-5.85752	-5.82709
NA	3.38738	3.00327	3.36413	4.49873	5.08354	4.65057	0.501334	0.783748	1.49998	-3.78448	-3.7054	-5.10844	-4.66103	-5.10844	-4.40491
GHR	4.09418	3.78527	4.01028	4.4859	4.68518	3.99049	-0.196099	0.390748	0.817527	-4.66416	-4.19489	-3.56763	-4.54828	-4.82064	-4.26787
GRIP1	4.67394	4.32437	4.48722	4.73608	2.91699	4.61582	-1.22394	-0.567538	0.729252	-3.83339	-3.0384	-3.95515	-4.2843	-4.94994	-4.63103
GZMA	2.75675	2.42393	2.8495	3.55041	3.91274	3.34748	3.0034	2.982	2.7761	-3.53138	-3.77277	-5.19405	-4.71601	-5.19405	-5.19405
NA	2.71104	2.55086	2.59108	4.19901	3.26691	4.01628	2.17899	2.73983	3.10526	-4.34688	-5.07196	-3.3051	-4.67599	-5.07196	-4.88739
NA	3.42147	3.00597	3.34744	4.21027	4.3157	4.96897	0.569485	0.48984	1.82892	-3.52426	-4.21081	-4.9538	-4.03267	-4.9538	-4.48272
NA	4.54759	4.5098	4.41488	4.1769	2.07114	3.81303	-0.0482257	0.803949	1.11798	-4.01398	-3.36421	-2.55632	-5.11377	-5.31277	-5.04599
NA	3.5031	3.30995	3.27883	3.05194	2.06544	2.92199	2.74557	3.02942	3.22159	-3.18908	-3.52758	-3.89656	-5.69492	-5.47296	-5.34674
TESC	4.54234	4.57465	4.55062	3.93822	2.0445	3.51729	0.468946	0.909334	0.742845	-4.5673	-4.70637	-2.68049	-4.50872	-4.20824	-4.61761
MBL2	1.88509	1.18674	1.84519	3.84596	4.46632	4.52285	2.70767	2.56054	3.36622	-4.37778	-4.33196	-4.12676	-4.24985	-4.89264	-4.4076
NA	3.60491	3.31382	3.84814	4.02401	4.38961	4.11962	0.343792	0.335226	0.962318	-2.09284	-3.34454	-5.07752	-4.69304	-5.07752	-4.65599
NA	3.59529	3.09306	3.70695	3.85113	3.12624	4.34791	0.584587	1.27439	2.56971	-4.46702	-4.46702	-4.46702	-4.11931	-4.46702	-4.16187
DNMT1	3.90096	3.93135	3.79058	3.80143	3.04875	3.86125	1.1662	1.12552	1.40375	-3.72465	-4.28534	-4.04246	-4.63041	-4.90923	-4.43769
CDO1	4.57257	4.51384	4.46738	3.81812	3.5539	3.62177	-1.04943	-0.647263	0.227843	-4.34207	-4.54325	-5.54987	-3.1411	-1.72921	-3.77321
NA	3.99239	3.61331	3.87662	4.36156	4.90679	4.12743	-1.09841	-0.565649	-0.210649	-2.36575	-3.2205	-3.20976	-4.49745	-5.36994	-4.33999
NA	3.04471	2.71197	2.99662	4.25309	5.23761	4.73099	0.189128	0.722582	0.955864	-4.24364	-3.62437	-4.24364	-4.24364	-4.24364	-4.24364
GTSF2	-0.869046	-0.91534	-0.633035	5.98834	6.91978	5.58874	-1.35263	-1.6939	4.08816	-0.612454	-3.80801	-1.50935	-4.059	-4.059	-3.07326
NA	4.088	3.86566	4.13781	3.69264	4.80112	3.9938	-0.316167	-0.660473	-0.173731	-4.40812	-4.26558	-2.61872	-3.8073	-4.40812	-3.92082
NA	2.967	2.70566	2.79292	3.51565	3.39726	3.50679	2.00149	2.34947	2.55282	-2.21769	-3.7681	-3.74153	-5.22772	-5.77525	-5.05877
LOC102162930	3.36394	3.12851	3.36711	2.68069	2.52306	2.76578	2.26413	2.49179	2.76768	-1.54396	-3.11268	-3.64029	-6.09694	-5.54338	-5.41544
CHODL	3.88332	3.79915	3.80754	3.67222	2.76685	3.65301	0.346028	1.24984	1.79707	-3.03733	-3.38586	-3.06443	-5.26983	-5.04007	-5.1775
NA	3.82263	3.55528	3.70648	3.80989	3.93038	3.85536	0.360239	0.88358	1.01808	-3.92713	-3.15137	-4.56295	-4.38162	-4.56295	-4.35589
NA	4.15354	3.51389	3.68862	4.12989	2.88216	4.07284	0.0975683	0.722943	1.71602	-3.91713	-3.98771	-4.50187	-4.0631	-4.25844	-4.24922
NA	3.94186	3.62056	3.66009	3.44762	4.29078	3.40968	0.646197	0.942619	0.918597	-2.7229	-4.3963	-4.64007	-4.09623	-4.59442	-4.42808
NA	2.06426	1.81566	2.29317	3.76203	4.32997	3.98221	1.8919	2.65033	2.73052	-3.35999	-3.02999	-4.4687	-4.67433	-5.1757	-4.81133
AKIRIN2	3.58297	3.25193	3.5146	4.21036	5.0264	4.09408	-0.546261	-0.324624	0.10846	-3.51217	-3.16513	-3.09482	-4.20687	-4.61115	-4.32777
NA	3.35674	3.11617	3.44877	3.80631	3.80385	4.00083	0.565658	1.28043	1.19175	-2.928	-3.56729	-4.65553	-4.41759	-4.32496	-4.67712
NA	3.63651	3.36932	3.51617	3.92666	4.44693	3.96164	-0.444267	0.379618	1.04107	-4.1059	-3.97055	-4.1059	-3.43948	-4.1059	-4.1059
NA	2.77974	2.1067	2.68119	3.36701	3.76039	3.48096	2.19508	2.05372	2.67134	-2.35158	-3.66348	-4.89122	-4.52117	-4.97296	-4.69571
NA	3.36661	3.15392	3.40479	3.45187	3.67979	3.44814	1.09961	1.72863	1.70012	-4.07797	-4.11201	-3.60606	-4.26744	-4.76719	-4.2028
NA	3.57865	3.33094	3.5246	3.8851	4.11423	3.78457	-0.156554	0.846886	0.928207	-3.69707	-2.8127	-4.48464	-3.74306	-4.60401	-4.49514
NA	2.03572	2.11438	2.29089	3.3843	2.96856	3.84918	2.36107	2.77522	2.98605	-1.99698	-3.79138	-4.57281	-4.8359	-5.35921	-4.2091
NA	3.96257	3.55658	3.53976	4.10379	5.07969	3.86688	-1.27108	-1.0067	-0.406962	-3.68497	-3.59576	-3.23906	-3.68497	-3.68497	-3.53481
NA	2.20873	2.25031	3.0543	4.07756	4.02481	3.85405	1.24204	1.62803	2.03835	-4.52056	-2.82074	-3.4752	-4.52056	-4.52056	-4.52056
NA	4.01908	4.34038	4.08534	3.57195	1.61806	3.15295	0.425048	0.527556	1.09451	-2.3217	-3.13224	-1.98689	-4.91245	-5.51151	-4.97008
NA	2.51141	1.39227	1.74469	3.25426	3.47739	3.28372	2.90569	2.84599	2.95032	-2.17935	-5.04829	-2.91932	-4.70611	-4.94558	-4.56707
PEX5L	4.01949	3.92464	4.0254	3.60744	1.47586	3.38161	0.16998	0.885584	1.54252	-2.43699	-2.86263	-2.37596	-4.98175	-5.12959	-5.2456
NA	4.29518	4.3932	4.16506	3.9494	2.05568	3.85496	-1.28653	-0.126389	0.921846	-3.03437	-3.73177	-3.53065	-4.01677	-3.54067	-4.36818
NA	4.19937	3.97202	4.43066	3.82571	4.30413	3.32608	-1.42479	-0.705354	-0.727378	-3.46457	-3.57952	-3.57952	-3.45485	-3.57952	-3.54248
WEE2	3.97934	4.53505	3.67948	3.94663	2.68754	3.48236	-0.171708	0.235328	0.59877	-3.13035	-3.66584	-3.8051	-4.14427	-4.1908	-4.03642
NA	3.17827	2.89552	3.17971	3.68184	3.59957	3.84064	0.644574	1.13762	1.81794	-2.60166	-4.50123	-4.65043	-4.36735	-4.35374	-3.50128
NA	3.7304	3.39703	3.54383	3.32571	3.96075	3.44463	-0.670041	1.28351	1.4957	-3.78141	-4.10271	-3.87357	-3.65703	-4.10271	-3.99408
NA	2.8574	2.77739	2.84496	3.23282	3.22361	3.05346	1.8036	2.32657	2.35372	-2.34587	-3.73421	-4.83132	-4.36895	-4.70908	-4.4841
NA	3.45743	3.06983	3.45713	2.9713	3.62132	3.26339	1.37548	1.07994	1.38252	-2.15857	-3.20271	-3.42737	-4.88075	-5.10028	-4.90866
NA	3.41246	2.98823	3.59384	4.27385	4.81666	4.21626	-0.792875	-1.10248	-0.182408	-3.19754	-3.18032	-3.80178	-3.61896	-3.81382	-3.61111
INPP1	4.57995	4.47232	4.62862	2.93048	2.59992	2.8268	-0.520398	0.129617	0.314414	-4.75502	-2.97953	-2.76325	-4.33886	-3.33209	-3.79298
NA	3.94206	3.23341	3.68127	2.59816	3.25779	2.77222	1.32017	1.38229	1.97071	-4.02635	-4.02635	-4.02635	-4.02635	-4.02635	-4.02635
SNX31	3.68429	3.49652	3.32448	3.07183	3.1869	2.82262	0.890617	1.66028	1.82204	-4.16742	-3.90011	-3.91829	-4.11821	-3.90754	-3.94802
FAM227B	3.51213	3.30247	3.43064	3.71214	3.72465	3.9788	-0.78403	0.770648	0.53578	-2.60441	-2.52369	-5.14185	-3.81372	-4.09867	-4.0009
HPGDS	3.08515	3.01636	3.36943	2.98739	1.86343	2.84274	1.30679	1.66051	2.02008	-0.879883	-1.94815	-2.17321	-6.04806	-5.36917	-5.73341
NA	3.05231	2.64013	3.1005	2.50356	4.06983	3.61066	1.86064	1.75367	1.31965	-4.1082	-3.73744	-4.1082	-3.91189	-4.1082	-3.93702
NA	3.06462	2.97897	3.45409	3.91473	4.55045	3.32767	-0.137603	0.846447	0.456212	-2.63105	-3.97349	-4.11156	-3.84872	-4.11156	-3.7792
FANK1	3.66012	3.47102	3.4063	3.32926	1.75946	2.93036	1.45591	1.84751	1.76769	-4.11873	-3.91018	-3.92066	-3.81762	-3.83507	-4.02536
NA	3.20199	3.04561	2.84632	3.81361	4.37406	3.73047	0.562395	0.51739	0.320228	-2.84346	-4.00273	-4.00273	-3.7652	-4.00273	-3.79524
CD36	3.61769	3.62921	3.71759	3.06265	1.62974	2.93949	1.48247	1.89175	1.20972	-3.36297	-2.57229	-4.23583	-4.1988	-4.76758	-4.04285
NA	3.36404	2.56147	3.06142	3.74602	4.34215	3.75127	-0.15457	0.390681	0.978362	-3.02679	-3.6089	-2.25552	-4.20204	-4.66089	-4.28669
NA	3.31373	3.30291	3.44215	3.05722	1.81424	3.01275	1.02617	1.98919	1.99369	-1.99227	-3.45762	-2.83401	-4.93843	-4.95736	-4.77237
NA	3.21711	2.68141	2.99184	3.34615	3.26768	3.37977	1.10145	1.31581	1.85075	-2.52823	-2.99148	-3.98112	-4.36078	-4.72482	-4.56553
NA	3.39263	3.32625	3.49303	3.63007	4.06418	3.29134	0.194062	0.320161	0.45898	-2.86427	-3.96904	-3.96904	-3.85867	-3.92932	-3.58036
NA	3.57066	3.57384	3.644	2.95322	2.75141	2.92136	1.03402	0.919027	1.41372	-1.931	-4.26157	-4.26157	-4.26157	-3.80398	-4.26157
NA	3.84933	3.72453	3.69661	3.41338	3.94177	3.38639	-0.791479	-0.439857	-0.396295	-1.84424	-1.95886	-4.29946	-4.06577	-4.29946	-3.91658
NA	1.86492	1.2487	1.89401	3.21853	3.02158	3.6226	2.0535	2.46689	3.06974	-1.65459	-2.49909	-3.23538	-4.81405	-5.20388	-5.05348
NA	2.6178	1.66656	2.16954	3.81965	4.16284	3.78929	1.11825	1.89912	1.61988	-3.47345	-3.74788	-3.85223	-4.04411	-4.41298	-3.33226
NA	2.18701	2.37692	2.92055	3.01076	3.79981	3.28457	1.60143	1.91128	2.25006	-3.26487	-4.09816	-4.09816	-3.94315	-4.09816	-3.83987
NA	3.00136	2.39549	3.06251	3.7671	3.86022	4.25913	-0.0130645	0.153782	1.09871	-1.81395	-4.50864	-3.44544	-3.61875	-4.04826	-4.1502
NA	3.26342	2.96414	3.24277	3.94101	4.53418	3.91921	-1.29099	-0.649763	0.65983	-3.4428	-3.4428	-3.4428	-3.4428	-3.4428	-3.36984
C7H6orf52	2.07885	2.12961	2.66504	2.7497	3.63354	3.1887	2.49089	2.07864	2.07065	-2.82849	-2.6925	-4.46084	-4.3118	-4.46084	-4.33115
NA	5.22732	4.2244	5.2231	1.84777	1.83945	1.70305	-0.54948	0.165896	0.632775	-2.22094	-3.76955	-3.76955	-3.24699	-3.64265	-3.66461
NA	3.23033	2.93815	3.36101	3.54602	3.76675	3.33642	0.0478777	0.794736	0.879685	-3.99552	-3.5402	-2.39816	-4.15338	-3.87662	-3.93711
NA	2.35471	2.24001	2.37535	3.02374	3.14373	3.06495	2.12454	1.91483	2.41243	-1.65243	-4.65253	-3.26836	-4.65253	-4.65253	-3.7759
NA	2.85248	2.97587	2.7955	3.77905	3.98323	3.86842	0.310958	0.320307	0.951863	-3.79458	-3.20222	-3.78699	-3.85541	-3.90518	-3.29331
NA	2.76969	2.71588	2.94831	3.17004	3.94934	3.1531	0.680744	0.882435	0.941937	-1.45057	-2.27686	-2.62019	-4.58356	-5.24435	-5.03594
CCDC85A	1.14942	0.526851	0.267384	2.66859	2.71933	3.27427	2.7829	3.13895	3.62276	-1.00006	-1.13002	-2.15022	-5.07327	-5.6692	-5.12768
PDE6C	3.49509	3.32263	3.15331	3.60425	2.17084	3.46463	0.368635	1.06085	1.45264	-4.19907	-3.08427	-3.3122	-3.95711	-3.52231	-4.01792
NA	4.25694	4.0004	4.23886	3.22835	1.74202	3.21703	-1.26009	-0.309086	0.80055	-2.87415	-2.80027	-2.38713	-4.67838	-3.24067	-3.93437
CTBS	2.8029	2.78714	2.83657	2.43808	1.98071	2.39324	2.3267	2.76617	2.15475	-1.75453	-3.02033	-4.26282	-4.64397	-4.10512	-4.69948
BMP15	3.67944	4.74542	3.96635	2.18243	1.21112	1.76639	1.82154	1.42136	1.03828	-3.42502	-3.68625	-3.52635	-3.78127	-3.71424	-3.69919
NA	3.02567	2.45775	2.72642	2.8913	3.59385	3.13324	1.2139	1.56902	1.63157	-3.38195	-2.60831	-2.9285	-4.57592	-4.57592	-4.17212
NA	3.63993	3.31669	3.54461	3.4518	4.04688	3.49615	-0.422151	-1.23661	0.218596	-3.4239	-3.30386	-3.4239	-3.19414	-3.33901	-3.37107
NA	2.96392	3.02747	2.7086	3.24924	2.53024	2.81101	1.53551	1.85193	1.97526	-3.99211	-3.99211	-3.99211	-3.17378	-3.99211	-3.51096
SNTN	3.02847	2.72035	3.16075	3.74477	3.94147	3.9276	0.476081	-0.0399975	0.0751971	-3.71635	-3.71635	-3.71635	-3.47587	-3.24952	-3.16025
NA	2.13987	2.14681	2.80375	4.12028	4.70399	4.10466	-0.412104	0.328596	0.585861	-3.00869	-3.29425	-2.42705	-3.91168	-4.1341	-3.74596
NA	1.85742	1.3259	1.96218	2.81009	3.59647	3.46281	2.00449	2.32769	2.46502	-1.55583	-2.53891	-3.86332	-4.3163	-5.12611	-4.41159
ZP4	4.07308	4.80874	4.67653	2.50405	1.8425	1.98348	-0.0533022	-0.280889	-0.732685	-1.51851	-2.09894	-1.8824	-4.45223	-4.63435	-4.23508
NA	2.11766	2.21325	2.58863	4.06459	4.67224	4.17113	0.688527	-0.0783112	0.410673	-3.55698	-3.55698	-3.55698	-3.55698	-3.55698	-3.0635
NA	4.03919	3.76791	3.90287	3.33628	2.8149	3.31003	-0.954142	-0.309097	0.270907	-3.16688	-3.40239	-3.40239	-3.40239	-3.40239	-3.40239
UBE2U	2.50323	2.44322	2.69533	2.29454	1.65988	2.11445	2.60012	2.89312	2.67322	-1.85209	-1.95909	-4.5418	-4.5418	-4.5418	-4.44051
TRIM77	2.33896	2.06211	2.11891	2.19281	1.63629	2.35015	1.75023	2.19047	2.85441	0.0444376	-1.09482	-1.49066	-5.5843	-5.86051	-5.50847
NA	3.04209	3.02648	2.97654	3.75605	4.39345	3.86227	-1.24094	-0.631229	-0.406252	-2.7604	-1.2017	-3.14899	-3.73561	-3.84241	-4.08933
SDC2	2.94918	3.04099	3.21181	2.55026	3.00882	2.63867	1.66937	1.52133	1.44576	-2.62187	-2.86049	-4.16463	-4.15416	-4.14284	-4.09221
NA	4.10267	4.05079	3.86985	2.61602	1.86343	2.28657	0.638616	0.685652	1.16158	-3.55801	-3.55801	-3.55801	-3.55801	-3.55801	-3.48511
NA	3.22768	2.89925	2.59782	3.7863	4.54034	3.74493	-0.899686	-0.141375	0.110202	-3.07621	-3.5315	-3.10777	-3.2395	-3.48675	-3.42374
NA	3.28101	2.99094	3.29976	3.27224	4.45416	3.31663	-0.22479	0.103349	-0.436267	-2.46492	-3.62937	-3.62937	-3.25061	-3.62937	-3.45339
NA	3.0461	2.2546	2.89424	3.6301	3.27409	3.23533	0.159218	0.581428	1.32526	-4.68801	-4.68801	-4.68801	-2.93582	-2.24572	-1.15481
NA	1.40104	1.16992	1.75163	2.35665	1.86075	2.84501	1.89611	2.53074	3.23586	-0.43642	-0.806717	-1.05218	-5.70575	-5.34088	-5.70575
NA	3.09956	2.7933	3.09175	3.72984	3.61111	3.53786	-0.159845	0.099568	0.882331	-3.23234	-3.53591	-3.53591	-3.30952	-3.53591	-3.53591
NA	2.84895	3.24134	3.17142	2.76649	3.05618	2.72563	1.22482	1.23541	1.56958	-3.6046	-3.32773	-3.7395	-3.73567	-3.81598	-3.61634
NA	3.03058	2.75416	2.83555	3.45196	3.27151	3.33054	0.451899	0.793466	1.50051	-3.6109	-3.6109	-3.6109	-3.55389	-3.6109	-3.42269
NA	2.36262	2.27984	2.4552	3.24052	3.82907	3.27895	0.691926	1.17989	0.908657	-0.35733	-2.36722	-4.54646	-4.26024	-4.4742	-4.22122
NA	3.33897	3.01999	3.28663	2.93094	2.13095	2.69588	0.699526	1.37903	1.70703	-1.85067	-5.01207	-3.66594	-3.52577	-4.0495	-3.08499
NLRP9	2.96555	3.82959	2.99562	2.95487	1.81025	3.32273	0.546489	0.880889	1.3913	-2.38231	-2.28055	-2.61146	-4.44731	-4.38258	-4.59308
NA	2.9648	2.64662	2.84228	3.3119	2.94337	3.65316	0.477354	0.812104	1.55409	-2.59747	-3.74087	-3.74087	-3.74087	-3.74087	-3.64472
NA	3.55662	3.61859	3.85097	2.98634	3.52366	2.83752	-0.219879	-0.567196	0.0927674	-3.54217	-2.91342	-2.84596	-3.46582	-3.43607	-3.47595
NPM2	4.07884	4.2731	4.13928	2.89695	1.15804	2.85998	0.0449084	-0.460633	0.680101	-3.39536	-2.94157	-3.27442	-3.26848	-3.39536	-3.39536
FOXR1	3.44233	3.39112	3.43939	2.65453	1.66958	2.41542	0.773947	0.895328	1.04655	-3.09892	-1.48341	-0.744259	-4.55651	-4.96393	-4.88117
NA	3.55688	3.7342	3.5508	3.30583	2.021	2.58987	0.418095	1.04284	0.591433	-3.5102	-3.33697	-3.5102	-3.5102	-3.5102	-3.43317
NA	2.9215	1.74214	2.37756	3.33855	3.71901	3.36144	0.897597	1.59301	1.36452	-3.25712	-3.61164	-3.61164	-3.61164	-3.61164	-3.61164
NA	2.71722	2.69257	2.71165	2.73013	2.43381	2.55831	1.60794	1.95332	2.28254	-2.67691	-4.44838	-3.33946	-3.85896	-4.10672	-3.25708
CENPV	3.06306	3.15029	3.1264	3.02868	1.93702	2.93559	1.44852	1.3435	1.35017	-3.83051	-3.64806	-3.82124	-3.70887	-3.54127	-2.83326
NA	3.34042	3.2197	3.56224	3.21573	3.39484	3.34671	-0.432248	0.149544	0.0140598	-2.83012	-3.43012	-3.43012	-3.36418	-3.38351	-3.37295
PNPLA4	4.20598	3.82643	4.24851	2.30425	2.32573	2.16753	0.157924	0.292389	0.270995	-3.68893	-2.29635	-3.4617	-3.917	-2.87063	-3.5651
NA	3.09676	2.76409	2.84198	3.05146	2.41412	2.89857	1.20499	1.23979	1.86141	-3.18337	-2.71789	-3.64051	-3.93162	-4.17643	-3.72335
NA	2.12581	1.77418	2.09834	3.34129	3.71175	3.46432	1.79332	1.60602	1.38605	-3.73362	-3.73362	-3.34893	-3.01767	-3.73362	-3.73362
NA	2.47084	2.28835	2.51861	3.0986	4.10055	3.4212	0.791423	0.927681	1.29072	-2.70241	-3.53245	-3.76043	-3.39781	-3.86178	-3.65309
NA	2.61536	2.33587	2.3728	3.05632	2.75311	2.94862	1.425	1.91179	2.21005	-3.89659	-3.89659	-3.89659	-3.34207	-3.12007	-3.477
NA	2.17143	1.81385	2.19732	3.24071	3.68653	3.42963	0.792993	1.55074	1.95469	-2.26278	-3.34507	-2.75404	-4.11143	-4.46542	-3.89915
NA	2.57963	2.76935	2.75219	3.23629	3.85293	3.23825	0.693767	0.3703	0.985882	-2.13649	-3.76651	-3.92262	-3.30217	-3.83299	-3.51782
NA	3.38997	3.57433	3.57554	3.57066	1.7021	3.96704	-1.4105	-0.269307	0.84379	-3.39785	-3.07566	-2.95937	-3.2286	-3.16544	-3.11671
NA	3.2354	2.96345	3.3179	3.03585	3.40083	2.96524	0.471447	0.222287	0.830788	-3.55918	-2.85162	-3.55918	-3.44985	-3.55918	-3.46421
NA	3.07775	3.34841	3.00737	3.25235	3.33999	2.81542	0.0265062	-0.126323	0.965399	-3.78867	-3.78867	-1.13671	-3.58932	-3.78867	-3.61482
NA	2.80109	2.44394	2.73408	3.075	3.8783	3.33238	0.030331	0.458624	0.637782	-1.66417	-2.14711	-2.03424	-4.29141	-4.87027	-4.38434
NA	2.2759	1.27477	1.89778	3.37556	3.92306	3.46787	1.49324	1.76137	1.50061	-3.40392	-3.11503	-3.70201	-3.41275	-3.70201	-3.63442
NA	2.08051	1.87871	2.08892	2.7351	3.2994	3.26384	1.7436	1.9444	2.2243	-2.58561	-3.96092	-3.05906	-3.87567	-3.96092	-3.81659
NA	3.10537	2.63517	3.00308	3.5281	2.81494	3.51428	-0.630406	0.444726	1.43579	-2.40453	-3.71371	-2.29557	-3.45053	-4.11513	-3.87159
NA	2.8347	2.56164	2.74652	3.4024	3.44583	3.44052	-0.00325875	0.389109	1.07657	-2.50193	-2.46962	-2.44296	-4.48869	-4.30856	-3.68227
NA	2.72438	2.43487	2.75489	3.54259	3.41228	3.52486	0.917252	0.345903	0.744415	-3.44068	-3.44068	-3.44068	-3.44068	-3.44068	-3.19803
FAM13C	3.38408	3.42897	3.4302	3.57107	1.61807	3.2663	-0.505963	0.0461785	0.856499	-2.90372	-3.39142	-1.26082	-3.57807	-4.17576	-3.78561
MXD1	3.17228	3.5964	3.22359	3.48315	1.54286	3.57616	-0.511292	-0.00595179	1.3879	-3.81176	-2.28112	-3.68825	-3.25607	-3.47385	-2.95403
NA	3.28148	3.34201	3.42477	3.47332	2.74822	3.43298	-1.48704	0.18778	0.334272	-2.9928	-2.44291	-2.67741	-3.6615	-3.4849	-3.47826
NA	3.69376	3.60303	3.59015	2.94632	2.8516	2.69119	-0.379216	-0.0667783	0.29387	-2.09556	-3.46255	-3.56211	-2.97949	-3.56211	-3.56211
NA	3.17046	3.30874	3.24461	3.27349	3.16162	3.40922	0.0119263	0.0361131	-0.150495	-3.09547	-3.30505	-3.30505	-3.15004	-3.30505	-3.30505
NA	3.58109	3.21783	3.23426	2.25572	2.85858	2.69814	1.24961	0.774805	0.607197	-3.46299	-3.21846	-3.46299	-3.46299	-3.46299	-3.40682
TMEM255A	2.99303	3.33204	3.13234	3.21058	3.66369	3.16102	-0.82463	0.133782	-0.449346	-1.2678	-2.43039	-2.86872	-3.72323	-4.06723	-3.99514
LOC100359361	2.76992	2.6854	2.6427	3.04666	2.00531	3.34441	0.975332	1.23873	1.53573	-1.50802	-4.11497	-2.27632	-4.11497	-4.11497	-4.11497
NA	2.99063	2.91545	3.26089	2.00274	2.40777	2.29836	1.51422	1.564	1.92201	-3.72855	-2.23332	-3.72855	-3.72855	-3.72855	-3.72855
USP44	2.61825	2.50913	2.65061	3.00812	2.10479	3.18844	1.26737	1.35689	1.73237	-1.81842	-2.55543	-3.06575	-4.34757	-4.40112	-4.24767
NA	3.90392	3.4179	3.92748	3.10572	2.20562	2.51724	-0.487838	-0.176543	0.682176	-3.42134	-3.23615	-2.30598	-3.42134	-3.28952	-3.42134
NA	3.02291	2.06411	2.90881	3.4693	3.17617	3.63344	-1.05317	1.14528	1.22455	-3.26523	-3.26523	-3.26523	-3.26523	-3.26523	-3.26523
NA	2.23185	1.86473	2.32199	3.10646	3.78738	3.35036	0.881103	1.26649	1.65164	-3.59325	-2.76168	-3.59325	-3.47398	-3.55024	-3.4896
NA	3.03675	2.94152	3.01395	3.08928	3.19902	3.10439	0.00642249	0.530943	0.548196	-2.65328	-3.28463	-1.69596	-3.91089	-4.12486	-3.80085
NA	3.13609	2.67202	2.69596	3.53201	3.43233	3.08426	-0.274271	0.409296	0.535124	-2.04231	-3.16599	-2.17575	-3.85042	-3.82425	-4.1641
NA	2.29896	2.28597	2.35623	2.73929	2.99021	2.7664	1.13389	2.01725	1.94446	-1.76478	-3.62663	-3.84342	-3.73151	-3.84342	-3.72289
PCOLCE2	2.68794	3.3385	2.89668	1.368	1.1365	1.21557	2.93724	2.62422	2.03069	-1.89609	-3.94813	-2.85528	-3.90117	-3.91499	-3.71967
NA	3.02152	2.51665	2.89467	3.38576	3.81443	3.31832	-0.252552	0.0928191	0.347313	-3.17443	-3.3412	-2.84076	-3.2825	-3.3717	-3.12834
NA	3.27313	2.9612	2.98606	2.87793	2.09539	2.66664	0.340193	0.844761	1.15676	-2.62873	-1.19599	-2.01257	-4.49501	-4.43162	-4.43815
NA	2.49419	2.12161	2.38336	2.57359	2.48652	2.28193	1.83155	2.01797	1.82868	-2.51086	-1.39861	-2.33316	-4.52449	-4.70464	-4.54766
NA	2.5185	2.72828	2.71162	3.2305	3.94472	3.1868	0.1807	0.770376	0.33344	-3.29361	-3.29361	-3.29361	-3.20971	-3.29361	-3.22081
VWC2L	2.70347	2.16576	2.47799	3.66637	3.21189	3.42827	0.259769	0.49975	1.33754	-3.4859	-3.4859	-3.4859	-3.29709	-3.4859	-2.51011
NA	2.52639	2.06443	2.15293	3.08673	3.07762	2.82511	1.22616	1.64122	1.80988	-2.76237	-2.99852	-4.14727	-4.26357	-3.16041	-3.07831
FXYD6	1.48645	2.08645	1.57845	3.58796	2.26082	3.20955	2.12566	2.30805	1.67516	-4.02544	-2.44615	-3.40482	-3.66639	-3.5433	-3.23245
NA	1.97459	2.45367	2.93923	2.88462	3.52761	2.99673	0.529429	0.935049	1.41883	-2.59338	-2.91252	-1.97852	-3.91518	-4.41621	-3.84393
NLRP11	3.81945	4.18308	3.61712	2.80538	1.73807	2.41325	-0.902425	0.179456	0.587972	-2.68662	-3.3065	-3.3065	-2.83204	-3.16975	-3.13994
NA	3.01815	2.75437	3.10635	2.99001	3.17298	3.05239	0.161818	0.440795	0.890417	-2.95526	-3.58802	-3.05106	-3.22481	-3.52068	-3.24745
SHLD2	3.92673	4.00632	3.94323	2.76238	1.17426	2.5634	-0.983484	0.116691	0.50574	-2.78858	-1.98577	-2.84211	-3.4712	-3.29807	-3.62955
NA	3.01968	2.47227	2.84514	3.14993	3.67673	3.20629	-0.00564483	0.012581	0.878071	-3.29571	-3.18265	-3.29571	-3.07884	-3.29571	-3.10643
NA	2.86411	2.6357	2.9285	3.21253	3.94053	3.1929	-0.624847	0.3514	0.151172	-2.15197	-3.35896	-3.35896	-3.24911	-3.35896	-3.17405
NA	3.13731	2.82396	3.05064	3.23823	3.94715	3.15617	-0.967504	-0.460715	0.162828	-3.14614	-2.65591	-3.2551	-2.89381	-3.2551	-2.882
NA	1.00511	1.07988	1.29727	3.00364	3.01506	3.87346	1.94038	2.06109	2.66268	-2.98824	-3.28047	-2.89044	-3.3867	-3.79341	-3.59929
RARRES1	3.09845	3.82376	3.43785	2.40192	1.78677	2.01474	1.10539	0.921743	0.529508	-2.44602	-2.41725	-1.6679	-4.04938	-4.29108	-4.24851
NME7	4.06373	2.59591	3.85374	2.21019	2.29865	1.87552	0.469996	0.829845	1.27228	-3.26116	-3.34203	-2.28637	-3.76597	-3.44021	-3.37413
NA	2.7911	2.23601	3.04207	2.68071	3.8301	3.1219	0.254038	0.526756	1.01181	-2.8106	-3.3615	-3.3615	-3.27562	-3.3615	-3.32376
GCG	2.65761	1.79042	2.31616	2.61354	3.09217	2.65761	1.06879	1.96754	2.21291	-3.4277	-3.4277	-3.4277	-3.23827	-3.4277	-3.4277
MNS1	2.54288	2.3918	2.61359	2.64289	2.1782	2.61879	1.29892	1.35464	1.83881	-1.48259	-2.14395	-2.38104	-4.14756	-4.86633	-4.45904
NA	2.90648	2.62705	2.8273	2.64607	3.43434	3.00924	0.291086	0.889459	1.02895	-2.90112	-3.37428	-3.37428	-3.37428	-3.37428	-3.26175
NEGR1	2.33237	2.44831	2.21401	2.65037	2.43948	2.70233	1.74797	1.31192	2.32294	-3.5696	-2.32171	-3.5696	-3.5696	-3.5696	-3.5696
C3orf49	3.23205	2.87842	3.15852	3.32042	2.70624	3.30266	-0.987013	-0.151812	0.774353	-3.02249	-3.45003	-3.2705	-2.87985	-2.70109	-2.90987
NA	2.64879	2.39225	3.1225	2.63609	3.07181	2.8234	0.984897	1.38453	0.624426	-3.48596	-2.59743	-3.48596	-3.48596	-3.41	-3.22337
MGAT5B	2.01088	1.93844	2.19499	2.91066	3.58586	3.4245	1.15082	1.28541	1.21748	-2.94924	-2.97896	-3.41982	-3.38154	-3.46971	-3.51976
NA	1.7547	1.06701	1.29044	2.425	3.11116	2.66614	1.92877	2.61947	2.78732	-3.18528	-2.79824	-1.86939	-3.67849	-4.05931	-4.05931
	3.04831	3.93324	3.12838	3.39269	1.42876	3.16613	-0.713265	-0.488636	0.390567	-1.5066	-1.63732	-3.80466	-3.80466	-2.72827	-3.80466
NA	3.29179	3.08238	3.16356	2.92736	3.43396	2.90558	-0.170715	0.317974	-0.990913	-3.04132	-3.04132	-3.04132	-2.75439	-3.04132	-3.04132
NA	2.19159	2.01155	2.39888	2.72666	3.47728	2.90675	1.05454	0.940212	1.25454	-1.26459	-1.85792	-4.0957	-3.64177	-4.0957	-4.00631
NA	3.06611	2.81608	2.50653	3.04651	1.9378	2.52784	0.921509	1.33651	1.62303	-3.29699	-3.29699	-3.29699	-3.29699	-3.29699	-3.29699
NA	2.45208	2.2163	2.33751	2.52187	2.73953	2.76116	0.90821	1.98056	2.06476	-3.38035	-3.38035	-3.38035	-3.17335	-3.38035	-3.28723
MLLT11	1.21503	1.2639	1.05347	1.07967	2.19514	1.31456	2.85399	3.32248	2.98483	-1.23878	-0.979499	-0.539797	-4.34903	-5.08134	-5.09464
NA	2.20839	1.88142	1.72612	3.55003	4.14005	3.79041	0.271871	0.0495382	0.727095	-2.27632	-2.76772	-3.35618	-3.31502	-3.41279	-3.21689
NA	2.71515	2.46068	2.47531	2.47959	2.06073	2.71894	1.15678	1.8751	1.98038	-3.51611	-2.51209	-3.51611	-3.34612	-3.51611	-3.51611
ISL1	2.81717	2.7341	2.63083	2.78514	2.22653	2.72029	0.920525	0.984619	1.38692	-2.4628	-2.43473	-2.05128	-3.92004	-4.38662	-3.95066
NA	2.65781	2.44699	2.69581	2.81603	2.91183	2.65783	0.808091	1.13215	1.24834	-1.84685	-3.40227	-3.61597	-3.61597	-3.46342	-3.43038
MANBA	2.57428	2.87261	3.39615	2.80417	2.32761	2.22426	0.672336	0.915106	1.47142	-3.66692	-1.95495	-3.25794	-3.29357	-3.6179	-3.46666
NA	2.29234	1.95312	2.17253	2.2927	2.11633	2.24704	1.64583	2.13236	2.1426	-1.75633	-2.12706	-1.60655	-4.19817	-4.88496	-4.42179
DEUP1	3.40892	3.49316	3.407	2.82362	2.189	2.74241	-0.677658	-0.400147	0.287485	-2.17665	-2.27062	-1.44324	-3.83039	-3.92084	-3.63205
NA	3.38775	3.10587	3.43204	2.84426	2.93522	2.63682	-0.107429	-0.315402	-0.17886	-1.90031	-3.45937	-3.46509	-2.34023	-3.56975	-3.00551
NA	1.92201	1.66028	1.68099	2.80033	3.14743	2.51834	2.14391	1.89079	1.83084	-3.80589	-2.20494	-3.80589	-3.33565	-3.80589	-2.63668
NA	1.97175	1.53941	1.61052	2.90093	3.42107	2.96011	1.52452	1.62093	2.07956	-3.28554	-3.28554	-3.28554	-3.28554	-3.20109	-3.28554
NA	2.76935	2.46469	2.98136	2.37268	3.43642	3.23206	-0.147769	0.178055	1.43894	-3.17414	-3.17414	-3.17414	-2.85505	-3.17414	-3.17414
NA	3.27863	3.1557	3.22372	3.0087	2.96938	2.7461	-1.09445	0.112233	0.411308	-3.07404	-3.07404	-3.07404	-2.97174	-3.07404	-2.54342
NA	2.27478	1.81476	1.61937	3.2131	2.74073	2.95976	1.22957	1.49639	2.09625	-2.21965	-3.30597	-3.84018	-3.63462	-3.18142	-3.26288
NA	3.26643	3.29846	3.36162	2.75679	1.6487	2.56178	-0.149053	0.751918	1.08034	-3.46193	-2.10035	-3.46193	-3.30937	-3.25199	-2.9914
NA	3.25627	3.16716	3.3248	2.57937	1.26644	2.53494	0.619377	1.17237	1.01796	-2.16693	-3.29819	-3.41383	-3.41383	-3.33208	-3.31385
NA	2.30937	2.12127	2.27417	2.84332	3.79638	3.51181	-0.136571	0.0473215	1.28609	-3.40366	-3.29462	-1.1439	-3.40366	-3.40366	-3.40366
NA	3.11256	3.06397	2.89523	3.19418	1.76566	3.0404	-0.728556	-0.00250687	1.3855	-0.966675	-3.35195	-3.35195	-3.35195	-3.35195	-3.35195
NA	2.33276	2.27814	2.43208	2.07617	1.95725	2.01589	1.80975	2.31534	2.58743	-3.3008	-3.3008	-3.3008	-3.3008	-3.3008	-3.3008
NA	2.68915	2.78298	2.78869	2.23054	2.08226	2.06064	1.48783	1.65489	1.36354	-1.63811	-2.69015	-2.75716	-3.8634	-4.18741	-4.00429
NA	1.34686	2.24917	2.32542	3.65175	3.52515	3.61401	-0.0156055	0.346078	0.848141	-1.94048	-2.57144	-2.16785	-3.70391	-3.75365	-3.75365
NA	2.68276	1.98482	2.45037	3.29905	3.17505	3.09846	0.241934	0.581714	1.09326	-3.14557	-2.06883	-3.3705	-3.34164	-3.34367	-3.33721
NA	2.5199	1.86823	2.46462	2.97125	3.6273	3.24998	-0.0148787	0.415786	0.829468	-1.29683	-3.69647	-2.14822	-3.69647	-3.62971	-3.46395
NA	3.2676	2.97213	3.00777	2.51645	2.52287	2.11028	0.193598	1.12068	1.13951	-3.28796	-2.57611	-3.24506	-3.24289	-3.28796	-3.21092
NA	2.57619	2.44428	2.71192	2.87326	3.21089	2.83983	0.817963	0.928743	0.491132	-3.2242	-3.09055	-3.2242	-3.2242	-3.12955	-3.0015
PAX6	2.84264	3.30097	2.89489	2.71701	1.70434	2.77433	0.391314	0.769382	0.964895	-2.07551	-2.3119	-2.18067	-3.73222	-4.09038	-3.9691
NA	2.51372	2.24168	2.57083	2.74235	1.94411	3.13952	0.923567	1.31372	1.65072	-1.63668	-3.4804	-3.56165	-3.48099	-3.57176	-3.30874
NA	2.02265	1.72353	1.886	3.42705	4.19522	3.56595	-0.125989	0.814856	0.4608	-2.56758	-3.02159	-3.17933	-3.02236	-3.17933	-2.99988
NA	2.94607	2.74762	2.79967	2.80783	-0.0810472	2.70015	0.772577	1.19121	1.46288	-0.726358	-0.766941	-4.15909	-3.74277	-4.15909	-3.79271
NA	2.37658	2.01109	2.30748	2.59726	2.77067	2.75335	0.652846	1.2462	1.76526	-1.19565	-2.2401	-2.44994	-4.11196	-4.2956	-4.18748
NA	2.36795	2.19303	2.59693	3.66675	3.59912	3.65719	-0.54508	-0.806587	0.286099	-2.45658	-2.30509	-3.08742	-3.08742	-3.08742	-2.99146
NA	2.48203	2.50432	2.57039	2.33596	2.62239	2.299	1.21205	1.27003	2.05188	-3.44559	-3.07572	-3.44559	-3.07739	-3.44559	-2.85817
NA	2.4544	2.26491	2.60832	2.8844	2.59486	2.84291	0.101507	0.488453	1.18022	-0.782562	-2.1742	-1.47195	-4.26934	-4.45919	-4.26275
NA	3.3186	3.72147	3.58911	1.96885	2.13793	2.17454	0.383923	-0.190651	0.911279	-2.5882	-2.84162	-3.1365	-3.02587	-3.26803	-3.15482
NA	2.17548	1.99514	2.55127	2.64638	2.83375	2.66907	1.44188	1.59093	1.4017	-3.28683	-3.28683	-3.19147	-3.28683	-3.28683	-2.96679
NA	2.44767	2.1192	2.13887	2.75235	3.80828	3.11257	0.46676	0.662762	1.00609	-3.27038	-2.67191	-3.27038	-3.02429	-3.24702	-3.03057
SSMEM1	2.53158	2.16175	2.26716	3.35837	2.12388	3.74029	0.312572	0.572683	1.42943	-3.14237	-3.14237	-3.14237	-2.99236	-2.93589	-3.14237
NA	3.03354	3.09567	3.02993	2.58971	1.79051	2.73058	-0.948274	-0.180815	1.83642	-1.24804	-1.17888	-3.63758	-3.63758	-3.63758	-3.63758
NA	2.72138	2.32638	2.51655	3.04057	2.50083	3.08601	1.02277	0.515685	0.998773	-2.77775	-2.85896	-3.0222	-3.43692	-3.43692	-3.19621
B3GNT4	3.53852	4.10096	3.58374	1.84734	0.760075	0.645239	1.56215	1.19487	0.592572	-2.5554	-2.45129	-2.50447	-3.43166	-3.37954	-3.50311
NA	2.30756	2.47105	2.59362	2.34458	2.99393	2.61208	0.823097	1.3968	1.3396	-3.33506	-2.60037	-4.23511	-2.93284	-2.88791	-2.89102
NA	1.26734	0.946915	1.24702	2.67256	3.07133	2.52774	1.8315	1.91178	2.05494	-0.513015	-2.1098	-1.76396	-3.79414	-5.3054	-4.0448
NA	2.14318	1.91918	1.95542	2.5166	2.31545	2.53868	1.7678	1.76076	2.43762	-3.31623	-3.16779	-3.31623	-3.16852	-3.31623	-3.06969
NA	3.29686	3.1529	3.30814	2.77828	1.80311	2.58214	-0.336218	0.391636	0.699021	-2.21986	-1.95524	-3.32816	-3.09336	-3.58017	-3.49908
NA	3.06625	3.00432	2.97417	3.00595	3.00361	2.7176	-0.70856	0.416547	-0.032179	-2.95042	-2.95042	-2.95042	-2.95042	-2.87489	-2.77113
NA	3.64234	3.45565	3.51086	2.3255	1.18258	1.9662	0.0941984	0.276696	0.951512	-3.2671	-3.2671	-1.07001	-3.2671	-3.2671	-3.2671
NA	2.33834	2.55196	2.68385	3.339	1.60256	3.9071	0.232568	0.253294	0.602195	-3.04911	-1.17496	-3.70389	-3.36365	-3.09004	-3.12922
NA	2.73266	2.17266	2.80706	1.75896	3.23449	2.43219	1.15955	1.06081	1.47559	-3.052	-2.97506	-3.23559	-3.10012	-3.23559	-3.23559
NA	1.46116	1.09994	1.20114	2.82905	3.13371	3.25535	1.41148	2.08428	2.10348	-2.82613	-1.98137	-3.51389	-3.36232	-3.51389	-3.38198
NA	2.57142	2.342	2.59219	2.76778	3.16987	2.74328	0.0304534	0.806689	1.11401	-2.96958	-3.2269	-1.64657	-3.2789	-3.68769	-3.32805
NA	3.3837	2.76539	2.90181	2.45915	3.17493	2.63257	-0.651178	-0.322165	0.526291	-2.55041	-2.89816	-1.08057	-3.47382	-3.39372	-3.47382
NA	2.12609	1.83558	2.30058	2.93343	3.82671	3.36978	0.889378	0.0845481	0.595671	-3.01152	-3.01152	-3.01152	-3.01152	-2.90417	-3.01152
NA	2.1629	1.88466	2.11786	2.28482	2.55954	2.65365	1.3072	1.40592	2.20448	-1.79117	-2.42648	-4.18665	-3.60309	-4.0308	-2.54283
NA	1.70294	1.22798	1.6455	2.03592	2.4468	2.58877	2.12572	2.23799	2.62935	-2.08218	-2.94713	-2.01421	-3.74658	-4.00111	-3.84975
UOX	2.30185	2.06508	2.82144	2.66277	3.12567	3.21256	-0.0787422	0.790226	1.11125	-2.37719	-2.67242	-2.77753	-3.16311	-3.42528	-3.59659
NA	1.85082	-0.0795229	0.0490184	2.96188	3.12484	3.60493	1.4451	2.05139	2.24975	-1.37488	-1.71584	-3.54187	-3.54187	-3.54187	-3.54187
KCNK2	2.60071	2.45283	2.5511	3.02892	2.6392	3.05583	0.451105	0.727547	0.680358	-3.21336	-3.04573	-3.21336	-2.89703	-2.882	-2.93611
NA	2.66507	2.43532	2.61043	2.11323	1.70081	1.67079	-0.495544	-0.10094	-0.439224	-0.233785	1.84857	0.403784	-4.53488	-4.82181	-4.82181
NA	2.39591	1.97811	2.24606	2.72501	3.86164	2.87383	0.273975	0.201083	1.39515	-2.9918	-2.9918	-2.9918	-2.9918	-2.9918	-2.9918
NA	2.62777	2.7923	2.81204	2.5296	3.25709	2.55497	-0.0108692	0.347748	0.458084	-2.96815	-3.27586	-3.66823	-2.12043	-3.79387	-1.5422
NA	3.20063	2.31044	2.45102	0.036725	0.448809	0.0924113	2.61569	2.64256	2.79394	-1.56927	-1.49631	-1.13105	-4.05801	-4.1688	-4.1688
NA	1.97533	0.80439	1.90146	2.7469	2.71402	3.32395	1.39238	1.58348	1.69649	-1.18319	-3.39104	-3.39104	-3.39104	-3.39104	-3.39104
NA	3.11999	2.28701	2.986	2.29069	2.58316	2.96553	-0.063705	0.274568	1.19821	-1.69916	-2.58556	-3.33918	-3.33918	-3.33918	-3.33918
NA	2.78343	2.98039	3.2625	2.29494	2.04523	2.65613	-0.225708	0.607678	0.79666	-0.858361	-2.47354	-3.02455	-3.627	-3.65341	-3.56438
NA	1.61819	1.31307	1.50824	2.87799	2.77488	3.04858	1.18404	1.84224	2.37479	-2.77076	-3.32402	-3.32402	-2.81421	-3.08699	-3.22202
NA	1.73317	1.47895	1.92089	2.54345	2.16292	3.22831	1.52325	1.55019	2.40395	-2.3938	-2.52399	-3.63898	-3.22601	-3.63898	-3.12332
NA	2.47375	2.07588	2.02538	2.83083	3.32347	2.78658	1.61313	-0.00502811	0.878816	-3.17837	-3.17837	-3.17837	-2.11093	-3.17837	-3.17837
NA	2.25596	2.15367	2.2119	3.03004	1.35947	3.27429	0.753676	1.28133	1.81454	-2.6922	-1.67483	-3.03746	-3.48153	-3.73538	-3.51347
NA	2.27401	2.27169	2.4251	2.93543	3.3582	2.82092	0.123603	0.530159	0.711175	-1.14694	-3.42071	-2.85859	-3.34256	-3.26077	-3.42071
SLC39A12	1.82268	1.64534	1.72174	1.97324	2.76685	2.04981	1.84094	2.54282	2.44545	-3.14949	-3.14949	-3.14949	-3.14949	-3.14949	-3.06144
NA	1.12421	0.844163	1.23003	1.88724	2.84564	2.62847	2.42399	2.64289	2.74593	-2.28096	-3.02287	-3.30383	-3.15724	-3.30383	-3.30383
NA	2.73791	2.44993	2.62416	2.76537	2.78107	2.86238	-0.15489	0.513245	1.31121	-2.98717	-3.14064	-2.66841	-3.08307	-3.06043	-2.95065
NA	2.86709	2.66927	2.67237	2.97979	2.40655	2.65155	-0.122024	0.86081	0.892866	-2.78102	-2.60605	-3.2575	-3.12704	-3.2575	-2.84915
	3.3915	3.32481	3.38214	2.67556	1.97537	2.18827	-0.0262846	0.065798	0.189648	-2.39711	-2.98648	-2.98648	-2.87365	-2.98648	-2.93663
NA	2.41184	2.18064	2.55798	2.75723	2.8794	2.78723	0.94926	1.07939	0.274016	-3.29968	-3.29968	-1.37859	-3.29968	-3.29968	-3.29968
IL12B	2.74868	3.04077	2.82052	2.97953	2.3035	3.12512	-0.115578	-0.159548	0.514834	-2.71238	-2.93094	-2.87766	-2.87497	-2.93094	-2.93094
NA	2.33153	1.82977	2.1936	2.96875	2.42254	2.6353	0.691831	1.63671	1.66633	-2.05314	-3.22822	-3.30697	-3.30697	-3.30697	-3.1741
NA	2.44723	1.85909	2.12555	2.93714	3.47861	3.02973	0.561597	0.752984	0.710004	-2.99707	-2.99707	-2.99707	-2.99707	-2.99707	-2.91658
NA	1.54168	1.84028	1.87889	2.73521	2.47732	2.83823	1.21398	1.77844	2.13465	-1.95614	-3.36672	-3.09594	-3.2891	-3.47618	-3.25461
NA	2.74969	2.63358	2.64185	2.84903	2.34529	3.16843	-0.159258	0.174795	1.1966	-2.98276	-2.98276	-2.98276	-2.82106	-2.94326	-2.88739
NA	2.7343	2.79053	2.68943	3.01194	1.67924	2.89501	-0.0268592	0.515745	1.27648	-1.76927	-2.84878	-2.8894	-3.19516	-3.36552	-3.49769
NA	2.86564	3.09087	2.80529	0.596297	0.868466	0.785851	1.8638	2.66088	2.44034	-2.95005	-2.99471	-3.12236	-2.8786	-3.12236	-2.90937
NA	2.04111	1.93014	1.98053	2.75143	2.8741	3.05632	0.763325	1.07639	1.74342	-3.28001	-3.09386	-2.38464	-3.20303	-3.22553	-3.0297
NA	2.0426	1.89331	2.36333	2.36328	2.01571	2.48777	0.954399	1.61956	1.49273	-0.880114	-0.916067	-2.84079	-4.23168	-4.24547	-4.11856
TCL1A	3.41928	3.46943	3.2246	2.48035	0.514008	2.3896	-0.594862	1.39616	0.477585	-2.47622	-3.19302	-3.19302	-3.19302	-1.79301	-2.92788
NA	2.52103	2.20097	2.60236	2.16667	2.52436	2.80571	0.816556	1.00747	1.35968	-2.57005	-2.85932	-1.94302	-3.19492	-4.17374	-3.26375
NA	1.60966	1.16281	1.89959	2.85679	3.92394	3.33901	0.740768	0.820036	0.731857	-1.75529	-2.41322	-4.13811	-2.41839	-3.90061	-2.45884
NA	3.02484	3.17446	3.01047	2.63677	1.35527	2.69626	-0.411191	-0.0193723	0.360283	-1.26053	-1.28801	-1.40224	-3.93368	-3.85059	-4.09274
TMSB15B	0.570604	0.331241	0.547798	1.57293	2.62637	1.63369	2.89635	3.56745	3.30674	-1.48893	-2.60606	-2.40537	-3.21534	-3.70789	-3.6296
NA	2.2291	1.96527	2.08533	2.74936	3.42881	2.58927	0.684051	1.03039	1.27551	-2.61626	-3.10039	-3.10039	-3.01925	-3.10039	-3.10039
NA	1.88431	2.08246	2.20364	2.72835	3.42317	2.70091	0.97309	1.19204	0.859082	-3.08246	-3.08246	-3.08246	-3.01996	-2.99544	-2.78428
VIT	2.42195	1.96827	2.26821	2.93346	3.51644	3.12487	-0.154884	0.407936	0.801441	-2.49301	-3.22092	-2.86309	-2.71396	-2.90193	-3.09479
LRRIQ3	2.62118	2.44153	2.71336	2.7351	3.0232	2.89605	-0.160738	0.328239	0.0872641	-3.26571	-3.26571	-0.812422	-2.97396	-3.19195	-3.17544
NA	2.1528	1.375	1.92172	2.62804	3.03613	2.87702	1.29674	1.22396	1.60376	-2.7333	-2.64841	-3.86122	-2.76933	-3.36807	-2.73486
NA	2.56612	2.26951	2.42169	2.70993	1.84437	2.82702	0.517484	1.43817	1.46847	-2.17308	-2.91376	-3.29559	-3.29559	-3.15047	-3.23427
NA	2.82161	2.04981	2.32665	3.34966	2.46102	3.33654	-0.420231	-0.32361	1.32614	-2.95102	-2.29649	-2.95102	-2.95102	-2.95102	-2.82702
NA	2.28603	2.24801	2.05635	2.80837	3.68074	3.17574	0.46676	0.495612	-0.00498187	-2.99929	-2.99929	-2.88281	-2.87708	-2.99929	-2.45488
CNNM2	2.63855	2.55903	2.55467	2.89708	2.12164	3.07569	-0.00859609	0.568366	0.817047	-1.69983	-2.44911	-2.58782	-3.99895	-3.19379	-3.29398
NA	1.23626	0.730068	1.12855	2.66099	2.60574	2.89032	2.06067	2.37492	2.39246	-3.08174	-3.08174	-3.08174	-2.74975	-3.08174	-3.00326
NA	2.58404	2.16804	2.53823	2.32223	1.87601	2.14021	1.11776	1.48388	2.06321	-2.33952	-2.74469	-3.37172	-3.22335	-3.37172	-3.24261
NA	1.7827	1.53424	1.8789	3.11498	3.77	3.26873	0.0486558	0.534417	1.28451	-2.80523	-2.84018	-2.93873	-2.84067	-2.93873	-2.85359
NA	1.66878	1.8676	1.6877	2.35803	3.08418	2.3767	1.49779	1.9069	1.71812	-3.46928	-2.60179	-2.19516	-3.36552	-3.39566	-3.13839
BBOX1	3.02043	3.09696	3.0412	2.30098	2.60531	1.97682	-0.00098175	0.376469	0.682257	-3.30584	-3.30584	-3.30584	-1.89633	-2.67	-2.6156
PTTG1	1.35189	1.03789	1.31299	1.99976	2.4247	2.23626	2.74255	2.39327	2.3776	-2.64331	-2.04306	-2.33225	-3.30647	-3.95933	-3.5925
NA	0.947862	0.427555	1.15915	2.23566	2.51629	2.13244	1.02537	1.12189	1.21031	1.03403	0.578041	0.176138	-4.8077	-4.82051	-4.93653
NA	2.39136	2.76193	2.52617	2.84361	2.93854	2.65223	0.493394	0.286687	0.254144	-2.78005	-1.98181	-3.44636	-2.67256	-3.18412	-3.08317
NA	2.22573	1.97914	2.43545	2.98342	2.59211	3.71873	-0.334366	0.546872	0.889715	-2.708	-2.4998	-3.00957	-2.94998	-3.00957	-2.85988
NA	2.80297	2.38032	2.82451	2.85562	2.90253	2.89285	-0.156854	-0.0890923	0.182587	-3.33888	-2.24318	-1.98594	-2.87723	-3.17837	-2.97183
NA	1.08108	0.938116	1.07967	3.85569	4.4491	3.79815	-0.311514	0.154859	0.47491	-2.95746	-1.95088	-2.08887	-2.67404	-2.95746	-2.89134
NA	2.72511	2.48396	2.74688	2.78286	1.50636	2.83529	-0.120682	0.955447	1.12824	-1.60814	-3.37711	-1.81518	-3.55335	-3.55335	-3.13633
NA	2.7873	2.49696	2.71807	2.88224	2.9434	2.53909	0.202448	-0.0124693	0.44604	-3.03141	-3.03141	-3.03141	-2.50162	-3.03141	-2.37584
OVCH1	2.803	2.66397	2.97843	2.76642	2.0147	3.08926	0.0930578	-0.358157	0.453588	-3.01665	-1.36312	-2.68057	-3.06656	-3.12292	-3.25444
NA	2.41511	2.31792	2.14623	2.62413	3.88398	2.85909	-0.104514	0.548265	0.0474587	-2.92619	-2.92619	-2.92619	-2.53023	-2.92619	-2.50268
NA	0.985623	0.684365	1.59347	1.92459	3.55791	2.4525	1.51299	1.49061	2.18968	-0.817178	-2.44272	-0.946322	-4.14532	-4.30169	-3.73851
NA	1.99099	1.74391	1.64235	3.23883	2.80358	2.80562	0.943525	1.20609	0.822708	-4.48031	-1.58198	-2.36831	-3.05008	-2.78592	-2.931
NA	2.74241	2.24786	2.54089	2.59281	2.42047	2.49828	0.524249	0.93518	1.11422	-2.47991	-3.09352	-2.4076	-3.27497	-3.08539	-3.27497
SLC35F4	2.64509	2.30374	2.33181	3.21678	1.72695	3.18352	-0.815968	0.642862	0.851212	-1.74886	-1.10607	-2.36727	-3.43226	-3.78091	-3.65063
NA	1.84394	1.72707	1.91744	2.72559	3.10705	2.66817	1.33193	1.09728	1.38617	-3.02183	-3.02183	-3.02183	-2.77202	-3.02183	-2.94532
NA	2.90994	2.67404	2.75768	2.53056	2.3143	2.94337	-0.0833759	-0.0820528	0.701033	-3.24727	-1.88057	-2.75419	-2.80687	-3.24727	-2.7293
NEXN	2.56184	2.76379	2.44714	2.14841	1.50743	2.3482	1.10623	1.06105	1.19263	-2.70436	-2.65055	-0.812756	-3.41875	-3.90762	-3.64268
NA	2.35591	1.9797	2.3275	3.05224	2.56637	3.13842	0.210601	0.368292	0.926523	-1.67117	-2.44998	-3.19936	-3.17629	-3.38503	-3.04373
NA	2.73496	2.57607	2.91057	2.19262	2.49815	2.23929	0.560666	0.61934	1.12783	-2.94113	-2.87154	-2.94113	-2.94113	-2.94113	-2.82345
NA	1.76622	1.37913	1.80088	1.53384	0.694251	1.25933	2.42175	3.11745	2.42433	-1.00661	-1.32678	-1.57449	-4.03756	-4.28226	-4.16947
NA	2.95839	3.45945	2.8941	2.38651	0.796455	1.76018	1.09135	0.83256	0.625799	-1.53122	-3.64685	-2.3446	-2.5025	-3.57777	-3.20185
NA	1.89963	1.65082	1.90495	2.77749	3.5135	3.1997	0.608653	0.120246	1.38745	-2.87445	-2.87445	-2.87445	-2.87445	-2.87445	-2.69022
GDF9	3.10244	3.27296	3.16153	2.30659	0.840213	1.96064	0.859499	0.796085	0.620507	-2.61428	-2.2901	-2.16052	-3.26236	-3.26156	-3.33163
NA	2.75972	2.79745	2.8952	2.49901	2.38842	2.48583	0.441414	0.397097	0.219041	-3.07288	-2.65523	-2.59183	-2.54761	-3.42122	-2.59441
NA	2.58895	2.01598	2.95948	2.63638	2.93095	2.40798	-0.221487	0.641721	-0.140927	-1.53396	-1.15292	-2.05476	-3.60334	-3.7628	-3.71125
NA	1.63063	1.19056	1.78733	3.12245	3.02313	2.75112	1.27488	1.49216	1.20883	-2.86172	-2.96786	-2.96786	-2.89009	-2.8598	-2.93374
	1.53813	1.6874	1.80318	2.0302	3.09771	3.06179	1.13904	1.66265	1.40596	-2.51781	-2.52502	-3.5133	-2.81354	-3.57156	-2.48483
NA	2.63423	2.26787	2.5107	2.51367	3.19047	2.64367	-0.103613	-0.694397	1.06046	-1.99366	-1.54321	-3.45648	-3.2512	-3.01512	-2.76339
NA	1.55219	1.54861	1.51544	1.84707	2.92212	2.2345	1.58217	2.09077	1.69142	-1.53874	-1.37946	-2.45682	-3.65877	-4.00869	-3.94181
NA	2.71504	2.70097	3.02567	1.78133	2.12717	2.08561	-0.0296443	1.28379	1.3094	-1.77607	-2.71246	-3.16807	-3.25434	-3.19016	-2.89822
ART3	2.81271	2.88045	2.82321	1.44363	1.81918	1.52626	1.18029	1.12696	0.671562	-1.28465	-2.18186	-1.22111	-3.11741	-3.92222	-4.55699
NA	2.73568	2.98805	2.72574	1.68975	0.842388	1.78666	1.27506	1.51619	1.56918	-1.3447	-3.1568	-3.1568	-3.1568	-3.1568	-3.1568
NA	2.66841	2.40334	2.43502	1.36945	1.68205	1.63169	1.00762	1.86012	2.18059	-3.20863	-1.19516	-3.20863	-3.20863	-3.20863	-3.20863
NA	2.50521	2.47795	2.66922	2.40476	3.41099	2.7462	-0.37955	0.131874	0.152668	-2.87839	-2.87839	-2.27058	-2.4664	-2.87839	-2.74717
NA	1.79241	1.14416	1.51033	2.8299	3.38333	2.80236	1.20565	1.35982	1.18632	-2.95514	-2.95514	-2.75866	-2.81467	-2.95514	-2.77553
NA	1.66424	2.05723	1.72184	1.5215	1.19786	1.1099	2.64075	3.21909	2.11215	-1.63492	-3.20566	-3.20566	-3.0215	-3.20566	-2.97115
NA	2.86478	2.07212	2.64012	2.27072	3.05502	2.4323	0.192374	-0.0194933	1.20641	-2.88994	-2.88994	-2.88994	-2.59721	-2.88994	-2.55739
NA	2.39303	2.24228	2.48376	2.6057	3.23593	2.50422	0.158505	0.15955	0.839728	-2.99667	-2.86363	-2.45362	-2.43056	-2.99667	-2.88155
OFD1	2.84777	3.04575	2.69275	2.00733	1.8051	2.15241	0.751104	0.753091	0.964071	-3.31458	-2.913	-2.23099	-3.06189	-2.61212	-2.8868
WIF1	2.74946	3.43428	3.22242	0.41734	0.467721	0.0470677	2.00159	1.75897	1.13642	-1.10845	-1.79753	-0.933445	-3.78968	-3.73321	-3.87294
MESP1	2.1046	2.16179	2.25256	2.90339	2.58389	3.24373	0.033094	0.124367	0.443153	-3.89949	-1.40749	-2.13201	-3.24361	-1.87525	-3.29271
NA	2.12381	2.13044	2.56159	2.69701	3.23839	2.68519	-0.0260925	-0.0468827	0.347881	-1.79121	-2.8324	-1.20913	-3.19288	-3.30797	-3.37773
NA	2.20777	1.85395	1.99744	2.34798	2.45826	2.19516	0.703841	1.14864	1.93304	-1.04201	-2.6286	-3.48235	-3.40188	-3.48235	-2.80888
NA	2.69239	2.61949	2.62799	2.21361	1.5655	2.10895	0.261635	1.14958	1.23552	-1.75484	-1.56683	-2.51238	-3.95329	-2.96441	-3.72291
NA	1.97755	2.02131	2.02754	2.16139	0.667936	2.03377	1.13405	1.454	1.50368	-0.370503	-0.525871	-1.061	-3.83023	-4.9334	-4.26022
NA	1.55291	1.21497	1.59405	2.46258	3.0329	3.16637	0.581186	1.61334	1.6745	-2.58302	-2.98656	-2.24064	-2.9871	-3.0943	-3.00119
NA	2.40956	1.94208	2.56789	1.97844	3.49907	2.23671	-0.527843	0.937532	1.40731	-2.74179	-2.74179	-2.74179	-2.74179	-2.74179	-2.74179
NA	2.82515	2.36295	2.64205	3.0394	1.91961	2.81582	-0.228485	-0.131742	0.574526	-1.33331	-2.94793	-2.94793	-2.87536	-2.94793	-2.76681
	2.40915	2.33466	2.31697	1.45356	-1.63501	1.00853	1.93596	2.46595	2.85468	-2.82602	-1.35277	-0.862787	-3.67773	-3.39648	-3.02866
ZC2HC1A	2.8099	2.50439	2.56637	2.75682	1.88917	2.72476	0.0191507	0.168461	0.762397	-2.20164	-2.15947	-2.35511	-3.02276	-3.4889	-2.97354
NA	2.11506	2.13789	2.52174	2.80049	2.26725	2.92688	0.070377	0.31778	1.03512	-3.95089	-3.38101	-1.78567	-2.51115	-2.32551	-2.23837
TBC1D32	2.30357	2.41983	2.21128	2.14046	1.68767	1.82906	1.09724	1.34977	1.22701	-1.37743	-1.6027	-1.4334	-3.61856	-4.30529	-3.9285
NA	2.70764	2.64652	2.92818	2.49774	1.14744	2.52531	0.273724	0.684969	0.914731	-3.19583	-3.19583	-3.19583	-2.73128	-1.67623	-2.33126
EGFL6	2.93335	2.78937	2.72456	2.45249	1.74575	2.15673	-0.164983	0.931071	0.845812	-2.51472	-2.56173	-2.94251	-2.74056	-2.94251	-2.71213
NA	2.05543	1.73391	2.16633	2.41449	3.16514	2.52143	0.822847	0.766332	0.994012	-1.66494	-3.0599	-3.0599	-2.93877	-3.0599	-2.85652
NA	2.08864	1.74114	2.5106	2.53656	3.80714	3.13566	-0.547346	0.201907	-0.149152	-2.55419	-2.55419	-2.55419	-2.55419	-2.55419	-2.55419
NA	2.01948	1.82002	1.97035	2.66491	2.00181	2.94405	0.46608	1.29764	1.56494	-3.0585	-2.79019	-3.33098	-2.95066	-2.71796	-1.90098
NA	1.91631	1.6411	1.81297	3.18085	2.88292	3.28099	0.0874031	0.450121	0.87642	-2.6581	-2.41238	-2.77581	-2.77249	-2.8419	-2.6684
PPP4R4	2.66663	2.86991	2.66305	2.11667	1.91807	1.89231	0.448739	1.06608	0.921094	-2.41465	-1.94484	-2.86004	-2.99952	-3.21788	-3.12562
NA	2.15079	2.06162	2.50305	2.14368	2.88629	2.26173	-0.0792474	1.24308	1.3784	-2.49511	-2.09488	-2.6493	-3.0212	-3.0201	-3.26879
NA	2.1699	1.70033	1.96101	1.71641	1.60314	1.88179	1.59764	2.19143	1.79324	-1.66728	-1.99979	-1.73537	-3.65812	-3.86019	-3.69415
NA	0.809284	0.0314325	0.0820599	3.62496	2.73302	3.36633	1.77456	1.75312	1.50023	-2.05438	-2.29738	-2.84329	-2.79338	-2.84329	-2.84329
ESCO2	2.30059	2.43188	2.33703	2.52188	2.24687	2.55195	-0.0699092	0.387984	0.852895	-1.70822	-1.53596	-1.59055	-3.50579	-3.4885	-3.73216
NA	2.45514	2.31098	2.37217	2.57861	2.16924	2.38795	0.888101	0.283391	0.770625	-2.30879	-2.40766	-1.76328	-3.51219	-3.09231	-3.13198
NA	2.50296	1.93554	2.87898	1.33739	2.83325	2.31002	0.430785	1.02395	1.21497	-2.79246	-2.79246	-2.79246	-2.50553	-2.79246	-2.79246
NA	1.87318	1.58705	1.96779	2.30646	3.05815	2.56371	0.3162	0.801958	1.36758	-1.96637	-2.36147	-0.950232	-3.42115	-3.59475	-3.54812
NA	2.03035	1.37023	1.50175	2.90897	2.79149	2.54543	-0.522499	1.46718	1.73069	-3.29911	-3.29911	-3.10139	-1.441	-2.72579	-1.95719
NA	2.65578	2.69701	2.60022	2.09106	2.3562	2.24671	0.510757	0.045937	0.467644	-2.7757	-0.990626	-3.0461	-2.94207	-3.0461	-2.87073
NA	2.11873	1.8718	1.91485	2.26137	2.63859	2.51795	0.912437	0.994795	1.42879	-2.30585	-2.46378	-3.00233	-3.00233	-3.00233	-2.88269
RSPO2	2.92699	2.97317	3.026	2.05589	0.64757	2.08272	0.737581	0.25664	1.17464	-2.85381	-1.70223	-2.85381	-2.85381	-2.81335	-2.80417
NA	1.13649	1.92021	1.37429	0.279183	-0.139815	-0.276939	3.33261	3.50131	3.0526	-2.11935	-1.32895	-0.663113	-3.66194	-3.5315	-2.87509
NFIB	2.05821	1.41094	2.3209	1.30929	2.1234	2.03286	1.667	1.48433	2.37583	-2.9126	-2.20158	-3.08803	-2.95867	-2.75065	-2.87124
NA	2.03798	1.9134	1.8309	2.53533	2.06788	2.60874	0.868967	1.01687	1.4458	-1.57914	-2.21693	-2.40565	-3.33443	-3.59754	-3.19218
NA	1.62306	1.50819	2.16055	2.359	3.79997	3.11207	-0.252064	0.638443	0.472389	-2.00919	-2.59429	-2.74104	-2.595	-2.74104	-2.74104
NA	1.13766	0.509392	1.03603	1.66225	2.19304	1.59965	2.72264	2.85216	2.40203	-2.40795	-3.28985	-3.28985	-3.05756	-1.52776	-2.54188
GLIPR1	2.76441	2.60126	2.83502	2.51086	1.37488	1.91555	0.270322	1.0997	0.499774	-2.20274	-2.07079	-2.09859	-3.05904	-3.22655	-3.21407
PIWIL3	2.66812	3.19395	2.93867	2.1402	1.27766	1.99626	0.49768	0.749085	0.430128	-2.61281	-2.64511	-2.34615	-2.64683	-2.85515	-2.78571
NA	2.42712	2.22087	2.21629	2.10729	1.91556	2.24137	0.22968	1.16339	0.859394	-2.1119	-0.0946709	-2.75252	-3.47343	-3.31389	-3.63457
NA	2.42444	2.49629	2.37042	2.70995	1.65361	2.95839	-0.220707	0.313871	0.924041	-2.03119	-2.98781	-2.3884	-2.74736	-2.98361	-2.49195
NA	1.9681	1.71267	1.95054	2.48357	2.57935	2.33306	0.910308	1.04918	1.31703	-2.07166	-2.13057	-2.22866	-3.34586	-3.31718	-3.20988
NA	1.65854	1.72906	2.0942	2.86415	3.02379	3.52187	-0.805217	-0.0384333	0.843681	-2.07614	-2.60155	-2.60155	-2.52688	-2.54872	-2.53679
NA	2.5774	2.39727	2.54138	2.63258	1.89	2.21081	-0.0842892	0.246883	0.373078	-3.39706	-0.91473	-0.886531	-3.075	-3.39706	-3.11473
NA	2.49668	1.23792	2.40012	2.25486	2.34963	2.41374	0.711378	0.739451	1.63398	-2.79698	-2.77484	-2.18828	-2.84649	-2.84649	-2.78467
NA	2.15578	1.76349	2.0604	2.74677	3.02111	2.66568	-0.555174	0.805504	0.692831	-3.11787	-1.78516	-2.11355	-2.65556	-3.0433	-2.64095
NA	1.73142	1.33479	1.38572	1.50139	2.90954	2.61701	2.05738	1.50951	1.38728	-2.60466	-2.51233	-2.82926	-2.82926	-2.82926	-2.82926
NA	0.560171	0.266386	0.680244	0.82289	0.81828	1.00081	2.80281	3.73676	3.84025	-1.69062	-1.24062	-2.82571	-2.81836	-2.97665	-2.97665
NA	2.12336	1.82284	1.98076	2.56077	2.54018	2.50822	0.815429	0.861744	1.009	-2.28337	-2.58285	-2.91126	-2.75677	-2.91126	-2.77679
CHL1	2.74124	2.67203	2.66549	2.62035	1.1328	2.6257	0.215828	0.271696	0.489638	-2.70098	-2.15587	-3.00964	-2.41449	-2.75848	-2.39532
NA	2.27964	2.08902	2.3743	2.83821	2.05567	2.44479	0.32165	0.833918	0.657997	-2.81461	-2.00082	-2.81461	-2.71897	-2.81461	-2.73158
NA	2.15257	2.23211	2.6093	2.20009	1.87295	2.59371	0.981771	0.988191	0.513341	-2.46498	-2.58226	-2.60004	-2.75788	-2.95569	-2.78319
NA	2.23612	2.35951	2.34965	2.22106	3.15678	2.78596	-0.316498	-0.0512659	0.00786336	-2.01116	-1.38978	-2.88231	-2.70131	-2.88231	-2.88231
NA	0.766862	0.881766	0.720461	1.51852	2.73497	2.08939	2.16139	2.50696	2.19324	-0.870055	-2.20891	-2.55359	-3.44568	-3.04963	-3.44568
NA	2.62819	2.10228	2.55719	2.45806	2.44421	2.21486	0.141622	0.120463	0.804707	-1.73795	-1.98789	-3.01529	-2.8467	-3.01529	-2.86846
NA	2.74592	2.74435	2.72403	2.02563	2.0266	1.69817	-0.28393	0.877603	1.11791	-2.64697	-2.64697	-2.64697	-2.44144	-2.64697	-2.64697
NA	1.43327	1.36371	1.61308	2.23166	2.11488	2.8326	1.29415	1.38285	1.94496	-1.98125	-2.16505	-3.00339	-2.99301	-3.22197	-2.84647
NA	2.34977	2.12107	2.43599	2.35102	2.68109	2.71462	0.219761	0.321201	0.0538721	-2.80158	-1.5677	-2.93088	-2.83594	-2.67866	-2.43364
NA	2.16309	2.02855	2.24336	2.40806	2.85605	2.51957	0.105672	0.713147	0.63269	-2.66464	-2.63518	-2.59679	-2.46191	-2.66342	-2.64824
NA	2.49387	1.25418	1.92552	2.5823	2.8188	2.38925	0.272233	1.22714	0.855602	-2.706	-2.60601	-2.706	-2.55922	-2.53566	-2.706
NA	2.49701	2.0692	2.39445	2.67392	2.1135	2.93089	0.275168	-0.0792828	0.25963	-2.19573	-2.77073	-1.72816	-2.77105	-2.83441	-2.83441
NA	2.32752	2.16952	2.29352	1.81785	1.37158	2.60307	0.393183	1.45529	1.536	-1.9384	-2.98908	-2.07279	-2.98908	-2.98908	-2.98908
NA	2.63953	2.70501	2.84369	2.14975	0.193919	2.11608	1.00364	0.501141	1.22355	-1.49639	-2.49604	-2.22038	-3.0545	-3.0545	-3.0545
PSMA8	1.98008	1.97191	2.47358	1.91182	2.11571	2.32065	-0.329055	-0.420013	0.341297	-0.18912	-1.2827	0.192847	-1.97346	-4.18911	-4.92444
CRHBP	2.70346	1.92169	2.79592	2.08007	2.67615	2.2452	-0.0953954	-0.0782599	0.944016	-2.77334	-2.10906	-2.77334	-2.27197	-2.77334	-2.4918
NA	2.70795	1.88902	2.54807	2.05982	2.80352	2.55182	0.224129	0.333763	0.149912	-2.57758	-2.57758	-2.57758	-2.57758	-2.57758	-2.38011
NA	2.49099	2.32696	2.48705	2.48267	2.47609	2.14393	0.0200028	0.19884	0.665785	-1.95601	-2.10446	-2.7606	-2.78978	-2.99524	-2.68622
NA	1.20973	-0.210748	1.00819	2.69847	3.61151	3.18187	0.823253	1.10739	1.44168	-1.85881	-1.83034	-2.79555	-2.79555	-2.79555	-2.79555
NA	2.37205	2.22889	2.418	2.3903	2.62057	2.62211	-0.127272	-0.0973236	0.568292	-2.53204	-1.53103	-2.81514	-2.70395	-2.96179	-2.45166
TMPRSS15	2.44173	2.74755	2.58321	2.50494	1.56816	2.53406	-0.909577	0.134147	0.680151	-1.29895	-1.32722	-2.11369	-3.16236	-3.12667	-3.25548
NA	1.27885	2.45854	2.33026	2.08667	2.94617	2.41029	0.679692	0.584116	0.728462	-1.65875	-2.18799	-2.97204	-2.848	-2.97204	-2.86423
NA	0.536871	0.71323	0.799088	0.632058	0.635108	0.699159	2.99726	3.33267	3.44765	-1.82173	-0.913868	-0.798422	-3.29526	-3.26938	-3.69443
NA	2.18823	2.13907	2.28772	1.77879	2.00532	2.09796	0.602054	0.932285	1.74573	-2.24551	-1.2886	-3.13238	-2.97921	-3.13238	-2.99907
NA	1.88442	1.8304	2.05544	2.59718	3.14473	2.92664	0.25967	0.047465	0.0688087	-2.60194	-1.44609	-2.83868	-2.83868	-2.83868	-2.25068
RAD51B	2.40784	2.29731	2.26665	2.04128	2.28434	1.96038	0.790507	0.480105	0.902615	-3.23889	-3.95405	-2.23053	-1.65822	-2.02389	-2.32545
NA	1.79876	1.97608	2.09205	2.42146	2.42203	2.65994	0.171929	1.12766	0.978981	-2.74858	-2.51847	-1.72689	-2.88498	-2.88498	-2.88498
NA	1.9135	1.86542	1.85811	2.49612	2.61166	2.75047	0.43649	0.665084	1.12795	-2.63663	-2.63663	-2.63663	-2.63663	-2.63663	-2.54166
NA	2.69027	2.51175	3.05753	1.8475	1.97518	2.11607	0.0180049	0.525471	0.562462	-2.43611	-2.57362	-2.57362	-2.57362	-2.57362	-2.57362
NA	1.70012	1.14859	1.73811	2.51819	3.17586	3.08814	0.0597263	0.860237	1.0225	-2.55191	-2.55191	-2.55191	-2.55191	-2.55191	-2.55191
NA	2.48303	1.98312	2.39251	2.25238	1.62684	2.12056	0.424466	1.2996	1.29354	-2.64109	-2.97801	-2.59669	-2.72603	-2.6872	-2.24704
NA	1.83073	1.47049	2.05134	2.82775	3.32243	2.65416	-0.36744	0.253315	0.57569	-1.58126	-1.97946	-2.93343	-2.67733	-2.85679	-2.59018
C9H1orf21	0.932035	0.97352	1.04522	1.69226	1.69617	1.77074	1.10528	1.34668	1.3962	0.935392	-0.065618	0.0778055	-4.12101	-4.36331	-4.42138
NA	2.02491	2.10324	2.17442	2.51445	1.77425	3.40986	-0.341146	0.239767	0.892748	-1.39207	-2.7606	-2.7606	-2.7606	-2.57878	-2.53986
NA	2.23869	1.86373	1.93218	2.48464	2.67603	2.53517	0.137626	0.388903	1.12962	-2.64844	-2.64844	-2.64844	-2.55284	-2.61415	-2.27431
F2	2.19533	2.45502	2.26058	1.98809	1.42112	1.75227	0.750363	0.969501	0.987456	-1.10022	-1.82124	-0.880387	-3.56125	-3.7368	-3.67984
NA	2.67275	2.50534	2.41887	2.15212	1.32874	2.07247	0.62165	0.696959	1.11814	-2.36571	-2.64955	-2.69362	-2.56589	-2.69362	-2.61865
NA	2.35199	2.52188	2.36596	2.05938	2.24536	1.80806	0.98898	0.715673	0.548778	-2.23359	-2.66408	-2.70408	-2.66428	-2.70408	-2.63596
RORB	1.64445	0.939888	1.47138	1.53338	0.0110981	0.733909	1.22895	1.47094	1.2211	0.622825	1.17095	0.904665	-4.19711	-4.57151	-4.18492
NA	2.14757	2.52515	2.27619	1.69051	2.22022	1.73443	0.387629	1.21506	1.50932	-2.22498	-2.29604	-2.70359	-2.84155	-2.84155	-2.79836
PADI6	2.79614	3.40285	2.6604	1.59834	0.762145	1.37504	0.656068	1.24929	0.522266	-2.72086	-2.67729	-1.59718	-2.6116	-2.71905	-2.69656
CDKL5	2.50088	2.72717	2.44552	2.63368	1.36213	2.52259	-0.246216	0.331967	0.475674	-2.05315	-2.12344	-2.16045	-2.61725	-2.98633	-2.81279
NA	2.19887	2.01941	2.40234	2.31842	2.20733	2.57686	-0.0579314	0.591992	0.947693	-1.842	-2.23007	-2.90251	-2.72456	-2.60335	-2.90251
NA	1.85066	1.60361	1.77177	2.48013	2.97451	2.9651	-0.36244	0.58117	0.393489	-1.85834	-2.44027	-0.667389	-3.00177	-3.14511	-3.14511
NA	1.70552	1.72477	2.02415	2.55438	2.33931	2.40983	0.832487	0.988637	1.13056	-2.68963	-2.33006	-2.68963	-2.68963	-2.68963	-2.62106
NA	1.99147	1.65198	1.76651	2.00417	2.42015	2.54024	1.01842	0.736538	1.60418	-2.44345	-2.68823	-2.68823	-2.62512	-2.60037	-2.68823
NA	1.95057	2.28786	2.13945	2.07754	1.77901	2.17315	0.598111	1.03566	1.34784	-2.00955	-1.27006	-2.83096	-3.20645	-3.1046	-2.96756
NA	2.09873	1.962	1.72072	2.31649	2.97099	2.03407	0.342489	0.911067	1.08584	-2.57373	-2.57373	-2.57373	-2.57373	-2.57373	-2.57373
NA	2.23131	2.24303	2.51968	1.75984	2.3266	2.07721	0.0959657	1.02287	0.712954	-0.956055	-2.35233	-3.00501	-2.92515	-3.00501	-2.74588
NA	0.929024	0.497044	0.637182	1.21309	1.47375	1.0946	2.83668	2.69975	2.72117	-0.506644	-1.09092	-2.84647	-2.3834	-4.13373	-3.14112
RHEBL1	1.21829	1.29786	1.23313	0.545324	-0.497329	0.117933	1.7119	2.21725	2.07384	-0.0620423	0.897621	1.45268	-4.71096	-3.36721	-4.12829
LOC100626580	2.68453	2.452	2.90916	2.24372	1.71957	1.63362	0.144639	1.06672	0.116425	-2.49507	-2.49507	-2.49507	-2.49507	-2.49507	-2.49507
NA	2.40757	2.08325	2.69981	1.59799	2.03866	2.0289	0.969303	0.937207	0.602575	-2.56717	-2.71924	-1.70291	-2.81434	-2.74726	-2.81434
KCNH7	2.57002	2.59843	2.57596	2.2255	1.72484	2.1077	-0.0309505	0.655269	0.444466	-2.22777	-1.96633	-2.21806	-2.75953	-2.91386	-2.7857
NA	2.31514	1.864	2.00648	2.40611	2.85007	2.38264	-0.214687	0.372177	0.0592144	-1.96362	-0.443989	-2.78552	-2.77371	-3.03715	-3.03715
GALNT13	1.70973	1.43737	1.79358	1.58858	1.3946	1.27601	1.28396	1.65403	1.8342	-1.28594	-0.436822	-0.441125	-3.93606	-3.93606	-3.93606
NA	2.23802	1.77556	2.12205	2.63851	2.07422	2.64035	-0.25003	0.739838	1.07617	-2.59289	-2.51252	-2.59289	-2.2966	-2.53628	-2.52352
NA	1.21636	1.11519	1.77723	3.08791	2.89611	3.10759	0.650526	0.302643	0.423599	-2.2934	-1.64451	-2.68242	-2.68242	-2.68242	-2.59199
NA	2.1164	1.74487	2.13871	2.06826	2.49787	2.18035	0.730433	0.445242	1.36134	-2.34991	-1.56272	-2.99168	-2.83318	-2.93403	-2.61195
NA	1.65164	0.95508	1.50704	1.6116	1.92503	2.02537	1.70587	2.44822	1.87348	-2.64127	-2.64127	-2.57088	-2.56736	-2.64127	-2.64127
PMFBP1	3.22701	2.72478	2.82288	1.57255	-0.00595268	1.72613	0.530058	0.700281	1.24477	-1.80888	-2.63396	-2.63783	-2.25794	-2.70784	-2.49604
NA	2.61225	2.22101	2.51735	2.05241	1.79558	1.82934	0.320858	0.699451	0.664869	-1.07234	-1.86052	-3.02878	-2.69391	-3.02878	-3.02878
NA	2.06001	1.85027	2.13628	2.16968	1.87142	2.25949	0.338976	0.960973	1.56455	-2.8917	-2.8917	-2.8917	-1.45411	-2.32621	-2.75623
CLVS2	2.41991	2.42188	2.49559	2.25051	1.07674	2.25951	-0.0155063	0.63895	1.10917	-1.05994	-2.54481	-2.67151	-2.82853	-2.75417	-2.79781
NA	2.36992	1.88246	2.18767	1.89219	1.91136	1.69995	0.764749	0.567315	0.699915	-3.02102	-0.413501	-0.457016	-3.29495	-3.39452	-3.39452
MAP7D3	2.08552	2.23069	2.0162	1.88585	2.04705	2.58382	-0.0949286	0.984241	1.24599	-1.68362	-2.28636	-2.84858	-2.76215	-2.75366	-2.65007
NA	2.73328	2.18892	2.01157	2.48949	1.94233	2.01203	0.368564	0.590191	0.548906	-1.81411	-2.4371	-2.54952	-2.7119	-2.7119	-2.66076
NA	2.52642	1.86875	2.29693	2.0882	2.8176	2.02951	0.0285286	0.657066	0.121815	-2.79599	-1.23856	-2.2503	-2.63142	-2.79599	-2.72256
IL1RAPL2	1.24603	1.20672	1.25266	2.14288	2.86881	2.14882	0.900156	1.46401	2.04407	-1.95898	-2.73049	-2.64509	-2.55642	-2.73049	-2.65268
NA	1.61587	1.3447	1.50586	2.55321	3.18118	2.77528	0.335493	-0.121928	1.04873	-2.80159	-1.22811	-3.01021	-2.21637	-2.95415	-2.02797
NA	1.65924	1.29902	2.12543	1.35394	3.56657	2.27832	1.14894	0.0668041	1.24279	-2.34385	-1.84244	-2.69642	-2.69642	-2.69642	-2.46551
NA	2.52243	2.19777	2.44206	1.89478	2.03137	2.14441	0.0162632	0.48526	0.276213	-1.67692	-1.64926	-0.885995	-3.03622	-3.42816	-3.33399
NA	2.32996	0.818444	1.78369	2.75208	3.2856	2.30589	-0.138109	0.436489	0.752585	-2.3356	-2.5166	-2.5166	-2.1482	-2.5166	-2.29303
NA	2.03884	2.04975	2.40918	2.37025	2.79173	2.01417	0.467617	-0.463149	0.851505	-2.45274	-2.45274	-2.45274	-2.45274	-2.45274	-2.26622
NA	2.30195	2.11907	2.17045	2.54871	1.6887	2.65075	0.276762	-0.117262	0.412614	-1.15303	-1.76016	-1.92586	-3.25398	-2.73463	-3.22408
PARP14	2.59744	2.46983	2.28406	1.64139	1.08435	1.33349	1.42143	1.22785	1.21549	-2.54277	-2.58692	-2.38349	-2.60839	-2.61479	-2.53896
NA	2.18318	1.91741	2.31497	2.5442	2.24341	2.19354	-0.165966	0.725994	0.738356	-1.881	-2.64035	-2.64035	-2.39125	-2.57808	-2.56407
NA	2.05981	1.45253	2.0168	2.53355	2.97585	2.60018	-0.0383911	0.117874	0.650561	-2.26201	-2.44752	-2.44752	-2.37744	-2.44752	-2.38675
NA	2.37625	2.33796	1.82242	1.87054	1.30263	1.70623	1.13183	0.733374	1.06756	-0.0661731	-2.99546	-2.12679	-2.79884	-3.3048	-3.05671
NA	1.91505	1.70548	1.98569	2.05677	1.35552	2.24041	0.826898	0.523258	0.790604	-1.19905	-0.0523157	-1.01151	-3.70923	-3.50487	-3.9227
NA	2.0496	1.59583	1.79807	1.35109	2.36908	1.58387	0.938793	2.19319	1.44176	-2.62163	-2.62163	-2.62163	-2.62163	-2.62163	-2.21314
NA	2.05252	1.9245	1.79107	2.52011	2.50641	2.56875	0.602728	-0.273259	0.869686	-2.45851	-2.45851	-2.45851	-2.45851	-2.45851	-2.26995
SH3BGRL	0.562543	1.87717	0.961785	2.14147	1.31774	1.24969	0.950371	0.673327	0.371601	0.542332	-0.256333	1.14209	-4.74078	-1.73088	-5.06213
NA	1.81667	1.48481	1.78886	3.01139	1.57257	3.32191	-0.219983	0.616837	0.94283	-2.41358	-2.41358	-2.41358	-2.31253	-2.41358	-2.36904
NA	0.143538	0.081718	0.204055	0.71413	1.42872	2.18428	2.87037	2.53098	2.69546	-0.585649	-0.347308	-2.6412	-2.27104	-3.10603	-3.90204
ZCWPW1	2.33612	2.43769	2.24943	2.18522	1.13894	2.35844	-0.0498023	0.425129	1.04832	-2.9074	-1.81741	-0.793584	-2.65865	-2.99963	-2.95282
NA	2.47549	2.21406	2.38022	2.03691	2.00582	2.18747	0.475512	-0.0244817	0.770276	-2.68674	-1.76763	-2.00669	-2.68674	-2.68674	-2.68674
NA	1.80836	2.05896	2.62886	1.0142	1.98287	1.5503	1.0709	1.89931	1.17998	-2.54401	-2.54401	-2.54401	-2.47368	-2.54401	-2.54401
NA	1.73334	1.60607	1.85931	2.19794	2.82648	2.21359	0.339352	1.01316	1.1105	-2.55296	-2.27368	-2.48719	-2.55296	-2.52022	-2.51276
NA	2.08371	2.28503	2.01919	1.84094	2.41166	2.17242	0.573295	0.374343	0.504508	-1.56472	-1.44192	-1.84494	-2.70414	-3.25133	-3.45803
NA	2.13139	2.49726	2.70238	2.03669	1.87541	1.94851	0.0885999	0.244377	0.609828	-2.79529	-1.94008	-1.02951	-2.75898	-2.83586	-2.77473
NA	1.69179	1.48378	1.92626	2.22707	3.05569	2.76352	0.277224	0.105053	0.833668	-2.4426	-2.4426	-2.4426	-2.4426	-2.3112	-2.28248
CFAP58	2.16022	1.71337	1.93944	2.38574	1.36705	2.50174	0.441547	0.943853	1.44896	-2.01341	-2.14815	-2.74059	-2.69834	-2.59742	-2.70401
NA	2.05096	2.09758	2.15769	2.12691	2.55797	2.02362	0.729176	0.330432	0.533553	-1.80728	-2.26409	-2.12566	-2.66319	-2.87644	-2.87124
NA	2.17101	1.93204	2.23665	2.2703	2.71898	2.29849	-0.154561	0.120097	0.432548	-1.24918	-2.59436	-2.59767	-2.65741	-2.61308	-2.31384
NA	1.94329	1.96419	1.84768	2.20239	2.43251	2.14796	0.438506	0.680994	1.19581	-2.0547	-2.39978	-2.22585	-2.7263	-2.77571	-2.671
NA	1.68948	1.21536	1.43008	2.49021	3.29605	2.2651	-0.161108	0.953814	0.198405	-2.34907	-1.37865	-0.411313	-3.01226	-3.11305	-3.11305
NA	2.01688	1.5714	2.12065	1.43856	3.14933	2.4673	0.0933307	0.644626	0.855538	-1.6009	-2.3313	-2.83362	-2.33381	-2.72383	-2.53417
NA	2.19252	2.04171	2.43271	1.75886	2.40781	1.98019	0.615553	0.990779	0.324414	-2.58954	-2.24613	-2.58954	-2.30989	-2.48508	-2.52436
NA	2.31638	1.93278	2.34242	1.56562	1.27941	1.15296	1.22761	1.27687	1.61718	-2.78333	-0.73542	-2.89402	-2.82869	-2.95593	-2.51383
SLC9A9	1.77954	1.76281	2.04421	1.95772	1.57863	2.22258	0.477799	1.89293	1.25798	-2.79937	-2.79937	-2.79937	-2.32053	-2.01815	-2.23741
NA	1.8799	1.70313	2.06568	2.40312	2.50922	2.66577	-0.139049	0.330885	0.430501	-1.77444	-0.99011	-2.87198	-2.78301	-2.63483	-2.79477
NA	2.33497	1.99085	2.36481	2.22014	2.01443	2.25934	-0.384701	0.116052	1.07364	-1.06242	-2.63975	-2.63975	-2.53439	-2.56498	-2.54825
NA	1.71303	0.99896	1.77714	2.59299	1.6272	2.51622	1.031	0.920204	1.74359	-2.5565	-2.5565	-2.5565	-2.20589	-2.48846	-2.5565
NA	1.52245	1.77367	1.76278	1.21112	0.96688	1.01301	1.72279	1.45716	1.08812	-0.75475	0.494937	-0.672767	-3.39403	-3.70147	-4.4899
YPEL5	1.89394	1.75527	1.91468	1.96168	2.38057	1.9993	-0.0907742	-0.264325	-0.0277398	-0.272412	-0.323461	0.128606	-3.78974	-3.66479	-3.60081
NA	1.19721	0.758189	1.29434	1.67329	2.42277	2.00811	0.809837	1.01015	1.39322	-0.00176863	-0.0106559	-1.17063	-3.76076	-4.14625	-3.47706
NA	2.37833	2.23024	2.23584	2.63359	0.536241	2.54545	-0.196046	0.206995	0.807096	-1.68986	-1.00266	-1.55393	-2.9566	-3.08734	-3.08734
NA	1.44848	1.10514	0.379998	-0.0224152	0.480605	-0.179165	3.21318	2.85585	3.70712	-2.20413	-1.96814	-2.20413	-2.20413	-2.20413	-2.20413
NA	1.86688	1.41641	1.96191	1.90322	2.94963	2.22262	0.425498	0.872895	0.712068	-1.18487	-2.6523	-2.7577	-2.55505	-2.7577	-2.42349
NA	1.55483	1.49467	1.98614	2.03597	2.42631	2.52684	0.39253	0.45833	1.20749	-2.41289	-1.80336	-0.902766	-3.25635	-3.25635	-2.45139
NA	2.68438	2.07977	3.34064	0.492908	1.15993	0.618769	0.668759	1.73597	1.29558	-2.23627	-2.5568	-2.86711	-1.73374	-2.78867	-1.89412
NA	1.71869	1.20298	1.86882	2.65453	3.10101	2.58978	0.207842	-0.150832	0.563483	-2.17518	-2.48147	-1.85476	-2.48147	-2.48147	-2.28196
NA	1.51025	1.38715	1.51029	2.19539	2.18871	2.55186	0.765496	1.07177	1.45066	-1.84679	-1.75478	-2.76658	-2.76395	-2.81881	-2.68067
NA	1.41542	1.28118	1.63166	1.80251	2.37218	2.1604	1.48561	0.967924	1.32247	-1.09264	-1.70795	-3.26956	-2.67405	-3.26956	-2.4256
NA	2.25157	1.96909	2.08497	1.83001	1.32539	2.23635	0.036075	0.527245	0.732493	-2.15304	-1.25839	0.295234	-3.57632	-3.06194	-3.23873
NA	2.12714	1.66774	1.74669	2.05055	1.90797	2.04679	0.19654	1.31617	1.3206	-1.70934	-1.35851	-2.71697	-2.74557	-3.31241	-2.53741
NA	1.66187	1.26083	1.73287	1.48521	1.83502	1.83135	1.27431	1.92895	1.82679	-1.83111	-1.84112	-2.81541	-2.75102	-2.83113	-2.76741
NA	0.738825	0.131817	0.848444	1.13118	1.57114	1.05161	2.69044	3.28192	2.447	-1.63674	-2.48272	-2.48272	-2.32476	-2.48272	-2.48272
NA	1.50111	1.10094	1.42098	0.33423	0.919642	0.264884	0.165716	0.639727	1.07753	1.9018	1.37036	1.09699	-3.06846	-4.57461	-4.15084
NA	1.42266	0.601051	0.79809	2.3344	2.50607	2.49295	1.05224	1.62424	1.59068	-2.51403	-2.09411	-2.51403	-2.42017	-2.44749	-2.43255
NA	1.52395	1.39373	1.98039	2.65894	2.82321	2.66229	-0.036984	0.0524609	0.626364	-2.36305	-2.36305	-2.36305	-2.09285	-2.26233	-2.24003
NA	1.57536	1.29308	1.83671	2.7821	2.11629	2.35795	0.41872	0.624377	1.0495	-1.1038	-2.75654	-2.75654	-2.314	-2.75654	-2.36668
PLOD2	1.87137	1.77351	1.86846	1.76962	0.726998	1.28862	2.06361	1.77602	1.44401	-3.1437	-1.7789	-2.31852	-2.91226	-2.55561	-1.87323
NA	2.3374	2.32675	2.26206	2.2579	1.05319	2.34321	0.252476	0.186088	1.02539	-2.28866	-2.24184	-2.15977	-2.35064	-2.52854	-2.475
NA	1.46462	1.10445	1.6755	2.28209	3.37583	2.80949	0.601995	-0.022277	0.236772	-2.28585	-2.28585	-2.28585	-2.28585	-2.28585	-2.09922
NA	1.16342	0.47964	1.44222	2.31331	3.26632	2.99724	0.148076	0.743497	1.08388	-2.03391	-2.34488	-2.34488	-2.22419	-2.34488	-2.34488
CCDC73	2.19297	2.14182	2.11746	1.96142	1.00165	1.94731	0.568054	0.6859	0.890057	-1.37805	-0.886731	-1.33299	-3.50857	-3.22636	-3.17394
NA	2.00051	1.61786	1.96536	2.04739	2.83478	2.33792	-0.419075	0.614456	0.468531	-1.43584	-2.40318	-1.50064	-2.52167	-2.80917	-2.79722
PCNA	2.00258	1.8379	1.80589	2.4743	2.70041	2.33805	-0.0606686	0.218827	0.178649	-1.78728	-1.78551	-1.89043	-2.73269	-2.55503	-2.74503
SNCA	1.91299	1.8829	2.28129	1.24923	1.58151	1.1299	0.00431174	0.300337	0.589146	-0.812245	0.338353	0.658883	-3.20679	-4.00431	-3.90551
NA	1.93235	1.52466	2.16361	1.9442	2.53271	2.10189	0.555306	0.582258	0.887335	-1.77939	-2.49876	-2.54118	-2.4181	-2.48226	-2.50463
NA	1.81634	2.09344	1.85321	1.81912	1.76294	1.55195	1.36862	1.11542	1.23701	-1.95007	-2.59798	-2.07882	-2.59846	-2.69636	-2.69636
NA	1.45994	0.305452	0.80964	2.86395	3.05588	2.6552	0.429959	1.19916	0.785926	-2.29391	-2.26321	-2.29391	-2.20416	-2.29391	-2.21602
NA	1.94943	1.72255	2.06787	1.93228	2.43687	2.16808	0.663638	0.0133496	1.07543	-1.84256	-2.48405	-2.48405	-2.48405	-2.48405	-2.25072
NA	1.34612	0.970848	1.21203	1.95131	2.04126	1.8787	1.46515	1.50593	2.0077	-1.6059	-1.87856	-2.4756	-2.79732	-2.88512	-2.73656
NA	0.904243	0.94137	1.16028	0.433047	1.01107	0.227174	1.07282	1.47229	1.40952	0.794087	1.04889	1.3635	-4.09912	-3.95802	-3.78115
IQCG	1.97453	1.67507	1.85681	1.77179	2.06699	2.00059	-0.0329585	0.496089	0.86635	-0.317845	-0.672904	-1.56018	-3.40996	-3.24419	-3.47018
CCL17	1.13243	0.861452	1.08085	1.60898	2.87982	2.58138	1.51498	1.15078	1.36912	-2.3633	-2.3633	-2.3633	-2.3633	-2.3633	-2.3633
NA	1.10369	0.643233	1.30323	1.41076	2.62	1.91565	0.547174	0.867248	0.530781	0.494389	0.585965	-0.932413	-3.8451	-3.68173	-3.56287
NA	2.22755	2.0212	2.02802	1.82099	1.96181	1.95268	0.934569	0.4755	0.791937	-2.41137	-2.27523	-2.41137	-2.41137	-2.41137	-2.29355
NA	1.71688	1.67844	1.97757	2.3448	1.48298	2.70906	-0.127727	0.379677	1.19327	-0.889395	-2.84827	-1.7076	-2.4012	-3.03585	-2.47264
DPPA5	1.4882	1.24376	1.82174	1.54532	2.11167	1.87016	1.47212	1.15152	1.29604	-3.61792	-2.65674	-2.5932	-1.01154	-2.28393	-1.83721
RPGRIP1	1.70484	1.87639	1.74477	2.033	1.12604	1.6276	0.78015	1.53079	1.92366	-2.12076	-2.74675	-1.84008	-2.56867	-2.61946	-2.45151
NA	2.02848	2.16796	2.36779	0.953129	0.819362	1.22951	1.98571	1.25124	1.43475	-1.98224	-2.34133	-2.47859	-2.47859	-2.47859	-2.47859
NA	0.421527	0.836709	0.854204	0.582589	0.555182	0.784639	2.69615	3.10094	2.98928	-0.657184	-2.52605	-2.23003	-2.45729	-2.73045	-2.2202
NA	2.32347	1.87327	2.35531	1.47915	1.85442	1.526	0.585368	1.0034	1.15186	-1.82505	-2.47858	-2.48102	-2.43431	-2.52474	-2.40856
NA	0.696378	0.678518	0.955767	2.86073	2.77881	3.33219	0.201136	0.475348	1.03368	-1.70085	-2.21312	-2.25424	-2.28797	-2.23059	-2.3258
NA	1.50736	1.44488	1.58091	2.11962	2.01628	1.67964	1.1841	1.45041	1.45422	-2.47169	-2.29859	-2.47169	-2.47169	-2.47169	-2.25208
NA	1.90266	1.63034	1.7173	2.36775	2.20818	2.73667	-0.126988	0.209327	0.830442	-2.38817	-1.67417	-2.38817	-2.31354	-2.38817	-2.32345
TRPC4	2.32334	2.83057	2.30727	1.76975	0.707551	1.45881	0.281373	0.836762	0.974029	-1.69438	-2.09181	-1.38014	-2.59768	-2.78943	-2.93603
NA	1.96671	1.6619	1.65307	1.84404	2.21723	2.32965	0.665295	1.24367	0.195619	-1.35529	-1.96602	-2.66752	-2.58804	-2.66752	-2.53278
NA	1.97067	1.87088	1.90402	2.3847	1.29306	2.34232	0.25656	0.412393	0.862024	-1.25339	-1.5132	-1.71555	-2.71875	-3.48851	-2.60723
NA	0.724426	0.760269	0.834511	0.82092	0.445841	1.08738	3.06259	2.64433	2.35321	-2.27735	-0.0819094	-2.59813	-2.67503	-2.56288	-2.53818
DYNLL1	-0.402431	-0.510873	-0.290813	0.908473	0.69396	0.959392	3.29745	3.21284	3.26764	-0.689381	-1.36727	-1.92058	-2.60674	-2.27382	-2.27785
NA	1.11554	1.19294	0.907935	2.78439	1.37196	2.36379	1.43784	1.66179	1.09729	-2.8386	-2.44232	-1.79236	-2.28906	-2.21309	-2.35804
NA	1.62414	1.39586	1.54999	1.17661	1.84972	1.05241	2.01587	1.7397	1.38462	-3.03021	-3.41688	-1.19582	-1.95542	-2.66321	-1.52736
SPAG1	1.89442	1.96548	1.93758	2.12296	0.927862	2.48475	0.406345	0.623786	1.11106	-2.05843	-1.97095	-1.05261	-2.75093	-2.55589	-3.08542
NA	1.60543	1.16684	1.56387	2.4516	2.45352	2.76783	-0.381376	0.261008	1.29853	-1.79103	-2.24261	-2.3179	-2.3179	-2.26489	-2.25293
NA	1.11994	1.12494	1.28539	1.57779	2.36814	2.23962	0.691714	1.87731	1.7378	-2.3371	-2.3371	-2.3371	-2.3371	-2.3371	-2.3371
NA	1.20261	1.6569	0.993387	1.26567	0.0835913	0.833889	1.91175	2.94419	2.51594	-1.70992	-1.93509	-2.81051	-1.93846	-2.44148	-2.57246
NA	1.34143	1.54942	1.67006	2.17277	2.77852	2.75689	0.439928	0.0812439	0.485575	-2.30318	-2.24198	-2.30318	-2.02156	-2.30318	-2.10275
CCDC88A	2.03073	1.98111	1.87335	1.81198	0.88467	1.79021	0.410521	0.692878	1.145	-0.907428	-1.26606	-0.459899	-3.18553	-3.44154	-3.35999
OLAH	2.45095	1.90047	2.43411	1.61517	0.998091	1.65459	0.370326	1.33051	1.04402	-2.29971	-2.29971	-2.29971	-2.29971	-2.29971	-2.29971
DAPL1	1.58589	1.26296	1.70121	1.86841	2.75525	2.51776	0.126019	0.779316	0.691914	-1.29465	-1.79336	-2.9054	-2.35771	-2.48992	-2.44768
NA	1.12504	0.989534	1.22975	1.27145	1.08608	1.36049	1.80521	2.28956	2.42222	-2.20736	-1.32139	-3.25428	-1.79996	-3.15952	-1.83681
LHX1	1.0351	1.19119	1.37541	1.43147	0.114364	1.66173	2.37809	2.02337	2.36774	-2.21136	-1.52459	-2.14421	-2.18726	-2.68574	-2.8253
NA	2.42463	1.88908	1.8756	1.60636	2.00846	1.17019	0.693819	0.818477	1.17909	-1.4568	-2.43843	-1.62724	-2.73112	-2.70863	-2.70348
NA	1.73793	1.39885	2.29159	1.62748	2.49647	2.20109	0.359155	0.605192	0.717828	-2.46249	-2.57105	-2.57453	-1.95263	-2.4594	-1.41549
NA	1.68032	1.29165	1.45364	2.48254	2.61141	2.52204	0.48251	0.684592	0.00662723	-2.43237	-1.87492	-2.20911	-2.27234	-2.43237	-1.99422
NA	2.01348	1.37744	1.61712	2.24789	1.10493	2.01874	0.73054	0.597169	1.40897	-1.05891	-1.27298	-1.38432	-3.26303	-2.92205	-3.21499
NA	1.82334	1.8368	2.09035	1.77821	2.14738	1.89928	0.224222	0.306725	1.5134	-2.29425	-2.29425	-2.29425	-2.29425	-2.29425	-2.14845
JPH1	1.42321	1.51215	1.34723	1.82182	1.8333	2.18521	0.801445	1.32122	1.63137	-2.07952	-2.54784	-1.49509	-2.59704	-2.56497	-2.59249
IRAK3	1.71295	2.02932	1.91953	2.06916	1.10606	2.41307	0.106643	0.691682	1.15111	-1.30286	-1.19869	-2.75224	-2.63625	-2.75224	-2.55726
C1H15orf41	1.79632	1.84171	1.86042	1.48161	1.10094	1.31167	0.944669	1.03162	0.828022	-0.382813	-0.950784	-0.614429	-3.73951	-3.99606	-2.51338
NA	1.76022	1.44347	1.44231	2.01628	3.13584	2.22059	0.626439	-0.0896903	0.373535	-2.45666	-1.42754	-2.45666	-2.15789	-2.45666	-1.97357
NA	1.81613	1.29441	1.67238	1.834	2.5198	1.98826	0.235723	1.20146	0.935112	-2.57335	-2.17084	-2.79271	-1.74154	-2.51875	-1.70009
NA	0.524082	0.615086	0.563219	0.317833	0.876405	0.539125	3.27074	2.71564	2.93843	-1.34528	-2.28915	-1.85869	-2.28915	-2.28915	-2.28915

## Sheet: A-KEGG
geneSet	description	link	size	overlap	expect	enrichmentRatio	pValue	FDR	overlapId	userId
ssc03410	Base excision repair	http://www.kegg.jp/kegg-bin/show_pathway?ssc03410+100155341+100156631+692192	33	3	0.456687	6.56906	0.0103949	1	100155341;100156631;692192	NEIL3;NEIL1;PCNA
ssc05140	Leishmaniasis	http://www.kegg.jp/kegg-bin/show_pathway?ssc05140+100521477+397076+406188+613130	65	4	0.899534	4.44675	0.0122876	1	100521477;397076;406188;613130	FCGR1A;NFKBIA;ITGA4;IL12B
ssc00061	Fatty acid biosynthesis	http://www.kegg.jp/kegg-bin/show_pathway?ssc00061+100233169+100627446	13	2	0.179907	11.1169	0.0133955	1	100233169;100627446	ACSL3;OLAH
ssc04962	Vasopressin-regulated water reabsorption	http://www.kegg.jp/kegg-bin/show_pathway?ssc04962+100157773+100522979+100523985	43	3	0.595077	5.04137	0.0212913	1	100157773;100522979;100523985	DYNC1I1;CREB3L3;DYNLL1
ssc04610	Complement and coagulation cascades	http://www.kegg.jp/kegg-bin/show_pathway?ssc04610+100144442+100736569+396677+397230	80	4	1.10712	3.61298	0.0245475	1	100144442;100736569;396677;397230	F3;LOC100736569;MBL2;F2
ssc04640	Hematopoietic cell lineage	http://www.kegg.jp/kegg-bin/show_pathway?ssc04640+100515445+100521477+613130+733702	87	4	1.20399	3.32228	0.0321274	1	100515445;100521477;613130;733702	FLT3;FCGR1A;ITGA4;CD36
ssc00515	Mannose type O-glycan biosynthesis	http://www.kegg.jp/kegg-bin/show_pathway?ssc00515+100155789+100516218	23	2	0.318297	6.28344	0.0397329	1	100155789;100516218	RXYLT1;MGAT5B
ssc04514	Cell adhesion molecules (CAMs)	http://www.kegg.jp/kegg-bin/show_pathway?ssc04514+100152754+100153752+100157401+100521477+106507646	138	5	1.90978	2.6181	0.0421144	1	100152754;100153752;100157401;100521477;106507646	CLDN10;VTCN1;ITGA4;SDC2;NEGR1
ssc00310	Lysine degradation	http://www.kegg.jp/kegg-bin/show_pathway?ssc00310+100153809+100519353+641354	58	3	0.802661	3.73757	0.0459295	1	100153809;100519353;641354	ALDH9A1;BBOX1;PLOD2
ssc00590	Arachidonic acid metabolism	http://www.kegg.jp/kegg-bin/show_pathway?ssc00590+100519691+100520687+100623584	62	3	0.858017	3.49643	0.0541368	1	100519691;100520687;100623584	PLA2G4A;GPX8;HPGDS

## Sheet: B
	MII_1	MII_2	MII_3	IVV_2C_1	IVV_2C_2	IVV_2C_3	IVV_4C_1	IVV_4C_2	IVV_4C_3	IVV_8C_1	IVV_8C_2	IVV_8C_3	IVV_Bla1	IVV_Bla2	IVV_Bla3
CKB	-3.08985	-3.65002	-3.30018	-3.62303	-4.17882	-3.65347	-2.15999	-3.35186	-2.42957	1.19774	3.11533	3.23453	6.42374	8.34212	7.1233
KRT8	-2.43945	-2.43945	-2.43945	-1.9157	-2.43945	-2.15223	-2.36765	-2.43945	-2.3638	-1.83571	-1.51347	-1.15595	8.3288	9.01148	8.16145
NA	-0.315758	-0.497832	-0.70121	-0.56497	0.015443	0.214055	-1.40068	-1.38819	-1.43105	-5.86794	-4.34615	-6.12673	7.21406	7.35463	7.84231
KRT18	-2.63578	-2.56016	-2.63578	-2.14206	-2.63578	-2.25158	-1.94117	-2.24225	-2.0298	-1.10495	-0.704798	-0.526788	7.97362	8.02023	7.41704
NA	-2.51229	-2.51229	-2.51229	-2.51229	-2.51229	-2.11471	-0.575121	-1.05856	-2.51229	-1.52505	-0.106779	-2.51229	7.6906	7.55925	7.71637
NA	-2.46775	-2.50113	-1.99046	-3.20117	-3.20117	-3.20117	-3.20117	-2.81903	-1.87091	-0.723942	2.47977	2.38285	5.04006	8.53845	6.73678
PTGES	-3.91976	-3.74464	-3.91976	-3.49484	-3.91976	-3.67739	-0.0475513	0.117282	0.77394	0.163699	2.09532	0.802877	5.60827	6.94975	6.21256
NA	-1.88303	-1.88303	-1.88303	-1.67397	-1.88303	-1.88303	-1.88303	-1.88303	-1.88303	-1.88303	-1.88303	-1.88303	7.84682	7.06484	7.47559
BEX4	-2.78784	-2.6381	-3.14711	-2.18574	-2.41104	-3.79863	-1.17775	-1.88035	-1.55949	0.780891	-0.522669	0.735971	6.70534	7.04683	6.83969
PRAP1	-2.85282	-2.85282	-2.85282	-2.85282	-2.85282	-2.62903	-1.01096	-2.69582	-1.95659	-0.535762	1.45582	2.27884	6.51565	6.19999	6.64197
NA	-3.30939	-3.21355	-2.92285	-3.42592	-3.42592	-3.27225	-0.905323	-0.8031	-0.818212	1.0408	1.11826	0.944964	5.62734	6.96411	6.40103
ATP5MC1	-2.6332	-2.34768	-2.4669	-2.24147	-3.08888	-2.76864	-2.58705	-2.82396	-2.38439	0.472442	2.11897	1.692	6.15742	6.37272	6.52862
NA	-3.13142	-3.479	-3.1339	-2.8153	-3.479	-3.13077	-1.0003	-2.39339	-0.594854	0.244458	3.50047	1.8103	5.16779	6.62061	5.81432
SPIC	-3.04447	-3.04447	-3.04447	-3.04447	-3.04447	-2.0373	-3.04447	-3.04447	-2.32383	4.74129	3.59941	3.30525	5.27883	4.29312	4.45451
DAB2	-1.60278	-1.79283	-1.97357	-1.51654	-1.9539	-1.85086	-1.75158	-1.83561	-1.8185	-2.10489	-0.568944	-2.10489	6.67259	7.2229	6.97938
NA	-2.34333	-2.34333	-2.34333	-1.95202	-2.34333	-2.08734	-2.34333	-1.72781	-2.02243	-0.575873	1.1173	-0.823985	6.73997	6.34419	6.70464
LRPAP1	-2.16662	-2.02955	-1.878	-2.7702	-2.87529	-2.73002	-2.27568	-2.80712	-1.65557	0.0149964	1.66184	0.770602	5.80501	7.02128	5.91432
NA	-1.82448	-2.098	-1.61715	-2.4255	-2.55554	-2.32125	-1.77753	-1.49389	-1.4137	0.289928	-1.42175	-1.30378	6.37688	6.87982	6.70595
NA	-1.86161	-1.86161	-1.86161	-1.86161	-1.86161	-1.63878	-0.469369	-1.86161	-0.968492	-1.86161	-1.86161	-1.86161	6.42731	7.04152	6.36228
SRM	-2.48722	-2.3668	-2.5726	-2.57232	-2.66175	-2.71756	-1.64617	-2.72631	-2.38251	0.767875	1.86296	2.21611	4.95697	6.84758	5.48175
NDUFAB1	-3.30958	-2.74541	-1.91465	-2.55449	-2.86771	-2.51412	-2.09422	-3.05445	-2.19996	2.76955	2.51939	2.24533	4.74662	5.6086	5.36508
APOA2	-1.46	-1.99366	-1.46468	-1.75988	-1.63487	-2.05284	-2.2079	-2.2079	-1.95197	0.298991	-0.599389	-2.2079	6.7262	6.3849	6.13089
NDUFS7	-2.91076	-3.0488	-2.91361	-3.31728	-3.31728	-3.21633	-1.57294	-1.12333	-0.599241	1.64022	2.24518	2.95878	4.61868	5.60138	4.95533
PTGS2	-1.40962	-1.44145	-1.53785	-1.44726	-1.38319	-1.07581	-2.01877	-1.43437	-1.3333	-1.46593	-2.06163	-2.09982	6.38719	5.88652	6.43527
UPP1	-1.28857	-1.32952	-1.62039	-2.25334	-2.25334	-1.91429	-2.13444	-1.34931	-1.39274	-2.25334	-0.361297	-0.167539	5.68741	6.39693	6.23379
	-2.00824	-2.22232	-1.92065	-2.19433	-2.44428	-2.17371	0.489592	-1.12575	-1.05845	1.19915	-2.32166	-1.85579	5.63988	6.1578	5.83876
ACTG1	0.809335	1.61609	0.936707	-0.186608	-0.190991	-0.359333	-1.87837	-1.45473	-2.18296	-3.5101	-4.38339	-4.41465	4.87717	5.4754	4.84643
S100A6	-1.8843	-1.8843	-1.8843	-1.8843	-1.8843	-1.8843	-1.8843	-1.8843	-1.14098	-1.8843	0.779575	-0.61951	5.65459	6.2418	6.04327
EEF1G	-2.09099	-1.71235	-1.97639	-2.90618	-3.16675	-2.99894	-1.68132	-2.49628	-2.65879	1.91409	3.05825	2.82992	4.00193	5.5616	4.3222
MDK	-2.51806	-2.25151	-2.13804	-2.5337	-2.59773	-2.71425	-0.459953	-0.863091	-0.832778	-1.04672	-0.265178	0.886095	5.63672	5.82846	5.86972
SLC28A3	-2.47564	-2.68507	-2.43062	-2.75375	-3.73683	-2.79829	-1.72874	-1.12764	-0.99499	1.72662	2.23965	2.44657	4.66006	4.83537	4.8233
NA	-2.52672	-2.52672	-2.52672	-2.43788	-2.52672	-2.52672	-2.39414	-1.60469	-2.52672	4.16069	1.55258	3.61625	4.24503	3.87858	4.14389
CSTB	-2.4558	-2.92907	-2.32005	-1.90696	-2.94012	-3.00166	-0.919374	-0.64197	-0.895409	0.306751	1.29222	-0.0178292	5.12767	5.71116	5.59046
PDLIM1	-1.13745	-0.894802	-1.70342	-2.52921	-3.11978	-2.6002	-2.41829	-2.18862	-1.69181	-2.14933	2.25832	3.67141	4.74251	5.10472	4.65597
TSPAN6	-2.59072	-2.72905	-2.72229	-2.66371	-2.86465	-2.86465	-1.49422	-1.32155	-0.491135	1.95541	0.320421	2.45715	5.04344	5.08894	4.87661
RPL8	-1.10727	-1.03691	-1.14332	-2.61994	-5.35932	-3.29	-1.87539	-1.51714	-1.60656	1.29223	2.19204	2.36443	3.92113	5.43418	4.35183
NA	-1.55064	-1.55064	-1.55064	-1.4232	-1.55064	-1.43118	-1.55064	-1.11248	-1.55064	-1.55064	-1.55064	-1.55064	5.64214	6.14374	6.13673
CST6	-1.76984	-1.76984	-1.42317	-1.39849	-1.76984	-1.76984	-1.23887	-1.06792	-1.37704	-1.3077	-1.13694	-1.76984	6.23186	5.68585	5.88158
SLC25A3	-1.74274	-1.59355	-1.26892	-3.49632	-4.13554	-4.30122	-1.07385	-0.81418	-1.16227	1.72061	1.99113	2.27222	4.0556	5.25434	4.2947
NA	-1.48339	-1.50423	-0.98655	-1.89819	-1.89819	-1.89819	-1.73433	-0.960956	-1.89819	-0.648413	-0.742307	-1.89819	5.40827	6.15767	5.98517
SOAT1	-1.86086	-1.70509	-1.67022	-2.32023	-2.34454	-2.33351	-2.98435	-2.77722	-3.45689	3.07273	4.09886	3.51817	3.4732	3.5869	3.70303
NME2	-0.58316	-0.700098	-0.722145	-0.495236	-0.984931	-0.512967	-1.32788	-1.69375	-1.23113	-1.53033	-0.386037	-5.78443	5.11482	5.41992	5.41735
ETFB	-1.77547	-2.13787	-1.06388	-2.24408	-3.08941	-2.86849	-3.08941	-1.71796	-1.99696	0.733349	2.28908	2.91696	4.29023	5.23178	4.52212
PDPN	-1.33985	-1.50013	-1.48519	-1.01061	-1.81973	-0.979044	-0.722197	-1.65569	-1.61767	-1.81973	-1.64051	-1.81973	5.37674	6.41306	5.62027
ATP6V0D2	-2.07896	-2.21441	-2.44316	-2.61476	-2.6905	-2.20194	-2.6905	-2.54834	-1.09338	2.73616	2.37368	2.39273	3.8446	4.99413	4.23463
FTH1	-0.323655	-0.455909	-0.455927	-1.56543	-2.89335	-1.83091	-2.51485	-2.65021	-2.50916	-1.15233	0.67231	-0.491039	4.80596	5.77119	5.59332
NDUFA9	-1.65848	-1.75917	-1.38782	-2.4678	-3.32983	-3.47328	-2.01377	-1.76459	-1.89131	1.72023	2.22077	2.37506	3.96323	5.16225	4.3045
CCDC68	-2.38973	-2.03902	-2.28889	-2.24656	-2.38973	-2.25549	-2.38973	-2.12616	-2.38973	4.07556	2.51311	1.9141	3.82427	4.3304	3.85758
NPC2	-1.51394	-0.898987	-0.995167	-1.82099	-1.70909	-1.89701	-1.73793	-2.01064	-1.33165	-2.06513	-0.0608292	-0.673565	5.32085	5.93966	5.45442
TRAPPC2L	-2.27105	-2.09622	-2.08762	-1.60554	-2.27105	-1.8219	-1.35397	-2.27105	-2.27105	1.05758	1.89121	-0.274236	5.01738	5.28072	5.07677
ARG1	-2.28911	-2.28911	-2.28911	-2.28911	-2.28911	-2.28911	-2.28911	-2.28911	-2.28911	2.8703	3.71061	2.4855	3.42145	4.47797	3.63616
FXYD3	-1.52005	-1.52005	-1.38551	-1.32994	-1.52005	-1.18285	-1.52005	-1.52005	-1.52005	-1.33625	-1.03842	-1.52005	5.81074	5.28037	5.82222
NA	-2.37503	-3.00582	-2.66381	-2.15092	-3.73228	-2.23793	-0.23591	-1.21169	-0.325845	1.2945	1.26802	1.32529	4.18611	4.99491	4.87038
XBP1	-2.59722	-2.59722	-2.59722	-2.49786	-2.59722	-2.59722	-0.0725432	-2.59722	-1.09941	1.892	2.8233	1.81643	4.57078	4.00055	4.15007
ATP5IF1	-1.16521	-1.02247	-0.729434	-2.7012	-2.75238	-2.3482	-2.41249	-3.23634	-1.93318	1.44099	1.21856	1.50823	4.72374	4.40714	5.00225
ABCG2	-2.11319	-2.03848	-2.34812	-2.0825	-2.53856	-2.34556	-1.86673	-0.929676	-1.93969	-0.0797629	1.46512	2.38619	4.63079	5.02603	4.77413
NA	-2.9644	-2.79577	-2.9644	-2.83477	-1.82129	-2.73082	-1.68651	-0.0114246	0.484769	0.606454	1.68368	1.25655	4.73236	4.36098	4.68459
CLDN6	-1.87511	-1.72819	-1.64358	-1.96232	-1.96232	-1.96232	-1.47179	-1.96232	-1.24783	-0.822923	0.670029	0.225854	4.14503	6.58855	5.00923
LOC100624149	-1.93403	-1.93403	-1.93403	-1.87668	-1.93403	-1.93403	-0.16992	-1.93403	1.60617	-1.82536	5.34022	-1.93403	0.521106	5.29745	4.64521
TPM1	1.04377	1.12206	1.1026	-0.607752	-0.300761	-0.338269	-2.12627	-1.28558	-2.36399	-3.28847	-3.28847	-3.28847	3.85827	5.43165	4.3297
GPD1L	-1.72277	-1.50895	-1.7974	-2.08906	-1.80952	-2.1243	-2.63325	-2.45206	-2.40264	1.26399	1.6898	1.67341	4.57433	4.92372	4.4147
NA	-2.39396	-2.23225	-2.4906	-3.06933	-3.28789	-2.94583	-0.243284	-0.530525	-0.3487	0.872712	1.81032	1.85141	3.94251	4.83139	4.23402
PRDX5	-1.72345	-1.74099	-1.75523	-2.41717	-3.55017	-2.89044	-0.940793	-1.21613	-0.997349	-0.248175	1.64471	2.16675	3.89653	5.26199	4.50991
TET1	0.125125	-0.48323	-0.141505	-1.72314	-2.81242	-1.60429	-3.72458	-2.59769	-1.91966	0.440616	-0.508899	0.569055	4.6283	4.76332	4.98901
UQCRQ	-2.07346	-2.3025	-2.08815	-2.01846	-2.08883	-2.37137	-2.08439	-2.46127	-1.60825	2.1014	2.34558	2.35144	4.07512	4.05569	4.16745
CAPZA2	-2.07056	-1.89782	-1.58562	-2.86989	-3.12325	-2.57588	-2.35214	-1.34767	-0.842562	2.77335	1.92896	1.91081	3.84108	4.28196	3.92924
UQCRC1	-0.816442	-0.176501	-0.888439	-2.13494	-3.06622	-2.37883	-2.11412	-3.06622	-1.87958	0.187639	1.52906	1.02009	4.26973	5.47326	4.04152
MTFP1	-1.9004	-1.9004	-1.79929	-1.82684	-1.9004	-1.9004	-1.9004	-1.9004	-1.9004	-0.00324934	0.575366	1.99273	4.08051	5.71002	4.57356
NDUFA12	0.0963151	-0.230191	-0.0553594	-1.58657	-2.19949	-1.1742	-4.43497	-3.53956	-2.31209	0.681084	0.364998	1.25818	4.31847	4.42165	4.39173
RGN	-1.40299	-1.40299	-1.40299	-1.40299	-1.40299	-1.40299	-1.10897	-1.40299	-1.40299	-1.12105	-0.951726	-1.40299	5.33855	5.50734	4.96276
CISD3	-0.644456	-1.76196	-1.49762	-1.82689	-2.05183	-1.6563	-1.72332	-2.05183	-1.70722	-0.202107	0.52956	-0.567919	4.35487	5.70246	5.10457
NA	0.142552	0.692439	0.460575	1.46119	0.120852	1.60095	-2.02607	-2.3735	-3.10366	-2.53745	-3.09072	-3.60373	3.74786	4.40112	4.10759
PHOSPHO1	-2.03936	-2.03936	-2.03936	-2.03936	-2.03936	-2.03936	-2.03936	-2.03936	-1.76515	0.616946	2.5798	3.24585	2.3321	5.23743	4.06792
NA	-1.56	-1.56	-1.56	-1.43543	-1.45908	-1.56	-1.56	-1.26015	-0.189125	-0.105853	-1.56	-1.56	4.49009	5.667	5.21258
TRAPPC2B	-1.73069	-1.84645	-1.8331	-2.10727	-1.57817	-2.66668	-2.53193	-2.12955	-2.53553	3.6363	2.59598	3.24957	3.6675	2.82429	2.98572
ANXA4	-2.29152	-1.92034	-2.20418	-2.19534	-1.91259	-2.27565	-1.84673	-2.00281	-1.63772	1.15327	2.45237	2.20021	4.04154	4.41249	4.027
PTPMT1	-1.44876	-1.23964	-1.14938	-1.5079	-1.9001	-1.19828	-1.14372	-1.00915	-0.286418	-1.6283	-2.02538	-0.803145	4.41789	5.93139	4.9909
ASS1	-2.10649	-2.10649	-2.10649	-2.10649	-2.10649	-2.05874	-1.47825	-1.91955	-1.45046	0.636877	1.51961	1.98995	3.99858	5.43812	3.85632
RNASE12	-1.16764	-1.18169	-1.01659	-1.43462	-1.13189	-1.03748	-1.43462	-1.43462	-1.43462	-1.43462	-1.43462	-1.43462	5.22056	5.28031	5.07677
ATP5PO	-0.235322	-0.584756	-0.285956	-2.76656	-2.92025	-2.52967	-3.06279	-2.86107	-2.24502	1.91589	2.15931	2.01754	3.67639	3.80923	3.91304
CTH	-2.62179	-2.66645	-2.54552	-2.18384	-3.05627	-2.40912	0.574063	0.181292	0.320458	-0.633257	1.64292	0.346386	4.12578	4.89521	4.03014
CLDN4	-0.966007	0.479897	-0.354531	-1.50385	-1.70986	-1.47511	-1.86677	-1.86677	-1.86677	-1.07119	-1.01493	-1.778	4.14044	5.96957	4.88388
NA	0.643821	0.67606	-0.0247249	-1.71545	-2.73836	-2.51767	-2.06672	-2.11548	-2.25689	-1.97068	0.520414	-0.0324368	3.60334	5.64976	4.34501
BOLA1	-2.17399	-2.28443	-2.31636	-2.86518	-2.76162	-2.68992	-1.34284	-0.909993	-0.00889408	1.19062	2.30841	1.99903	3.5069	4.55777	3.7905
NA	-2.14345	-2.5435	-1.60671	-2.21566	-3.02721	-2.14207	-0.955368	-2.20043	-0.608569	1.03746	2.00214	2.02451	3.95163	4.46099	3.96623
ATP5F1B	-2.57149	-1.75142	-2.34797	-2.76741	-3.14005	-2.6877	-0.134616	-0.769373	-0.43583	0.963386	1.7194	1.875	3.77602	4.79175	3.4803
NA	1.47695	1.72558	1.29364	0.440216	-1.43528	0.229606	-3.05519	-3.3139	-1.5796	-3.10596	-1.26486	-2.90976	2.93585	4.65765	3.90505
NA	-1.90962	-1.93651	-1.76711	-2.46982	-2.34441	-2.46982	-2.46982	-1.94942	-0.725741	1.62937	2.85081	2.34208	3.81366	3.6797	3.72668
HBE1	-1.26899	-1.26899	-1.26899	-1.26899	-1.26899	-1.26899	-1.26899	-1.26899	-0.81456	-1.26899	-1.26899	-1.26899	6.78948	3.63304	4.35091
C8H4orf48	-2.10549	-1.53614	-1.83187	-2.50809	-2.53692	-2.0541	-1.23008	-1.55883	-0.583263	0.472221	0.868878	0.834893	4.29298	4.96843	4.50739
SDHD	-0.534338	-0.90297	-0.402154	-1.32194	-1.69827	-1.37551	-4.43708	-2.49441	-2.8401	1.2656	1.39562	1.20606	3.71996	4.40162	4.01791
TALDO1	-1.15782	-0.400619	-1.0752	-2.63699	-3.73211	-3.5458	-0.966936	-0.668501	-0.994588	0.332011	1.05041	1.08976	3.63903	5.15669	3.91066
MCRIP2	-0.217087	-0.136245	-0.519349	-1.56663	-3.03722	-2.54268	-2.48717	-2.89924	-2.30559	0.190739	1.58145	1.64926	3.41385	4.85497	4.02095
NA	0.051078	0.0456227	-0.0792158	-1.79334	-3.43563	-2.40809	-1.86625	-2.44679	-1.47814	-1.21073	0.866702	0.71545	3.61897	5.72335	3.69702
NA	-2.30309	-1.47903	-2.30446	-1.58952	-1.93793	-1.43406	-0.523284	-1.25468	-1.66594	-0.886926	0.331905	0.946594	4.68912	4.4859	4.92541
NA	-1.47756	-1.47756	-1.47756	-1.47756	-1.47756	-1.47756	0.215988	-1.47756	-1.17889	-1.47756	4.66644	-1.47756	-0.437004	5.06753	4.96401
REEP5	-1.81584	-1.76645	-1.84473	-1.69524	-1.71337	-1.81572	-0.957571	-1.21287	-0.93823	-0.690755	0.302734	-0.382265	4.66519	5.00721	4.8579
	-1.85102	-1.48687	-1.33004	-1.55315	-2.53732	-1.4767	-1.03958	-1.11052	-1.60073	-0.596103	-0.112935	0.463427	3.96904	5.69977	4.56272
TMEM86A	-1.8228	-1.6938	-1.87383	-1.88819	-1.89552	-1.72621	-1.39858	-0.988323	-1.75343	-0.771749	1.99177	0.21744	4.22793	4.90359	4.4717
EIF4EBP1	0.460208	0.396841	0.245805	-0.298943	-2.33564	-0.668118	-2.72227	-3.25515	-3.11717	-2.10277	0.29245	0.484634	3.85299	4.67037	4.09676
SEC11C	0.208889	0.00550482	0.566769	-1.25381	-2.53818	-1.34252	-3.64438	-4.25173	-2.99427	1.52474	1.98354	2.34611	2.63799	3.57801	3.17333
GGTA1P	-1.78653	-2.03688	-2.03247	-2.10128	-2.12372	-2.12372	-1.9927	-2.0669	-1.23418	1.68467	2.02749	2.02042	3.86478	3.98508	3.91597
ACTB	-1.48167	-1.35297	-1.67776	-1.10418	-1.57552	-1.24799	-0.975989	-0.265236	-0.710448	-0.554731	-1.85525	-1.76351	4.74067	5.23342	4.59116
NA	-1.74639	-2.13682	-1.5662	-2.73993	-2.73924	-2.91244	-0.537599	-1.65977	-1.24191	2.63865	2.1255	1.95737	4.03115	3.59734	2.93028
PCLAF	-2.51103	-1.37892	-1.63114	-1.6532	-2.70732	-2.66124	-1.95532	-2.1765	-0.855461	4.07754	2.14787	2.44749	2.71871	3.27089	2.86764
GJB5	-1.96382	-1.96382	-1.96382	-1.96382	-1.96382	-1.96382	-1.96382	-1.96382	-1.96382	1.40331	2.82736	3.00791	3.05196	4.08675	3.29704
MIF	-1.17175	-1.19937	-1.0395	-1.32643	-2.83846	-1.14002	-2.20109	-2.73174	-2.48766	0.54751	1.27141	1.98507	3.70383	4.43859	4.1896
NDUFS6	-0.0720388	-0.0802119	0.340118	-1.34084	-3.01402	-1.42085	-2.48042	-3.37923	-2.72765	-0.282611	1.24799	1.12227	3.5023	4.63505	3.95016
ATP6V0C	0.124224	0.366784	0.0573715	-1.21893	-2.27588	-1.193	-2.40444	-2.34967	-2.88849	-1.49584	-0.18282	0.197358	3.66934	5.26471	4.32929
MRPL28	-2.12413	-2.21342	-2.18668	-2.39203	-2.55739	-2.78919	-0.0966996	-1.49536	-0.495579	0.860901	2.63872	2.25888	2.61017	4.88664	3.09518
AMT	-1.82188	-1.92193	-1.92193	-1.88538	-1.92193	-1.88774	-1.2589	-1.66224	-1.38449	-0.420116	1.2213	1.98573	3.77773	4.90958	4.1922
KCNE1	-0.923084	-1.13146	-1.07723	-1.48336	-0.917641	-1.01618	-0.636482	-3.02832	-0.19368	-3.02832	0.189309	-0.327991	3.62913	5.40241	4.5429
NA	-2.39873	-2.15671	-2.40784	-2.72494	-2.98568	-2.06086	-0.2081	-0.920707	-0.776169	1.55897	2.39433	1.92606	3.32885	3.94231	3.48922
NA	-1.46225	-1.17206	-1.58886	-2.39294	-2.80372	-1.68689	-1.06874	-2.24742	-1.52057	0.409417	1.42121	1.68306	3.57134	4.99131	3.86711
NA	-1.37547	-1.35099	-0.942093	-1.45511	-1.2558	-1.74585	-3.12615	-3.32486	-2.18323	2.17695	2.51164	1.47766	2.83856	4.11212	3.64263
NA	-0.4372	-0.620483	-0.878097	-2.68562	-4.2741	-2.8557	-0.789646	-1.65582	-1.29468	1.03106	1.67399	1.77559	3.13393	4.23363	3.64316
NDUFA11	-1.35953	-1.48949	-1.40172	-2.9169	-3.01462	-2.59382	-1.12606	-2.07241	-0.96932	1.85211	2.35121	2.24793	3.30163	3.70608	3.48493
C1H9orf16	-2.18061	-1.90865	-1.79468	-2.9458	-2.81834	-2.00863	-1.78759	-0.759383	-0.400585	1.129	2.01027	2.92193	3.03515	3.96991	3.53803
NXT1	-2.22774	-1.91269	-2.23093	-2.69306	-2.69306	-2.3662	-0.171655	-1.23771	-0.676899	0.925719	1.86654	2.88894	2.65714	4.45702	3.41459
RHOC	-0.417595	-0.136611	-0.135981	-1.32715	-2.47821	-2.03891	-2.15802	-2.31852	-2.03382	-0.965034	0.352453	0.505132	3.69604	5.23959	4.21662
UBXN1	-1.22295	-1.20849	-1.28659	-2.07897	-1.6788	-1.71792	-0.895986	-2.05834	-2.15495	-1.12404	1.52227	1.0478	3.53327	5.24132	4.08239
NA	-1.3287	-1.3287	-1.3287	-1.21331	-1.3287	-0.937674	-1.3287	-1.04976	-0.378581	-1.3287	-1.3287	-1.3287	4.63527	4.40492	5.1687
CPPED1	-1.89019	-1.73052	-1.71376	-1.66347	-1.79909	-1.90259	-2.02506	-2.09477	-1.84196	1.04522	2.0657	2.23897	3.27536	4.56229	3.47386
	0.810034	0.38986	0.308819	-0.919258	-0.813934	-0.485883	-3.50449	-4.78234	-2.40364	-0.528713	0.41504	0.647292	3.39044	3.50092	3.97585
NA	0.751824	0.775859	1.02438	0.688567	0.518257	1.15364	-0.142789	-1.2182	-1.02391	-5.34312	-2.99829	-3.35488	3.31685	2.59238	3.25942
FOLH1B	-1.96564	-1.9682	-1.96599	-1.58673	-2.01091	-1.78392	-1.03493	-1.29537	-1.38185	0.98733	1.1767	-0.0317482	4.04533	4.31117	4.50476
ATP6V1F	-2.29896	-2.48128	-1.97267	-2.27358	-2.10315	-1.6574	-1.61416	-1.49297	-0.599668	1.37076	2.59269	1.70362	3.34802	3.90021	3.57852
NDUFA4	-2.37416	-2.24518	-1.87471	-2.15341	-1.00996	-1.76831	-1.81138	-2.1466	-1.61961	2.55103	2.21318	2.14887	3.46706	3.07399	3.54918
NA	-1.47872	-0.954524	-1.15962	-2.01463	-3.02299	-1.74624	-2.10403	-2.99417	-1.06854	1.78112	2.83649	2.43563	2.45944	3.58793	3.44286
LOC110260994	-1.54863	-1.54863	-1.54863	-1.54863	-1.54863	-1.54863	-1.54863	-1.54863	-1.54863	-0.90253	1.25323	0.350063	3.95817	4.6429	4.63583
NA	-2.12544	-2.12544	-2.12544	-2.12544	-2.12544	-2.12544	-1.31843	-1.08572	-0.616825	0.0441208	2.74728	2.18749	3.08396	4.43415	3.27659
NDUFV1	-1.76351	-1.60274	-1.8301	-1.91783	-1.77178	-1.92116	-1.74761	-1.36972	-1.20219	-0.502201	1.80843	1.94974	3.2162	5.1943	3.46018
SLC25A43	-2.07323	-2.07323	-2.00439	-2.0233	-2.07323	-1.85343	-1.85898	-1.28946	-1.59385	2.88543	1.4319	3.4102	3.71892	2.58944	2.80721
NA	-1.27682	-0.938572	-1.31205	-1.75544	-3.34992	-2.16365	-1.13571	-2.00608	-1.71999	0.37444	2.04809	2.17321	3.09363	4.2814	3.68745
NA	-0.361724	-0.343577	-0.0660052	-1.95395	-1.69418	-2.06871	-2.9796	-2.81531	-1.57014	0.189379	0.839684	0.594141	3.63721	4.42579	4.16698
CTSL	-2.09743	-1.46572	-2.16746	-2.09722	-2.42511	-1.91029	-0.951683	-0.360106	-0.166259	0.678235	-0.113458	0.288335	3.95272	4.54312	4.29231
NA	-1.05225	-0.674189	-1.05481	-1.41229	-1.05069	-1.41229	-1.41229	-1.15574	-0.691648	-1.41229	-1.13279	-1.41229	4.19599	4.96331	4.71428
MICOS13	-1.70571	-2.21594	-1.69139	-2.56004	-2.88237	-2.13943	-0.925766	-1.3139	-0.264881	1.13948	1.58113	2.05155	3.23424	4.14873	3.5443
YIF1A	-1.52203	-1.83114	-1.39887	-2.01723	-2.08603	-2.08603	-1.7967	-2.08603	-0.0695416	-0.0804441	1.42194	1.66724	3.33255	4.72232	3.83001
NA	-2.19001	-2.19001	-2.19001	-2.19001	-2.19001	-1.9952	-0.0918075	-0.477083	-0.114404	-0.872671	1.07235	1.61452	3.20318	4.84053	3.77063
NA	-1.25311	-0.95196	-1.25615	-1.51934	-1.30653	-1.53	-1.03422	-1.28545	-1.69185	-1.11643	1.59447	-1.69185	3.65317	5.20402	4.18523
MRPL24	-1.21494	-0.758573	-0.936443	-2.54451	-2.21008	-2.6804	-2.25572	-1.84055	-1.33348	0.815496	2.14658	2.15922	2.96661	4.25831	3.42849
NA	-0.710915	-0.430092	-0.749528	-2.12122	-2.49259	-2.19949	-2.2562	-2.64416	-2.00278	1.28421	1.81748	1.9127	3.18455	4.24213	3.16591
MTHFD1L	-0.723664	-0.584689	-0.994618	-0.909523	-1.20493	-0.875242	-1.20614	-1.41485	-1.63338	-1.21499	-0.0747574	-2.59962	4.73937	4.21455	4.48246
PDHB	-1.73896	-1.49968	-1.55514	-2.42374	-3.44274	-2.69169	-0.885684	-1.03497	-0.305579	1.74011	2.11495	1.71852	2.92065	4.02465	3.05931
RABAC1	-0.790405	-0.373504	-0.280068	-1.78066	-1.94764	-1.25439	-2.80707	-2.68748	-1.70015	-0.267608	0.663606	1.003	3.63282	4.56264	4.02691
NA	-1.57729	-1.09882	-1.17494	-1.83605	-1.52314	-0.894288	-1.77861	-1.8978	-1.98595	0.270417	0.445089	0.0293897	4.37492	4.3714	4.27567
NDUFS1	-2.17163	-2.09999	-2.31219	-2.18645	-2.3756	-2.32811	-0.615991	-0.069927	-1.43285	1.06966	2.07541	1.94638	3.39002	3.88517	3.22609
PRELID3B	-0.599153	-0.753139	-0.467875	-2.06965	-2.02962	-2.26288	-2.21013	-3.19129	-2.14244	2.25348	1.74082	1.7914	3.21895	3.57775	3.14377
NA	0.503016	1.45864	0.992701	-2.44033	-1.32957	-1.76156	-2.06987	-2.51028	-2.80296	-0.0292982	-1.12474	-0.385125	3.41082	4.21704	3.87152
CDA	-2.6381	-2.16566	-2.90928	-1.94797	-2.57786	-2.00501	-0.591813	0.0955475	0.0750732	0.967165	1.71878	1.44644	3.15292	4.07093	3.30883
SLC19A3	-1.39283	-1.39283	-1.39283	-1.39283	-1.3469	-1.39283	-1.39283	-1.39283	-1.39283	-1.33785	0.170013	0.433439	4.14923	4.6062	4.46849
LOC100512926	-0.474652	-1.12023	-0.263477	-2.71799	-2.78984	-2.2891	-1.70566	-3.35927	-0.810776	2.59591	3.04321	2.30977	2.05679	2.9359	2.58941
GLB1	-1.53285	-1.64081	-1.64081	-1.64081	-1.64081	-1.64081	-1.31599	-1.54167	-1.64081	-0.747671	0.653985	2.53549	3.37042	4.77507	3.64806
NA	-0.984248	-0.357699	-0.900704	-1.4757	-1.67154	-1.40389	-1.20102	-1.67154	-1.67154	-1.09537	-0.420151	-0.496415	3.91521	4.95549	4.47909
PGM2	-2.65717	-2.34586	-2.5405	-2.00957	-2.03822	-1.98565	-0.663582	-0.770328	-0.552024	1.37653	1.93024	1.9301	3.50731	3.37708	3.44165
MRPL14	-1.50178	-1.10488	-0.877622	-1.40433	-1.90889	-1.90578	-2.54028	-2.40732	-2.38793	1.468	2.46874	2.42524	2.7597	3.79727	3.11984
NA	-1.26133	-1.66254	-1.45432	-2.13673	-3.37375	-2.99584	-0.636239	-1.17271	-0.803942	1.31114	2.00285	2.49445	3.11989	3.53831	3.03077
NA	0.203215	0.593102	0.147752	-1.57203	-3.15546	-2.01208	-1.98941	-2.14824	-1.70893	-0.811789	0.0967621	0.75491	2.95375	5.17478	3.47367
NA	-2.22018	-1.97277	-2.02024	-1.62815	-2.63897	-1.69512	-2.21565	-1.26219	0.0495803	1.62674	2.08766	1.73412	2.84985	3.92474	3.38058
RPN2	-1.08315	-1.06166	-1.64645	-2.48142	-3.02185	-2.2689	-1.70401	-1.01226	-0.808185	0.829795	1.83897	1.48911	3.40323	4.04475	3.48205
NA	-0.568706	-0.846021	-0.578887	-0.888167	-1.72937	-1.08142	-3.31409	-2.66987	-2.17241	0.920081	1.4659	0.0652816	3.37361	4.44571	3.57836
NA	-1.87396	-1.82327	-2.30616	-1.9697	-2.50057	-2.23586	-1.28632	-1.03455	-0.996684	2.0964	2.29468	1.83834	3.29858	3.19804	3.30105
CHCHD10	-1.22903	-0.738891	-1.30459	-1.76766	-1.94266	-1.85372	-1.80174	-1.98919	-1.6774	0.409699	0.819273	0.816052	3.83898	4.2754	4.14547
NA	-2.22896	-1.5738	-1.72116	-2.6331	-2.58665	-2.37237	-0.784286	-1.10707	-0.56978	1.81692	1.86548	1.83205	3.44887	3.41294	3.20091
	-1.65852	-0.345353	0.537709	-0.909961	-1.3413	-1.07704	0.932151	-3.35744	-3.15171	-3.08711	1.99798	2.83356	2.44871	3.07259	3.10574
TMEM160	-0.602707	-1.32663	-1.46758	-1.78906	-2.00337	-1.8646	-1.70409	-2.07797	-1.68242	0.595216	1.2337	0.81823	3.27682	4.56691	4.02754
NA	-1.73033	-1.16168	-1.73666	-1.76783	-2.86883	-2.86883	0.0805958	-1.36638	0.106796	0.163212	1.46244	0.23917	3.32338	4.37711	3.74784
CAPG	-1.05754	-1.06285	-1.15307	-1.15307	-1.15307	-1.15307	-1.04987	-0.830367	-1.15307	-1.15307	-1.15307	-1.15307	3.60672	5.58354	4.0349
NA	-1.85312	-1.46176	-1.27594	-1.69201	-1.60234	-1.85312	-1.61549	-1.64982	-0.759881	-0.918204	0.646202	2.59063	3.23046	4.57499	3.63939
NA	-1.77732	-1.60572	-1.78019	-1.77709	-2.18955	-2.06736	-0.601576	0.878746	0.548129	-1.64746	-0.70622	0.841733	3.32566	4.64158	3.91663
NA	-1.65526	-1.7504	-1.72403	-1.2833	-2.37704	-1.67529	-2.37704	-1.76512	-1.38478	1.9011	1.76727	2.77928	3.08508	3.17778	3.28177
NA	-1.8061	-1.46974	-1.21462	-1.2369	-1.30181	-1.14153	-1.77891	-3.13423	-2.405	1.25395	1.89953	2.39495	3.11494	3.63448	3.19099
TPM4	-2.18735	-2.19247	-1.94436	-2.27939	-2.1243	-2.10047	-0.595857	-0.670355	-0.073394	0.703196	0.90358	1.31696	3.49961	4.40044	3.34416
NA	-1.09785	-0.42177	-1.01089	-1.61417	-1.73527	-1.22935	-0.127174	-1.68573	-1.50231	-0.261902	-0.421679	-1.82269	4.16281	4.63983	4.12815
MYL3	-1.22562	-1.22562	-1.05698	-1.22562	-1.22562	-1.22562	-1.22562	-1.22562	-1.22562	-1.22562	0.171679	-1.22562	3.90428	4.63854	4.59867
COMMD4	0.140035	0.0764537	-0.271613	-1.46268	-1.74743	-0.509035	-1.86742	-1.86742	-1.86742	-0.993147	-1.86742	-0.383835	3.88032	4.61522	4.1254
NA	-1.42242	-1.53286	-1.69051	-2.10243	-2.9238	-2.05081	-0.881549	-0.502845	-0.20389	0.556051	0.608973	0.273105	3.52921	4.52223	3.82154
ATP6V1A	-1.87896	-1.42353	-1.46935	-1.78593	-1.77822	-1.90986	-2.03672	-1.52056	-2.27091	2.14529	2.15299	2.8122	3.11876	2.83983	3.00497
MSN	-1.42883	-0.912445	-0.676258	-1.38863	-1.36181	-1.46069	-1.37071	-1.23346	-1.16893	-1.10488	-1.29184	0.50252	4.80161	4.10543	3.98894
NDUFS4	-2.11569	-2.00887	-1.80525	-1.95565	-1.92736	-1.97324	-1.41855	-1.44347	-1.40909	2.75222	2.2915	2.13716	2.96871	2.91538	2.99221
NA	-1.38336	-0.978739	-0.808475	-1.63766	-1.97352	-1.48326	-2.63656	-2.46196	-1.92402	1.57051	1.47906	1.89778	3.49748	3.3174	3.52532
APOOL	-1.01582	-0.978273	-1.11553	-0.664781	-1.25619	0.131548	-2.55702	-4.14884	-2.69061	3.02986	1.07381	2.73682	2.85075	2.23359	2.3707
MGMT	-0.210835	0.0169571	-0.04189	-0.727177	-1.71013	-1.08638	-1.50763	-2.28077	-1.2279	-1.3862	-1.75878	-0.673207	3.56226	4.77593	4.25576
NA	-1.93945	-1.11735	-1.94332	-2.4021	-2.08229	-2.40987	-0.741475	-1.27648	0.0628309	-0.0676282	2.34415	0.997592	2.74115	4.60777	3.22648
NA	-0.323952	-0.963877	-0.935568	-1.64976	-1.64976	-1.13233	-1.64976	-1.64976	-0.492712	-1.27479	1.03081	-1.64976	3.46262	5.24423	3.63437
ATP5F1A	-0.947078	-0.870085	-0.896374	-1.5097	-2.63703	-2.23896	-1.83324	-1.60373	-2.25473	0.900961	1.42018	1.69713	3.43885	4.02392	3.30986
SSR2	0.649174	0.560849	0.428246	-1.92874	-3.02633	-2.0337	-1.34504	-3.24326	-2.27675	0.171619	0.941757	0.992215	2.82782	4.13317	3.14898
STUB1	-0.472854	-0.419005	-0.717437	-1.64069	-2.50476	-2.4221	-1.1122	-1.65031	-1.91557	-1.52381	1.52695	2.2386	2.79261	4.53908	3.2815
NAA38	-2.27151	-1.9625	-1.91357	-2.31119	-2.01312	-2.26976	-1.07102	-0.879689	-0.557444	1.30879	2.36044	1.76747	3.02828	3.47422	3.31061
NA	1.00727	1.32761	1.23233	1.14304	-0.692167	0.207988	-3.06214	-3.79187	-1.51058	-3.28249	-0.406402	-1.14684	2.88153	3.52505	2.56766
LMO1	2.21252	2.28901	2.20473	0.489716	-1.82486	0.195709	-2.45494	-2.62193	-1.92043	-2.71803	-1.48044	-2.09184	1.58308	3.81401	2.3237
HINT1	-2.47235	-2.50209	-1.85902	-2.35369	-2.29302	-2.20002	-0.141341	-0.208736	1.40782	0.436497	1.30847	0.537887	3.34727	3.46658	3.52574
CD63	-0.463103	-0.310941	-0.144955	-1.7846	-2.53959	-2.12368	-0.18212	-2.56435	-0.389261	-0.758311	-0.291287	-0.514868	3.70662	4.41193	3.94851
NA	-2.02084	-1.82806	-1.72479	-2.05815	-2.05815	-1.93709	-1.2607	-1.16004	-0.386272	0.101807	2.11147	1.52636	3.9512	3.21739	3.52587
COMMD1	-1.12717	-1.1646	-0.993647	-1.73466	-1.64407	-1.43402	-1.97261	-2.1466	-2.99336	1.93837	1.75885	1.64244	3.242	3.37209	3.25698
PGLS	-1.67128	-1.47562	-1.27993	-1.39642	-1.61762	-1.37523	-1.74897	-1.74897	-1.15838	-0.209254	0.330618	1.79137	3.0561	4.79606	3.70752
NA	-1.38072	-1.38072	-1.38072	-1.38072	-1.38072	-1.26457	-1.38072	-1.38072	-1.38072	-1.15046	0.38379	1.00857	3.05569	5.06932	3.94339
CFLAR	-1.38354	-1.52612	-1.52612	-1.52612	-1.49772	-1.30961	-0.51702	-1.43744	-0.890128	-0.594685	-1.47674	1.56891	4.08785	4.0079	4.02059
PHLDA2	0.79102	0.289616	0.704988	-1.1358	-3.69434	-2.26853	2.6216	1.78607	2.46186	-3.89548	-2.39273	-0.584518	1.34289	2.86501	1.10836
RAB24	-1.59694	-1.3574	-1.48389	-2.06882	-2.14337	-2.19568	-1.21377	-0.856298	-1.59694	0.0443087	1.95899	1.99441	3.25639	3.6293	3.62973
NA	-0.373932	-0.346113	-0.165888	-2.22578	-1.66797	-1.41278	-2.51968	-2.49164	-2.14739	1.29248	0.374254	0.798094	3.30377	3.90605	3.67653
NA	-2.13568	-2.77606	-1.83189	-2.55798	-1.36297	-1.58635	-0.611569	-1.03722	-0.640006	1.47126	1.61149	1.34872	3.53334	2.97083	3.60409
NA	-1.77093	-1.4586	-1.69749	-1.43612	-2.2859	-0.854226	-1.81831	-0.978754	-1.99233	0.291733	1.77551	1.29159	3.53776	3.88924	3.50684
NA	-2.33802	-2.43826	-1.89248	-1.77089	-1.73516	-1.48622	-1.29041	-0.992683	-0.939099	1.01232	2.14021	1.69141	2.98777	3.49364	3.55788
SLC46A3	-0.96524	-0.777491	-1.1804	-1.10116	-1.88697	-1.43931	-0.901697	-2.0052	-1.34593	-0.721142	-1.12175	1.42727	4.16975	3.33474	4.51454
MRPL55	-1.9579	-1.96977	-1.95955	-2.0967	-2.04835	-2.02793	-1.64316	-0.275659	-1.14687	2.42982	1.92059	1.5933	2.70579	3.55221	2.92418
SLC66A3	-0.827309	-0.783507	-0.752344	-1.37836	-1.06771	-1.06426	-1.35502	-1.56174	-1.04223	-1.56174	-0.120126	-1.16582	4.28821	4.01687	4.37508
NA	-2.66208	-2.56931	-2.19776	-1.88976	-1.83139	-1.79932	-0.685544	-0.872468	-0.00852607	1.54851	1.73993	1.61635	3.12913	3.10241	3.37984
SNX3	-1.47513	-1.25572	-0.451943	-1.68955	-2.43229	-1.28328	-2.22134	-2.20715	-1.48907	1.09087	1.16575	1.85888	3.11554	3.89143	3.38301
RHOV	-1.10286	-0.770259	-0.977269	-1.10286	-1.10286	-1.01709	-1.10286	-1.10286	-1.10286	-1.10286	-1.10286	-1.10286	3.55862	5.17349	3.95823
NA	-2.35699	-2.31682	-2.19499	-2.15555	-2.19299	-2.24591	-0.0758971	0.25171	0.808938	0.821427	0.871376	0.48777	3.77969	2.84976	3.66849
PSMC5	-1.40554	-1.17997	-1.60551	-2.65515	-2.47171	-2.34064	-0.887875	-0.911182	-0.764987	0.656169	1.64112	1.81445	3.03311	4.26264	2.81508
TNFRSF12A	-1.46497	-1.6949	-1.66375	-2.02791	-2.4729	-1.80297	0.0609749	-1.9242	0.46142	-1.21339	2.41428	1.73159	2.37582	4.34423	2.87666
NA	-1.55178	-1.4546	-1.55178	-1.55178	-1.55178	-1.55178	-1.55178	-1.55178	-1.55178	1.32008	0.204683	2.19777	4.56523	1.40247	4.17861
NA	-1.6776	-1.82141	-1.6787	-1.82141	-1.82141	-1.82141	0.0311762	-1.82141	-0.163156	-0.920493	0.920976	1.37687	3.43904	3.54062	4.23834
EXOSC4	-2.10414	-1.93504	-1.91397	-2.18516	-2.41072	-2.05817	-0.0234128	-1.01804	-0.718088	0.759073	2.18347	2.43565	2.31843	3.98429	2.68585
MKKS	-1.40198	-1.26108	-1.19933	-1.84913	-2.41287	-2.17524	-1.93645	-1.25614	-1.10216	1.49628	1.3576	1.29564	3.14585	3.76447	3.53455
LAMTOR4	-0.863533	-1.35935	-0.599296	-0.616329	-1.7361	-0.839399	-2.10025	-3.41294	-1.57058	0.0727117	1.19094	0.988073	3.28573	3.88044	3.67988
NA	-1.02725	-1.29967	-1.1338	-2.13214	-2.97107	-2.72382	-1.0111	-1.41188	-0.976293	1.41499	1.90499	2.29456	2.80148	3.41701	2.85401
NA	-0.96663	-1.08143	-1.08143	-0.998456	-1.08143	-1.08143	-1.08143	-1.08143	-1.08143	-0.925408	-1.08143	-1.08143	3.51548	4.78119	4.32666
NDUFS2	-0.907979	-0.339214	-0.678914	-1.59851	-2.29919	-1.74328	-2.40933	-1.36018	-2.09148	0.621149	0.468936	1.42897	3.46384	4.15631	3.28886
TAX1BP3	0.163417	0.657569	0.272023	-0.489241	-1.57321	-1.24211	-2.12675	-2.9061	-2.33955	-1.3261	-0.0770647	-0.0624513	2.97901	4.56988	3.50069
TSPAN1	0.436723	0.49947	0.324983	-0.550207	-0.530187	-0.715257	-1.87799	-2.12612	-1.94724	-1.28106	-1.63401	-2.12612	3.36462	3.92853	4.23386
SLC50A1	0.726928	-0.0907856	0.261999	-1.09957	-0.160062	-1.84066	-2.21721	-2.21721	-1.20258	-0.932488	-2.01604	-0.784742	3.49313	4.10318	3.97611
IDH3G	-1.7698	-0.875545	-1.49039	-2.68508	-2.19246	-2.68508	-0.57178	-0.493341	-1.49445	1.23043	1.22337	2.67494	2.99033	3.5559	2.58297
NA	-1.77874	-1.29274	-1.69422	-1.44702	-1.68984	-1.13483	-0.910224	-0.615523	-0.117054	-1.67997	0.333294	0.24809	2.97965	4.9825	3.81662
LOC100513450 ENSSSCG00000012303	-1.19521	-0.618781	-1.19521	-1.19521	-0.817572	-0.963715	-0.549592	-1.19521	-1.19521	-1.19521	-1.19521	-1.19521	3.86304	4.39068	4.2576
ENO1	-0.5592	0.195788	-0.533191	-1.30715	-1.89453	-1.5902	-1.42904	-1.49201	-1.89453	-0.697497	0.479253	-0.602052	2.44356	5.59915	3.28165
MTCH2	-0.0259825	0.345273	0.166259	-0.525262	-2.12447	-0.982606	-3.29212	-3.32332	-2.50583	0.797721	0.923312	1.4674	2.69926	3.36701	3.01336
NDUFA10	-0.734624	0.000535427	-0.760161	-1.77004	-2.28052	-2.29094	-0.892392	-2.39951	-1.51266	0.293419	1.46272	0.336836	2.84854	4.71869	2.98011
BNIP3	-0.666287	-0.69763	-0.473562	-1.13906	-1.29149	-1.41089	-2.02864	-1.41291	-1.00804	-0.548531	0.0886399	-1.38992	3.3651	5.06577	3.54745
DDX3Y	-1.44665	-1.44665	-1.44665	-1.37594	-1.43217	-1.41317	0.576257	-1.40097	-0.0870142	-1.41211	4.25293	-1.44665	0.605134	3.86043	3.61323
GARS1	-1.49629	-1.46243	-1.42692	-1.45536	-2.11658	-1.32909	-1.03351	-1.64378	-1.46705	0.222164	1.07553	0.917622	4.1979	3.54331	3.47449
NA	-1.69169	-1.54814	-1.69169	-1.61734	-1.66136	-1.69169	-0.379757	-1.4248	-0.537128	0.330117	0.339602	0.292714	4.81978	2.32642	4.13495
NA	-1.62122	-1.8493	-1.8493	-1.8493	-1.8493	-1.693	-1.8493	-1.1013	-0.913077	0.647684	2.49748	2.07471	3.21184	3.25026	2.89314
NA	-0.703094	-0.18219	-1.2969	-1.51458	-2.30013	-2.30013	-2.30013	-2.30013	-1.19092	0.758318	2.73636	1.79908	2.40431	3.51953	2.87062
NA	-1.03267	-0.930451	-1.44531	-1.97984	-1.95766	-1.70866	-1.10018	-1.21586	-1.20646	-0.866988	1.25631	1.12689	2.93659	4.64498	3.47929
NA	-1.43521	-1.67741	-1.5844	-2.28849	-2.35191	-2.31814	-1.12852	-1.34028	-0.803657	2.5335	2.2341	2.41205	2.81173	2.40163	2.53501
MIEN1	-0.85134	-0.39701	-0.655224	-0.647533	-1.38028	-0.959657	-3.03924	-2.42553	-1.86438	-0.561283	1.09443	0.932412	3.12094	4.08819	3.5455
HBB	-1.18513	-1.18513	-1.18513	-1.18513	-1.18513	-1.08312	-1.18513	-1.0471	-1.01476	1.20297	-1.18513	-1.18513	5.50807	2.39254	3.52247
NA	-0.678815	-0.800107	-0.841558	-2.6206	-2.97564	-2.281	-0.862355	-1.72939	-0.77482	0.685622	1.68995	1.50374	2.81583	3.72311	3.14603
NA	0.15501	0.0511596	-0.249219	-0.134454	-0.609104	-0.0869179	-1.45489	-1.33993	-1.3059	-2.13462	-2.13462	-2.13462	3.25587	4.72338	3.39885
NA	-1.2319	-1.2319	-1.2319	-1.2319	-1.2319	-1.13582	-0.941111	-1.2319	-1.2319	-1.2319	1.53456	-1.2319	4.61122	3.39735	3.62085
SCD	-2.23136	-1.66149	-1.94542	-1.73542	-1.89097	-1.20257	-1.12221	-1.55901	0.0937649	-0.00674833	1.42759	1.31645	3.80665	3.19483	3.51591
TIGAR	-1.96687	-1.92366	-1.96687	-1.90184	-1.96687	-1.8476	-0.584442	-1.80582	-0.917962	2.23744	2.22325	2.36803	2.69765	2.74045	2.6151
Selm	-1.91902	-0.98774	-1.20857	-0.416235	-1.12267	-0.945076	-0.293991	-1.39253	-0.848867	-1.91902	-0.365631	-0.582223	3.4423	4.4639	4.09537
NA	1.18855	1.48264	1.17751	-0.986793	-1.77254	-1.41738	-1.05775	-0.445975	-1.08682	-1.60478	-1.88732	-3.14776	1.90395	4.62422	3.03024
NA	-0.981919	-0.996691	-0.371367	-0.875923	-1.26385	-1.26385	0.00079797	-1.26385	-1.26385	-1.26385	-1.26385	-1.26385	3.30118	4.77469	3.99621
EZR	-1.46281	-0.504885	-1.15119	-1.76851	-1.799	-1.76034	-0.957371	-1.64367	-1.33234	-0.759507	0.765605	1.0653	3.58618	3.92796	3.79459
NA	-1.5227	-1.28923	-1.27799	-0.845205	-0.760935	-0.618541	-1.5227	-1.5227	-1.01078	-0.176851	-0.435708	-1.0848	3.43649	4.49256	4.13908
NA	-1.53438	-1.38864	-1.1891	-2.08079	-1.68157	-1.03294	-1.71063	-1.25033	-1.07549	1.39639	0.0900718	0.262287	3.67598	3.6416	3.87754
PTGR1	-0.393904	-0.199728	-0.271895	-0.895508	-0.893168	-0.806389	-1.58156	-1.32459	-0.790622	-1.58156	-1.58156	-1.58156	3.661	4.85918	3.38185
NA	-1.8556	-1.75563	-1.59689	-1.45866	-1.09398	-1.00157	-1.41148	-1.43936	-1.05028	0.216585	0.814578	0.438999	2.79748	4.82914	3.56667
NA	-1.00962	-1.00962	-1.00962	-1.00962	-1.00962	-1.00962	-1.00962	-1.00962	-1.00962	-1.00962	-1.00962	-1.00962	3.17837	5.14326	3.79378
CSRP2	0.470425	0.626298	0.354693	-1.12441	-1.72159	-1.35364	-2.81474	-1.90203	-1.85643	-0.66826	-0.594954	-0.364084	3.43248	4.07485	3.44139
APOC3	-0.994187	-1.1896	-1.1896	-1.1896	-1.1896	-1.05616	-1.1896	-1.1896	-1.1896	4.76936	-1.1896	-1.1896	4.28248	1.66141	2.04346
NA	-0.405519	-0.753082	-0.724813	-1.25823	-2.90365	-0.808949	-2.59372	-1.09556	-2.0547	-0.033942	1.27916	1.06174	2.88456	4.02983	3.37688
NA	-1.97666	-1.61135	-1.59455	-1.2494	-1.97666	-1.48254	-0.829886	-1.42435	-0.143917	-0.276986	0.220692	1.41597	2.92791	4.53071	3.47102
NME6	0.686524	0.903164	0.663195	-1.23209	-2.20475	-1.95993	-3.58538	-1.63767	-2.85666	0.915129	0.417638	1.57581	2.44646	3.3535	2.51507
NA	-1.22061	-0.689919	-0.625875	-0.983133	-1.13837	-1.23812	-1.26556	-1.1859	-0.1729	-1.09287	-1.11678	-1.38939	3.8283	4.07213	4.21899
	-1.56977	-1.57577	-1.57061	-1.67803	-1.67803	-1.67803	-1.67803	-1.67803	-1.67803	2.28682	3.04388	3.37108	1.90605	2.27163	1.90488
NA	-1.36198	-1.36198	-1.36198	-1.29178	-1.36198	-1.36198	-1.36198	-1.36198	-1.36198	-0.89232	1.07612	1.32575	2.48595	5.18512	3.00698
NA	-0.991158	-0.812889	-1.03099	-0.762073	-1.16377	-1.00284	-1.36885	-1.20309	-1.2131	-1.36885	-1.06545	-0.0915898	3.70723	4.348	4.01942
GPX4	-1.69917	-1.9296	-1.78812	-1.59168	-2.17625	-2.7552	-0.177014	-0.491433	0.00813487	-0.0740739	1.25714	1.44456	2.9345	3.85822	3.17999
NA	-1.45659	-1.33127	-1.53005	-1.37687	-1.53005	-1.48056	-1.23568	-1.53005	-0.456552	-0.90686	0.559754	0.875871	3.82127	3.50459	4.07304
GLDC	-1.50602	-1.51917	-1.66729	-1.75414	-1.75414	-1.53114	-1.65956	-1.45659	-1.47382	1.22778	2.22022	1.27128	3.01242	3.00132	3.58885
TMEM208	-1.6471	-1.52536	-1.69972	-2.22203	-2.82723	-2.34342	-0.878897	-0.548392	0.0482848	0.95452	2.18337	2.06381	2.52896	3.26849	2.64472
GLRX5	0.642089	0.523083	0.467601	-0.329059	-1.55984	-1.02629	-2.69599	-3.31624	-1.85954	-1.2706	0.0756161	0.55315	2.48049	4.07816	3.23735
PRMT7	-1.84688	-1.85452	-1.98621	-1.98621	-1.98621	-1.98621	-0.260981	-1.18502	-0.660607	0.852066	1.33164	2.34995	2.91133	3.3367	2.97116
TXN2	-0.857056	-1.03239	-0.835088	-1.63504	-2.45748	-1.90113	-1.71087	-1.8231	-1.37187	0.659087	1.57752	1.70657	2.65484	3.97877	3.04723
CALM3	-1.71213	-1.61043	-1.38171	-2.02517	-3.19633	-1.90262	-0.334912	-0.738038	-1.04747	1.54386	2.16382	2.38905	2.15806	3.1097	2.58432
NA	1.20258	1.33362	1.33674	-0.792133	-2.38882	-1.44392	-0.84698	-1.17865	-0.784178	-1.69585	-1.07485	-2.94202	2.0036	4.42049	2.85038
CLN6	-1.25887	-1.22106	-1.15765	-1.28195	-1.32082	-1.22298	-1.42474	-1.32784	-1.22849	-1.25154	0.244724	1.22622	3.11825	4.16605	3.9407
EEF1A1	-1.25595	-1.19024	-1.19975	-2.29835	-2.49171	-2.21812	-1.27959	-1.08127	-0.949372	1.50655	1.61959	1.79923	3.26006	2.97391	2.805
PGRMC1	-1.3271	-0.286469	-1.03572	-2.70719	-2.53985	-3.14667	1.63131	0.972751	1.10537	0.193638	-1.0918	-0.734472	2.949	3.00238	3.01482
PMM1	-1.20627	-0.801929	-1.25314	-1.62636	-2.04328	-1.94177	-1.38507	-1.38574	-1.20626	-0.0973884	1.36373	1.15333	2.94412	4.20029	3.28574
NA	-1.57902	-1.57902	-1.57902	-1.57902	-1.5451	-1.57902	-0.294424	-1.23931	-0.886976	-0.686054	0.95483	0.86852	3.01116	4.73051	2.98195
TRAPPC5	-1.51059	-1.06347	-1.66289	-1.83031	-1.39079	-1.71545	-0.686746	-0.986422	-1.83031	-0.0670446	0.658982	1.41732	3.49928	3.67545	3.493
NA	-0.112022	0.434547	0.449615	-0.817253	-2.08509	-1.83265	-2.53942	-1.94859	-1.96487	-0.669856	0.201324	0.586571	2.93202	3.94205	3.42362
PSAT1	-0.556211	0.144857	0.168089	0.10433	-0.300955	0.442034	-1.78389	-0.6394	-2.12423	-1.89852	-2.03779	-2.12423	4.32485	3.33954	2.94153
NA	-2.0587	-1.79037	-1.3786	-1.12058	-1.71219	-1.25424	-1.18881	-1.7017	-1.60435	1.3127	2.08576	0.803766	3.03845	3.30222	3.26665
HEXA	-1.0357	-1.0098	-1.06552	-1.00231	-1.06552	-0.931064	-1.03325	-0.93379	-1.06552	-0.637229	-1.06552	-1.06552	3.72985	4.26322	3.9177
SARS1	-1.68224	-1.08393	-1.60813	-2.29338	-2.39919	-2.18902	0.856299	-0.529619	-0.496704	-0.318604	1.30979	0.57115	2.99416	4.14676	2.72267
TUBA1A	-1.91418	-2.31471	-2.02542	-1.59195	-1.42419	-1.63061	-0.576617	-0.350273	-0.45488	0.512026	1.16369	0.446613	2.58301	4.49103	3.08647
HSD17B10	-0.819342	0.0654939	-0.183368	-1.66364	-2.07575	-1.76287	-2.3565	-1.36824	-2.07757	0.297457	0.633177	1.15092	3.1362	3.7399	3.28413
NA	-0.170679	0.0634092	-0.0440951	-0.403417	-1.166	-0.716454	-1.42153	-1.8416	-1.8416	-1.8416	-1.8416	0.110743	3.41186	3.95284	3.74972
NA	-0.700408	-0.669986	-0.492406	-1.04305	-1.33238	-1.09146	-3.61106	-1.63252	-2.55457	1.31094	1.34424	2.07368	2.71298	2.7657	2.92029
CLN8	-0.0950475	0.0131037	-0.0506031	-1.13866	-1.55352	-1.47236	-1.5599	-1.53176	-1.29912	-0.89809	-0.784316	-1.03036	3.44073	4.41296	3.54694
UTF1	-0.949718	-0.185965	-1.03812	-0.812598	-1.33084	-1.19203	-1.33084	-1.33084	-1.33084	-0.828069	0.279029	-1.33084	2.94533	4.81309	3.62327
NA	-0.028817	-0.0550346	-0.106676	0.518123	-1.73652	0.46743	-2.70045	-2.46109	-2.27484	-2.12042	0.548753	0.423499	2.50314	4.01191	3.011
MRPS34	-0.0787041	0.0740002	-0.217741	-1.54203	-2.63452	-2.17854	-1.13475	-1.33956	-1.97986	-0.160614	0.820993	0.150037	2.63659	4.44151	3.1432
MRPS6	-0.807445	-0.576043	-0.515229	-1.69547	-2.61808	-1.94455	-1.94979	-1.77717	-1.33706	1.77995	1.27157	0.952483	2.58306	3.81131	2.82247
GALT	-1.62893	-1.71103	-1.8133	-2.00802	-2.17622	-2.17622	-0.00692532	0.00552248	-0.539774	-0.38332	1.49206	1.52608	2.33152	3.80604	3.28252
	-1.24454	-1.56563	-1.06046	-1.43719	-1.12723	-1.35547	-1.78925	-1.60409	-1.04954	0.16123	1.08533	0.0825075	3.55746	3.58329	3.76358
NA	-1.00861	-1.00861	-1.00861	-0.644719	-1.00861	-0.925105	-1.00861	-1.00861	-1.00861	-1.00861	-1.00861	-1.00861	3.18256	4.76309	3.7103
NA	-1.05427	-0.913429	-0.649641	-0.946237	-1.05427	-1.05427	-1.05427	-0.792218	-1.05427	-1.05427	-1.05427	-1.05427	3.53503	4.39076	3.80985
NA	-0.707077	-0.30731	-0.394288	-1.61695	-3.8985	-1.97897	-0.742927	-1.96823	-1.18601	1.24222	2.39813	2.52431	1.54516	3.08598	2.00447
CITED2	-1.41688	-1.55167	-1.55167	-1.55167	-1.55167	-1.46024	-0.367071	-0.628294	-0.810471	-0.16179	0.781077	-0.672996	2.75657	4.70114	3.48563
NA	-1.72362	-1.72362	-1.72362	-1.09686	-1.31452	-1.72362	-1.72362	-1.72362	-1.4397	2.51252	1.62486	3.12875	2.20988	2.00957	2.70723
YKT6	-1.06913	-0.881603	-1.29915	-1.70128	-3.22774	-1.51642	-0.766038	-1.21645	-1.77633	0.969216	2.62584	2.25498	2.05291	3.32257	2.22865
OLA1	-0.985018	-0.784	-0.326414	-1.6671	-1.58101	-2.17605	-2.47072	-2.28582	-1.54844	2.20684	2.36364	1.88714	2.41964	2.58964	2.35767
SUCLA2	-0.666349	-0.146779	-0.0565642	-0.663144	-1.71921	-0.650687	-2.42646	-1.55902	-1.96234	0.140258	-0.781469	-0.408297	3.28456	4.08636	3.52913
NAAA	-0.789833	-0.0687285	-0.561394	-1.25085	-2.17036	-1.17042	-1.58365	-1.76302	-2.17036	1.08522	0.801295	-0.669011	3.62802	3.47889	3.20421
UQCRFS1	-0.991686	-0.296153	-0.521667	-1.69826	-2.66218	-2.57925	-1.18369	-1.07724	-1.15481	0.212425	1.08291	1.07088	2.85482	3.68686	3.25705
METTL5	-0.0916694	-0.736537	-0.276962	-2.09016	-2.35185	-1.90184	-1.24785	-2.21875	-2.24468	2.55729	2.82177	2.8346	1.65055	1.75602	1.54007
CAP1	-1.39593	-1.0695	-1.29999	-1.51434	-2.71384	-1.98731	-0.95291	-0.703803	-0.98155	0.284416	1.55952	1.03875	2.96923	3.77978	2.98749
MTHFD2	1.33214	1.70318	1.29201	1.00289	-0.631785	0.571972	-3.07238	-2.16901	-2.09717	-2.87618	-1.20218	-1.14081	1.88255	3.24341	2.16138
MTX1	-1.81438	-1.43076	-1.52638	-1.15635	-2.12252	-1.20508	-0.338184	-1.76837	-1.52212	0.582139	1.51233	1.32989	2.32965	4.11703	3.01311
NDUFAF3	-0.979846	-0.968997	-0.876046	-1.84003	-1.57668	-1.62524	-2.58401	-1.37186	-1.04849	0.122899	1.89923	1.36813	3.00296	3.35237	3.12562
MRPL45	-0.772967	-0.719071	-0.321299	-1.59113	-2.30162	-2.02671	-1.92767	-1.43539	-2.02425	1.07988	1.94185	1.24223	2.5557	3.59628	2.70416
NA	-1.71773	-1.55808	-1.74995	-1.70879	-1.61376	-1.6765	-1.02663	-0.675952	-0.888811	0.00154467	1.49366	1.5257	2.34826	4.2762	2.97083
NA	-1.42481	-1.4802	-1.50279	-2.56241	-2.61064	-2.58558	0.439132	0.148837	-0.563529	0.52577	1.57299	1.67746	3.21751	2.5168	2.63145
GCNT1	1.04872	1.86824	1.12731	0.760381	-0.650104	0.794513	-2.32359	-1.29466	-1.55883	-2.50693	-2.50693	-2.50693	2.48629	3.00806	2.25444
AP2M1	1.43456	2.00889	1.30571	-0.132564	-0.979427	-0.379263	-2.41707	-2.65822	-2.49215	-2.51166	-0.302673	-0.622755	2.01515	3.51201	2.21945
NA	-0.46076	-0.590628	-0.633572	-1.01453	-2.23803	-0.874653	-1.14084	-1.45988	-1.69081	-1.29527	-0.148145	0.627542	3.45513	3.95161	3.51282
NA	-1.61434	-1.61434	-1.61434	-1.54174	-1.61434	-1.24763	-1.31027	-1.61434	-1.61434	1.81285	1.91262	2.46202	1.74255	3.81335	2.04228
LOC100625034	-1.21376	-1.21376	-1.21376	-1.21376	-1.21376	-1.05918	-0.207552	-1.21376	-0.168186	-1.21376	2.11145	-1.21376	0.303796	4.76254	3.96724
NA	-1.31633	-1.31633	-1.31633	-1.31633	-1.31633	-1.31633	2.06219	-1.31633	1.47205	-1.31633	2.41201	-1.31633	-1.31633	3.26598	3.95105
SAT2	0.240833	-0.238782	-0.0408301	-1.00763	-1.3597	-0.0204153	-2.18645	-0.885053	-2.18645	-0.505566	-0.803046	-1.70038	3.18049	4.1444	3.36857
SSU72	0.290384	0.0566195	0.392824	-0.386696	-2.39232	0.293194	-3.42272	-2.68887	-1.84076	-0.668955	1.10167	1.17705	1.7076	3.84125	2.53973
S100A11	-0.999295	-0.701882	-0.125912	-1.0382	-0.107026	-0.568997	-0.168188	-0.114867	-0.128911	-2.46443	-1.04338	-2.97663	3.78987	3.02013	3.62773
DERA	1.95002	2.47072	2.28178	-0.614129	-1.36384	-0.971006	-3.61671	-2.5081	-2.50166	-0.0252677	-0.508837	-0.259773	1.29095	2.29109	2.08476
AARS1	-1.47104	-1.30186	-1.47452	-1.31313	-1.90046	-1.52547	-1.22274	-0.963376	-0.527487	-1.12696	0.785945	2.19507	3.46183	3.29436	3.08983
NA	-0.687303	-0.904634	-0.889706	-1.09448	-1.06232	-0.901062	-1.22403	-1.17526	-1.22403	-0.697758	-0.396873	-1.17338	3.90999	3.49073	4.03012
LOC100622121	-1.79726	-1.79726	-1.79726	-1.35287	-1.7292	-1.20675	-1.79726	-0.496756	-0.974237	-0.170612	2.60408	2.22137	2.5441	3.05815	2.69175
ADAM9	-1.34342	-1.30338	-1.44619	-1.32938	-1.75238	-1.75238	-0.556461	-1.04988	-0.300008	-0.305843	0.457094	-0.174912	4.03387	3.01767	3.8056
DLD	-1.7854	-1.20227	-1.42043	-2.05767	-1.60737	-2.15963	-1.70772	-1.01246	-0.25512	1.26349	1.49125	1.44915	2.80299	3.22432	2.97687

## Sheet: B-KEGG
geneSet	description	link	size	overlap	expect	enrichmentRatio	pValue	FDR	overlapId	userId
ssc00190	Oxidative phosphorylation	http://www.kegg.jp/kegg-bin/show_pathway?ssc00190+100048954+100156075+100157156+100157880+100312976+100514033+100516161+100516402+100518016+100518811+100518959+100520115+100521478+100521494+100522783+100524622+100624738+445531+574054+733678	132	20	2.03752	9.81583	6.21725e-15	1.72307e-12	100048954;100156075;100157156;100157880;100312976;100514033;100516161;100516402;100518016;100518811;100518959;100520115;100521478;100521494;100522783;100524622;100624738;445531;574054;733678	ATP5MC1;NDUFAB1;NDUFS7;ATP6V0D2;NDUFA9;NDUFA12;ATP5PO;ATP5F1B;SDHD;NDUFS6;ATP6V0C;NDUFA11;ATP6V1F;NDUFV1;NDUFS1;ATP6V1A;NDUFS4;ATP5F1A;NDUFS2;NDUFA10
ssc01100	Metabolic pathways	http://www.kegg.jp/kegg-bin/show_pathway?ssc01100+100048954+100142664+100151790+100154160+100154432+100154722+100155425+100156075+100157156+100157880+100170117+100312976+100514033+100514210+100515954+100516042+100516161+100516402+100517636+100518016+100518811+100518959+100520115+100520587+100521478+100521494+100522261+100522783+100524293+100524622+100525850+100621753+100623908+100624593+100624738…	1259	55	19.4337	2.83014	1.07692e-14	1.72307e-12	100048954;100142664;100151790;100154160;100154432;100154722;100155425;100156075;100157156;100157880;100170117;100312976;100514033;100514210;100515954;100516042;100516161;100516402;100517636;100518016;100518811;100518959;100520115;100520587;100521478;100521494;100522261;100522783;100524293;100524622;100525850;100621753;100623908;100624593;100624738;100625277;100627332;100737806;100738870;106508649…	CKB;PTGES;ATP5MC1;SRM;NDUFAB1;NDUFS7;PTGS2;UPP1;NME2;ATP6V0D2;NDUFA9;ARG1;NDUFA12;RGN;PHOSPHO1;ASS1;ATP5PO;CTH;ATP5F1B;SDHD;TALDO1;NDUFS6;ATP6V0C;AMT;NDUFA11;FOLH1B;ATP6V1F;NDUFV1;MTHFD1L;PDHB;NDUFS1;CDA;GLB1;PGM2;RPN2;ATP6V1A;NDUFS4;ATP5F1A;PGLS;NDUFS2;IDH3G;ENO1;NDUFA10;NME6;GLDC;PMM1;PSAT1;HEXA;HSD17B10;GALT;SUCLA2;MTHFD2;GCNT1;SAT2;DLD
ssc05010	Alzheimer disease	http://www.kegg.jp/kegg-bin/show_pathway?ssc05010+100048954+100156075+100157156+100157880+100312976+100514033+100516161+100516402+100518016+100520115+100521478+100522783+100524293+100524622+100624738+396838+574054+733678	168	18	2.59321	6.94119	6.61176e-11	7.05254e-09	100048954;100156075;100157156;100157880;100312976;100514033;100516161;100516402;100518016;100520115;100521478;100522783;100524293;100524622;100624738;396838;574054;733678	ATP5MC1;NDUFAB1;NDUFS7;NDUFA9;NDUFA12;ATP5PO;ATP5F1B;SDHD;NDUFS6;NDUFA11;NDUFV1;NDUFS1;NDUFS4;ATP5F1A;NDUFS2;NDUFA10;CALM3;HSD17B10
ssc04714	Thermogenesis	http://www.kegg.jp/kegg-bin/show_pathway?ssc04714+100048954+100156018+100156075+100157156+100157880+100312976+100512926+100514033+100516161+100516402+100518016+100520115+100521478+100522783+100524622+100624738+397653+414396+574054+733678	227	20	3.50393	5.70788	1.87102e-10	1.49681e-08	100048954;100156018;100156075;100157156;100157880;100312976;100512926;100514033;100516161;100516402;100518016;100520115;100521478;100522783;100524622;100624738;397653;414396;574054;733678	ATP5MC1;NDUFAB1;NDUFS7;ACTG1;NDUFA9;NDUFA12;ATP5PO;ATP5F1B;SDHD;ACTB;NDUFS6;NDUFA11;NDUFV1;NDUFS1;LOC100512926;NDUFS4;ATP5F1A;NDUFS2;NDUFA10;NDUFAF3
ssc05012	Parkinson disease	http://www.kegg.jp/kegg-bin/show_pathway?ssc05012+100048954+100156075+100157156+100157880+100312976+100514033+100516161+100516402+100518016+100520115+100521478+100522783+100524622+100624738+574054+733678	142	16	2.19188	7.29966	3.91692e-10	2.50683e-08	100048954;100156075;100157156;100157880;100312976;100514033;100516161;100516402;100518016;100520115;100521478;100522783;100524622;100624738;574054;733678	ATP5MC1;NDUFAB1;NDUFS7;NDUFA9;NDUFA12;ATP5PO;ATP5F1B;SDHD;NDUFS6;NDUFA11;NDUFV1;NDUFS1;NDUFS4;ATP5F1A;NDUFS2;NDUFA10
ssc05016	Huntington disease	http://www.kegg.jp/kegg-bin/show_pathway?ssc05016+100048954+100156075+100157156+100157880+100312976+100514033+100516161+100516402+100518016+100520115+100521478+100522783+100524622+100624738+100626761+574054+733678	190	17	2.9328	5.79651	3.93962e-09	2.10113e-07	100048954;100156075;100157156;100157880;100312976;100514033;100516161;100516402;100518016;100520115;100521478;100522783;100524622;100624738;100626761;574054;733678	ATP5MC1;NDUFAB1;NDUFS7;NDUFA9;NDUFA12;ATP5PO;ATP5F1B;SDHD;NDUFS6;NDUFA11;NDUFV1;NDUFS1;NDUFS4;ATP5F1A;NDUFS2;NDUFA10;AP2M1
ssc01200	Carbon metabolism	http://www.kegg.jp/kegg-bin/show_pathway?ssc01200+100048954+100154160+100155425+100514210+100516042+100517636+100525850+100738870+396679+397129+399540+768107	111	12	1.71337	7.00373	1.12608e-07	5.14781e-06	100048954;100154160;100155425;100514210;100516042;100517636;100525850;100738870;396679;397129;399540;768107	RGN;SDHD;TALDO1;AMT;PDHB;PGLS;IDH3G;ENO1;GLDC;PSAT1;SUCLA2;DLD
ssc04932	Non-alcoholic fatty liver disease (NAFLD)	http://www.kegg.jp/kegg-bin/show_pathway?ssc04932+100048954+100156075+100217386+100312976+100514033+100516161+100516402+100518016+100520115+100521478+100522783+100524622+100624738	150	13	2.31537	5.61466	4.45283e-07	1.78113e-05	100048954;100156075;100217386;100312976;100514033;100516161;100516402;100518016;100520115;100521478;100522783;100524622;100624738	NDUFAB1;NDUFS7;NDUFA9;XBP1;NDUFA12;SDHD;NDUFS6;NDUFA11;NDUFV1;NDUFS1;NDUFS4;NDUFS2;NDUFA10
ssc04723	Retrograde endocannabinoid signaling	http://www.kegg.jp/kegg-bin/show_pathway?ssc04723+100156075+100312976+100514033+100516161+100516402+100518016+100520115+100521478+100522783+100524622+100624738+397590	145	12	2.23819	5.36147	2.07807e-06	7.38868e-05	100156075;100312976;100514033;100516161;100516402;100518016;100520115;100521478;100522783;100524622;100624738;397590	NDUFAB1;NDUFS7;PTGS2;NDUFA9;NDUFA12;NDUFS6;NDUFA11;NDUFV1;NDUFS1;NDUFS4;NDUFS2;NDUFA10
ssc00030	Pentose phosphate pathway	http://www.kegg.jp/kegg-bin/show_pathway?ssc00030+100153841+100514210+100517636+100522261+768107	28	5	0.432202	11.5687	5.94707e-05	0.00190306	100153841;100514210;100517636;100522261;768107	RGN;TALDO1;PGM2;PGLS;DERA

## Sheet: C
	MII_1	MII_2	MII_3	IVV_2C_1	IVV_2C_2	IVV_2C_3	IVV_4C_1	IVV_4C_2	IVV_4C_3	IVV_8C_1	IVV_8C_2	IVV_8C_3	IVV_Bla1	IVV_Bla2	IVV_Bla3
NA	-3.96437	-4.63415	-4.68508	-2.1368	-1.99574	-3.02311	7.76284	8.03513	7.86101	3.39234	3.46593	3.0674	-3.86733	-4.68508	-4.59299
LOC102167984	-4.95272	-5.90239	-5.90239	-0.379317	-0.776162	-0.804511	6.97824	7.22319	7.19632	3.69692	3.62138	2.47688	-1.47613	-5.09691	-5.90239
NA	-3.70749	-4.0031	-4.0031	-4.0031	-4.0031	-4.0031	5.0733	5.23381	5.58667	5.207	4.8881	5.10548	-2.06058	-2.67111	-2.63967
TAC1	-3.63268	-2.86797	-3.17188	-4.12946	-3.65656	-3.69425	6.06204	6.76346	6.5429	2.3084	2.09996	4.90047	-2.44653	-0.986805	-4.09109
NA	-4.5334	-4.37905	-4.5334	-1.60874	-0.761758	-1.42856	6.24812	6.37313	6.41153	3.15775	3.08505	2.76377	-1.72765	-4.5334	-4.5334
NA	-3.39145	-3.39145	-3.39145	-2.8695	-3.29378	-3.33383	5.95589	6.18921	5.90403	3.1386	3.48379	3.76079	-2.54895	-3.21702	-2.99487
NA	-3.65495	-3.65495	-3.65495	-3.65495	-3.65495	-3.65495	4.35463	4.69095	4.43291	4.2251	4.39037	3.44702	-0.147221	-2.63541	-0.828659
NA	-3.37232	-3.47434	-3.37445	-3.51821	-2.7356	-3.03167	4.01474	4.26432	4.33629	4.11764	4.30471	5.25966	-1.63758	-2.42019	-2.73301
NA	-4.91007	-5.05254	-5.18255	-2.49572	-1.98936	-2.4478	4.83912	4.79179	4.64157	3.37542	3.05375	3.24769	0.397628	-1.56877	-0.700163
NA	-3.86851	-3.88085	-3.61141	-3.0732	-3.72154	-3.62721	4.8111	5.19926	4.06217	4.54196	4.56003	-1.50826	-0.680206	1.67405	-0.877386
NA	-2.83277	-2.83277	-2.83277	-2.83277	-2.83277	-2.83277	4.68918	5.48407	5.16904	4.28967	2.90919	2.95377	-2.83277	-2.83277	-2.83277
SH2D1A	-2.73665	-2.55393	-2.73665	-2.73665	-2.73665	-2.37254	5.12155	6.3078	5.82004	3.5236	0.942677	2.3674	-2.73665	-2.73665	-2.73665
NA	-2.86195	-2.86195	-2.86195	-2.68726	-2.86195	-2.69805	5.35773	5.31063	4.69022	2.19483	3.66304	3.96352	-2.62296	-2.86195	-2.86195
NA	0.0194178	-0.524949	-0.713049	-1.19526	-2.23116	-1.67387	5.56526	6.0962	6.27431	0.740876	0.929011	0.235296	-4.12119	-4.70045	-4.70045
NA	-3.53629	-3.01344	-2.57715	-3.89483	-3.89483	-3.85021	4.54036	4.95244	4.24834	4.01715	3.16165	3.28268	-0.253501	-2.02996	-1.15242
FUT9	-2.64719	-2.84663	-2.64868	-2.39154	-2.84663	-2.7769	4.77248	5.35514	4.78559	4.18365	4.01892	1.47848	-2.74343	-2.84663	-2.84663
LOC100623167	-2.83837	-3.31555	-3.91708	-0.701746	-0.491919	-1.19325	4.63825	4.78277	5.06908	2.34791	3.17983	2.23305	-1.44316	-4.38524	-3.96458
NA	-2.66746	-2.66746	-2.66746	-1.20496	-1.21525	-2.07771	5.51464	6.30606	6.17649	0.338978	0.588195	1.11565	-2.20478	-2.66746	-2.66746
IAPP	-2.77667	-2.77667	-2.77667	-2.77667	-2.77667	-2.77667	3.76319	2.83114	3.64705	4.81274	4.09034	4.3817	-1.64369	-2.77667	-2.44578
AMTN	-2.83438	-2.83438	-2.83438	-2.83438	-2.83438	-2.83438	4.19192	3.89057	4.50716	2.53492	3.91417	4.29284	-1.42623	-2.21521	-2.68387
CCN2	-2.95507	-2.91381	-2.95544	-2.9349	-2.94806	-2.73564	3.47213	4.27644	3.24047	4.22696	4.05052	4.1163	-1.55494	-2.24596	-2.139
NA	-3.29354	-3.39042	-3.39042	-3.32052	-3.39042	-3.39042	4.66765	5.01022	4.58872	2.25733	2.39798	1.95962	0.713114	-0.79939	-0.619519
RBM7	-3.93521	-3.95359	-3.81169	-3.48041	-3.10163	-3.73633	4.06753	4.22613	3.83656	2.69509	1.95005	2.46949	0.775742	1.25264	0.745626
NA	-2.99793	-2.99793	-2.99793	-2.99793	-2.99793	-2.99793	3.78814	3.96884	3.93402	4.17882	3.32447	3.51277	-1.38381	-1.1562	-2.1795
NA	-3.03258	-3.03258	-3.03258	-0.409793	1.60433	-0.146027	5.27884	5.90747	5.6956	0.556705	-1.35038	-0.618384	-1.35548	-3.03258	-3.03258
	-2.40102	-2.72446	-2.71301	-2.9625	-2.9625	-2.9625	4.52636	5.08183	4.59833	2.20881	2.85026	2.69131	-1.99759	-1.58169	-1.65162
NA	-2.4589	-2.25306	-2.58532	-2.58532	-2.58532	-2.41878	4.18068	4.28342	4.16499	3.27786	3.38724	3.34848	-2.58532	-2.58532	-2.58532
NA	-2.10188	-2.11233	-2.36191	-2.57336	-3.2534	-2.49552	4.43496	4.25814	4.10578	2.35527	3.74265	3.49289	-1.95441	-2.57124	-2.96564
NA	-2.45581	-2.45581	-2.45581	-2.45581	-2.45581	-2.45581	3.85254	4.91458	4.57118	3.53295	2.5486	2.68247	-2.45581	-2.45581	-2.45581
NA	-3.18555	-3.54905	-3.43428	-3.52134	-3.61751	-3.68789	3.75419	3.9203	3.8226	2.45728	2.79562	2.72139	-0.014952	0.907308	0.631876
HIST1H2BD	-3.4909	-3.4909	-3.4909	-2.67548	-2.96086	-1.96868	4.54353	5.01828	4.73945	-1.13161	-0.40637	-0.0526929	1.49313	1.88269	1.99133
	-3.36817	-3.04826	-2.89122	-2.01201	-1.65116	-1.86074	4.92763	5.26327	5.59186	1.70861	0.43277	1.56201	-1.27241	-1.43117	-1.95101
NA	-2.5737	-2.5737	-2.5737	-2.5737	-2.5737	-2.5737	4.22265	4.32008	3.7382	1.56801	3.28919	4.25645	-1.2613	-2.1174	-2.5737
	-2.93851	-2.94197	-2.8244	-2.24844	-2.67842	-2.9999	4.51863	4.43725	4.08573	2.38413	2.67015	3.10076	-0.728854	-2.18161	-1.65456
BECN2	-2.39295	-2.39295	-2.39295	-2.33099	-2.15869	-2.17375	4.56725	4.91395	4.49639	1.78531	2.7064	2.55184	-2.39295	-2.39295	-2.39295
NA	-2.57708	-2.65998	-2.65998	-2.33384	-2.65998	-2.26368	3.19539	3.44196	2.93256	3.60714	4.27261	4.10753	-1.573	-2.43818	-2.39147
BTG3	-2.94299	-2.44747	-2.8971	-3.61618	-4.6153	-3.69465	3.84457	3.63903	3.16655	2.45486	2.22561	2.69389	1.17492	0.583215	0.43102
NA	-2.37686	-2.34243	-2.39604	-2.35521	-2.39604	-2.39604	3.91367	4.62151	4.2502	2.43817	2.64128	3.33363	-2.24919	-2.3559	-2.33074
NA	-2.30415	-2.30415	-2.30415	-2.30415	-2.30415	-2.30415	4.06595	5.03285	4.41752	2.91714	2.006	2.29785	-2.30415	-2.30415	-2.30415
NA	-2.28507	-2.53687	-2.08617	-2.17943	-2.71837	-2.21299	3.81375	4.30024	4.43972	1.96074	3.43906	2.95829	-2.80568	-1.92642	-2.16081
NA	-2.81481	-2.81481	-2.81481	-2.07116	-2.77425	-2.4752	2.42327	2.24959	3.46781	4.19939	4.20245	4.11503	-1.4699	-1.28688	-2.13571
NA	-3.06556	-2.85882	-3.06758	-2.80354	-2.98264	-3.21202	3.04065	3.72174	2.55206	3.81555	3.49881	2.9854	-0.0718429	-1.94732	0.395097
	-2.09602	-2.26946	-2.30186	-2.4525	-2.15575	-2.42248	4.02204	4.50016	4.50403	1.9132	3.05443	2.46423	-1.81913	-2.4531	-2.48781
NA	-2.29551	-2.29551	-2.29551	-2.29551	-2.29551	-2.29551	5.36997	5.09509	5.16931	0.0405581	1.79706	-0.0901471	-1.10035	-2.1572	-0.351199
NA	-3.39701	-2.95804	-2.89006	-3.39701	-3.35845	-2.90174	3.56028	3.63397	3.49434	2.57822	2.71654	2.98089	-0.34167	0.930737	-0.651001
NA	-2.71145	-3.03833	-3.61837	-3.15867	-3.61837	-3.18461	3.15303	3.42133	2.80124	2.90487	3.14348	3.29328	-0.332397	0.606721	0.338248
FAM32A	-3.25244	-3.35599	-3.5152	-3.17618	-3.40714	-2.73919	3.63215	3.51368	3.42476	2.51405	2.63216	2.62349	0.206463	0.655503	0.243889
NA	-2.47568	-2.47568	-2.47568	-2.39674	-1.61699	-2.47568	4.66263	4.42089	4.5632	2.129	2.02776	1.91095	-1.06794	-2.25433	-2.47568
CLK1 ENSSSCG00000016095	-2.01853	-2.41397	-2.09436	-3.88538	-3.24172	-4.40165	3.71113	3.51487	3.52062	2.93123	2.44625	2.4733	0.336753	-0.756412	-0.122121
NA	-2.32461	-2.32461	-2.32461	-1.92033	-2.25151	-2.28164	4.50869	4.48088	4.51026	1.00422	2.51665	2.64803	-2.03024	-2.27946	-1.93174
NA	-2.33773	-2.33773	-2.33773	-2.33773	-1.9858	-2.33773	3.96277	4.34301	3.8478	2.33312	2.50705	3.10762	-1.879	-2.33773	-2.21018
NA	-2.19933	-2.2572	-2.2572	-2.2572	-2.2572	-2.2572	2.61264	3.40081	3.31245	4.08361	3.18818	3.53519	-2.19931	-2.21631	-2.2319
IL2RG	-1.65336	-1.5506	-2.22023	-2.15292	-1.98738	-2.51428	4.67334	5.73855	4.41863	0.526445	0.525548	1.69919	-1.50525	-2.01223	-1.98546
	-2.753	-2.753	-2.753	-2.753	-2.753	-2.753	4.27857	4.32692	4.59146	2.18257	1.39996	0.103279	0.561453	-0.377648	-0.548525
FABP5	-2.54813	-2.74556	-2.61892	-3.08054	-2.72994	-2.46363	2.45573	2.23787	2.39773	3.80059	4.17477	3.76067	0.011184	-0.964833	-1.687
NA	-2.40429	-2.36756	-2.36566	-2.40429	-2.40429	-2.40429	4.16716	2.20532	3.80572	1.44653	4.31637	3.11771	-0.694423	-1.99651	-2.01752
NA	-2.28715	-2.28715	-2.28715	-1.48406	-2.18308	-2.28715	2.96494	3.23507	4.05438	2.98121	3.00258	3.43898	-2.28715	-2.28715	-2.28715
NA	-2.63664	-2.63664	-2.63664	-2.63664	-2.63664	-2.33933	3.31418	4.60082	4.35723	1.98506	2.7435	1.39193	-0.732976	-0.974155	-1.16305
NA	-2.47068	-1.7704	-2.31974	-1.99442	-2.07838	-2.12909	4.71967	5.14734	4.44335	0.592348	0.923265	1.45404	-1.53555	-2.28368	-0.698084
NA	-2.39264	-2.47572	-2.47572	-0.0523862	-1.19492	-0.349323	4.64581	4.86619	5.1999	-0.496499	0.793819	0.154077	-1.27115	-2.47572	-2.47572
KLF4	-2.87971	-3.00783	-2.71648	-3.2346	-2.10906	-2.76033	3.61289	3.27543	3.3564	3.26226	2.31332	2.50584	0.188385	-1.102	-0.704505
NA	-2.70972	-2.92897	-2.92897	-2.92897	-2.86254	-2.85197	2.38413	3.37442	3.31951	2.51556	3.50271	2.69781	-0.509151	0.366637	-0.440488
NA	-3.86069	-2.44774	-3.06209	-2.23732	-3.38489	-1.68765	3.94957	3.88723	3.63827	1.23648	1.17335	2.46117	0.359491	0.129645	-0.154836
MYC	-2.59808	-2.59808	-2.59808	-2.59808	-2.59808	-2.56458	4.61741	4.52111	4.22185	0.433581	1.13602	0.494377	-0.0310956	-0.0455525	0.207286
NA	-2.1077	-2.1077	-2.1077	-2.1077	-2.0941	-2.1077	2.91007	3.93112	3.60537	2.76715	1.94592	3.65034	-2.01545	-2.07464	-2.08726
PPIL3	-3.60039	-2.93313	-2.63773	-2.48389	-2.94358	-3.38301	3.31896	3.75217	2.98679	1.74414	1.49346	1.7118	0.99341	0.97409	1.00691
PRELID2	-2.1127	-1.82867	-2.30352	-2.5197	-2.5197	-2.5197	3.20541	3.88952	4.0734	2.56917	2.39525	2.29463	-1.2168	-1.97584	-1.43075
NA	-2.28872	-2.25163	-2.39013	-2.22722	-2.21301	-2.00806	3.77162	3.75583	3.86764	2.30573	2.70669	1.99115	-1.07528	-2.07488	-1.86973
NA	-2.88519	-2.88519	-2.88519	-2.88519	-2.88519	-2.88519	2.4939	2.6756	2.66635	3.93798	2.49827	2.47502	-0.182257	0.488045	0.258234
NA	-1.49124	-1.59129	-1.77807	-0.781206	-1.66143	-1.46203	5.42753	5.04922	4.37611	0.304376	0.148517	-1.77807	-1.67595	-1.70562	-1.38086
NA	-1.63515	-1.64432	-1.63642	-1.6237	-1.44204	-1.80396	4.91225	5.10749	5.15357	-0.724903	-0.483239	-0.93462	-0.950195	-0.83373	-1.46104
NA	-2.87971	-2.83648	-2.06475	-3.45243	-3.2738	-2.9953	3.84307	3.44633	2.90178	2.10232	1.16069	1.74693	1.03305	0.421465	0.846823
NA	-1.79512	-2.40214	-2.05571	-3.1939	-3.02691	-2.96025	2.85212	1.84674	2.17688	4.4623	3.26312	2.84341	-0.534656	-0.909455	-0.56643
NA	-2.01856	-2.01856	-2.01856	-2.01856	-1.50049	-2.01856	4.79714	4.68621	4.4663	-2.01856	-0.689106	1.70063	0.445058	-0.978058	-0.816299
NA	-2.06294	-2.30086	-2.30086	-1.19429	-0.753967	-1.19126	4.53324	5.03913	4.17335	0.729447	1.25462	-0.034797	-1.28908	-2.30086	-2.30086
NA	-1.70366	-1.86221	-1.86221	-1.86221	-1.86221	-1.86221	4.18886	4.98129	4.49274	1.51226	0.822992	0.371338	-1.63038	-1.86221	-1.86221
NA	-2.06462	-2.06462	-2.06462	-2.06462	-2.06462	-2.06462	3.03028	4.02933	3.90222	3.07221	2.24294	1.84302	-1.73817	-1.98133	-2.01279
NA	-1.70066	-1.70066	-1.70066	-1.70066	-1.70066	-1.70066	4.72814	4.92907	4.70109	0.449698	0.483897	-0.215015	-1.47159	-1.70066	-1.70066
PLPBP	-2.02495	-1.99192	-2.24606	-3.08474	-3.14988	-2.54111	3.49751	3.88976	3.75436	1.30725	2.11771	2.37642	-0.757342	-0.271456	-0.875566
NA	-2.05172	-2.05172	-2.05172	-2.05172	-2.05172	-2.05172	2.43655	2.16216	2.48331	3.58132	3.54392	3.88699	-1.94422	-2.05172	-1.78798
LRRN3	-2.13847	-2.17151	-2.01459	-2.17151	-2.06072	-2.12753	2.90197	3.58954	2.2219	3.78006	3.80336	1.50579	-1.37108	-1.76503	-1.98221
NA	-1.82683	-1.82683	-1.82683	-1.82683	-1.74882	-1.82683	4.19406	4.97235	4.43732	-0.688789	-0.777025	2.29319	-1.35467	-1.64296	-0.550516
NA	-2.11632	-2.11632	-2.11632	-2.11632	-2.11632	-2.07262	3.40948	4.23876	3.39324	2.35197	2.94739	1.38652	-1.28218	-2.11632	-1.67466
NA	-1.85977	-1.86397	-1.93475	-1.93475	-1.93475	-1.93475	3.15256	4.43261	4.65192	1.84416	0.896212	2.14322	-1.78844	-1.93475	-1.93475
NA	-1.84613	-1.84613	-1.84613	-1.84613	-1.84613	-1.80345	3.91193	5.01503	4.23231	0.816167	1.21863	1.32345	-1.84613	-1.84613	-1.79113
NA	-1.97409	-2.13008	-2.13008	-2.13008	-2.13008	-2.13008	4.31021	3.81792	3.3983	1.70044	2.65854	1.565	-1.47824	-1.21759	-2.13008
NA	-1.31968	-1.42481	-1.42481	-1.01973	-0.591865	-1.42481	4.93091	4.70998	5.08736	-1.28176	-1.42481	-0.83651	-1.12984	-1.42481	-1.42481
RNF128	-2.07498	-2.08867	-2.13707	-2.05796	-1.88273	-2.03538	2.54211	2.52768	2.67351	3.77767	2.82978	3.52638	-2.13551	-1.35733	-2.10748
NA	-0.809634	-1.11981	-1.203	-1.91073	-1.48546	-1.40064	4.57661	4.8356	4.26245	0.330897	1.33531	-0.951178	-2.15348	-2.15348	-2.15348
NA	-1.79475	-1.64779	-1.74138	-2.02625	-3.13218	-2.19378	4.39363	4.57536	4.40429	0.573793	0.933349	-0.295098	-0.541619	-1.10499	-0.402604
TDG	-2.62049	-2.59616	-2.68591	-2.60234	-2.60637	-2.69674	4.21508	3.80303	3.55012	1.03409	1.01818	0.529122	0.961649	0.195811	0.500937
NA	-1.58554	-1.64025	-1.64025	-0.684802	-0.351861	-1.16798	5.09326	4.41325	4.8622	-1.18286	-0.0829061	-1.15018	-1.64025	-1.6016	-1.64025
CD200R1L	-2.82578	-2.82578	-2.57701	-2.762	-2.82578	-2.82578	2.68064	3.4976	2.38337	2.65324	2.44168	2.18184	0.456728	0.329122	0.0179025
NA	-1.91005	-2.54843	-1.80761	-1.02896	-2.44769	-0.581493	3.44998	3.3702	3.36973	1.94882	2.41294	2.76217	-1.90978	-2.43187	-2.64796
MAK	-1.90989	-2.02874	-1.96857	-1.90169	-1.89305	-1.98794	4.24226	3.75891	3.96137	1.81133	2.09989	1.08222	-1.74807	-1.86443	-1.65359
NA	-2.11934	-2.08656	-1.51027	-2.05981	-2.35828	-1.72976	4.33201	4.1962	4.11993	0.626009	1.59546	1.296	-1.00312	-2.07676	-1.22171
	0.107618	0.263153	0.0575373	0.0508311	0.171779	0.323913	3.7482	3.93866	3.96072	-0.602704	0.775648	-2.81944	-2.52258	-3.72666	-3.72666
NA	-1.44584	-1.44584	-1.44584	-0.822661	-1.16247	-1.12104	4.79899	4.72265	4.92289	-1.30279	-0.454436	-1.44584	-0.906091	-1.44584	-1.44584
NA	-2.21145	-2.21145	-2.21145	-2.21145	-2.21145	-1.83974	3.56584	3.70503	3.72116	2.26306	2.17437	1.52711	-0.437263	-1.66203	-1.96028
NA	-2.56956	-2.60082	-2.57389	-1.92715	-1.71655	-2.76055	4.28526	3.84143	3.8389	0.142001	1.65207	1.11856	0.380334	-0.603728	-0.50631
NA	-2.55236	-2.73109	-2.58633	-2.90476	-3.45497	-2.20071	3.12725	2.9086	2.93202	1.93504	2.21494	2.21167	0.23107	0.299713	0.569913
NA	-1.44419	-1.44419	-1.44419	-1.44419	-1.35925	-1.44419	4.37737	4.96589	4.82172	-0.205952	-0.0895042	-0.956778	-1.44419	-1.44419	-1.44419
NA	-1.50206	-1.50206	-1.50206	-1.50206	-1.50206	-1.50206	3.88308	4.79569	4.18479	-1.02834	-1.20722	2.83449	-1.50206	-1.44603	-1.50206
NA	-2.46856	-2.46856	-2.46856	-2.37935	-1.97286	-2.46856	3.27796	3.80708	3.53684	2.83598	1.29318	1.17119	0.458785	-0.51111	-1.64346
NA	-2.20172	-1.86065	-1.6222	-2.91082	-3.07585	-2.9868	3.62247	3.31563	2.92234	1.97764	1.88525	2.49913	0.201553	-0.929333	-0.836664
NA	-0.142691	-0.672935	-0.147889	-1.00119	-0.610197	-0.555297	-1.00119	-0.419822	-1.00119	8.84034	-0.653463	-1.00119	-1.00119	-0.749757	0.117684
NA	-1.99379	-1.99379	-1.99379	-1.99379	-1.95898	-1.99379	2.30987	2.54168	3.12028	3.96828	2.56038	2.79627	-1.5261	-1.95133	-1.89142
NA	-3.14168	-2.79644	-2.8911	-2.79306	-2.36454	-2.74184	2.91706	3.38777	2.58656	0.837066	1.43031	2.17138	0.927146	1.26072	1.21067
NA	-2.42974	-2.06315	-2.45129	-2.91974	-3.65359	-2.9008	2.38708	2.67562	2.34104	2.23673	2.7043	2.53219	0.738813	0.320827	0.481694
HPCAL1	-2.67639	-2.67639	-2.67639	-2.67639	-2.67639	-2.16967	2.11075	1.77481	3.14575	1.73812	3.24344	3.31942	0.638065	0.239784	-0.658497
NA	-1.83392	-1.83392	-1.51738	-1.83392	-1.83392	-1.83392	3.558	4.39123	3.37704	0.250109	2.35861	2.25375	-1.83392	-1.83392	-1.83392
HSH2D	-2.1233	-2.1233	-2.1233	-2.1233	-2.1233	-2.1233	1.85547	2.69183	2.98419	2.97944	3.04704	3.41454	-1.37851	-1.29436	-1.55982
NA	-1.21	-1.21	-1.21	-1.02404	-1.02329	-1.21	4.63943	4.80366	4.57722	-1.21	-1.14183	-1.21	-1.21	-1.21	-1.15119
NA	-1.33366	-1.39431	-1.39431	-1.39431	-1.39431	-1.39431	4.4278	4.55165	4.8382	-0.432855	0.00654228	-1.07803	-1.21945	-1.39431	-1.39431
NA	-1.50391	-1.50391	-1.50391	-1.50391	-1.50391	-1.38662	-0.0990666	-0.646007	0.749206	4.82148	4.2278	4.36448	-1.50391	-1.50391	-1.50391
HIPK3	-2.34489	-2.26058	-2.11497	-2.27931	-1.86114	-2.12248	2.71264	3.06365	2.73911	2.73315	3.04904	2.42421	-0.751457	-1.72032	-1.26666
NA	-2.11974	-1.70987	-2.1252	-3.04002	-3.04002	-2.53681	4.19876	3.51799	2.37676	1.05777	1.93375	1.25261	0.177755	-0.769759	0.826018
TFRC	-2.06669	-1.37098	-1.60007	-2.45406	-1.97054	-3.19307	1.1093	1.61244	1.44434	3.70195	3.77194	3.62147	0.257372	-1.64677	-1.21662
NA	-1.82613	-1.82613	-1.82613	-1.82613	-1.82613	-1.82613	3.17965	4.20262	3.55492	0.933774	2.34635	1.96643	-1.5747	-1.82613	-1.82613
NA	-1.71239	-1.46293	-1.71239	-0.430664	-1.48281	-1.29614	4.634	4.70412	4.16508	-0.547194	-1.71239	0.0854984	-1.03341	-1.00488	-1.19349
OTUD6B	-2.65727	-2.8102	-2.78247	-2.21583	-2.23402	-1.99411	3.32723	3.4247	2.8516	2.04342	2.07402	1.81178	-0.546132	-0.220203	-0.072496
NA	-1.97426	-1.97426	-1.97426	-1.97426	-1.97426	-1.97426	2.21727	3.03854	3.48706	2.63821	1.99969	3.26681	-1.35607	-1.74685	-1.69907
PARM1	-1.9022	-1.9022	-1.58049	-1.9022	-1.9022	-1.9022	4.06494	3.84923	4.33887	0.0590019	-0.833645	2.17633	-0.480205	-0.702321	-1.38067
NA	-2.2322	-1.90785	-1.77936	-2.72443	-3.95724	-2.87055	2.25071	2.76926	2.514	2.74333	1.52047	2.48158	0.574931	0.452936	0.164418
NA	-1.88158	-1.88158	-1.88158	-1.88158	-1.83753	-1.83046	2.93581	3.20243	3.3293	1.33009	2.90802	2.81709	-1.88158	-1.63107	-1.81576
NA	-1.23138	-1.23138	-1.23138	-1.23138	-1.23138	-1.23138	4.64152	5.26278	3.57505	-0.0417925	-1.23138	-1.23138	-1.12377	-1.23138	-1.23138
NA	-1.01926	-1.17846	-1.0973	-1.17846	-1.17846	-1.17846	4.55986	4.80738	4.31346	-1.17846	-1.17846	-1.17846	-1.09663	-1.17846	-1.03981
NA	-1.25187	-1.46573	-1.6046	-0.85158	-1.58535	-0.931367	2.70001	2.70827	2.51125	3.41763	2.3539	2.3119	-2.14785	-3.5513	-2.61331
NA	-2.26839	-2.21096	-1.43835	-1.53253	-3.93804	-2.96791	3.34279	3.45963	3.41885	0.639233	0.245626	0.315355	1.3925	0.30542	1.23678
NA	-1.94946	-2.06723	-1.81701	-1.91958	-1.58298	-1.89569	3.27016	3.59513	3.53846	2.31166	2.1159	1.39583	-1.89632	-1.43663	-1.66225
C5H12orf45	-2.83129	-2.92353	-2.35009	-1.96261	-3.07867	-1.80894	2.43614	2.74717	2.93456	2.00245	2.43399	2.52555	-0.231315	0.016158	0.0904288
HTR1F	-1.77031	-1.67416	-1.66929	-1.77031	-1.77031	-1.77031	4.0052	3.86765	3.39007	2.31123	-0.265391	1.83039	-1.17383	-1.77031	-1.77031
NA	-1.94758	-1.94758	-1.94758	-0.343333	-0.993949	-0.230126	3.89012	4.91117	3.68098	-0.86031	0.939411	0.116603	-1.37268	-1.94758	-1.94758
SELENOS	-2.64331	-2.38039	-2.70225	-2.22955	-3.33946	-1.33529	3.24776	3.59407	2.91141	0.957301	1.46852	1.72002	-0.101425	0.689141	0.143466
IFI30	-2.44073	-2.7394	-2.53512	-2.7394	-2.35183	-2.7394	2.40554	3.33069	2.68591	0.83221	2.42438	0.997089	0.126402	1.81255	0.931122
NA	-1.94384	-1.94384	-1.92954	-1.92328	-1.9273	-1.92462	2.76159	2.88302	2.87822	1.96012	2.88503	3.06779	-1.44629	-1.85506	-1.542
NA	-2.94221	-2.71146	-2.59308	-2.39594	-2.33027	-2.77495	2.56391	2.75231	2.85679	2.11745	0.348923	2.10396	0.89106	0.929218	1.18428
NA	-1.98351	-1.98351	-1.98351	-1.81554	-1.98351	-1.98351	2.8639	3.60291	4.0049	2.39306	1.62582	1.22108	-1.01965	-1.89853	-1.06041
NA	-2.54316	-2.54316	-2.54316	-2.35605	-2.54316	-2.54316	2.36695	2.52113	3.46424	2.23557	1.84707	1.4424	1.64672	-0.756699	0.304471
NA	-1.47451	-1.47451	-1.47451	-1.47451	-1.29837	-1.40363	4.16903	3.70034	4.59873	-0.972928	1.86113	-1.47451	-0.332736	-1.47451	-1.47451
NA	-1.77615	-1.70409	-1.87704	-1.78974	-1.53455	-1.84105	3.30654	3.54547	3.50136	2.65741	1.42909	1.5047	-1.59589	-1.82904	-1.99702
INTS6L	-1.97967	-1.81423	-1.97967	-1.97967	-1.92724	-1.91885	3.44524	3.78427	3.67963	1.31948	0.231171	2.59595	-0.825791	-1.71216	-0.918456
NA	-1.86625	-1.86625	-1.86625	-1.86625	-1.86625	-1.86625	3.24755	3.36669	3.50495	1.11427	2.08437	2.60043	-1.52918	-1.86625	-1.32531
NA	-2.11254	-1.29265	-2.53368	-2.58591	-1.96742	-2.0765	3.72404	4.25884	2.84523	-0.462979	0.214371	-1.22732	0.217653	2.11321	0.885661
	-2.34926	-2.34926	-2.34926	-2.34926	-2.34926	-2.34926	2.54237	3.13087	2.77574	-0.377936	1.19315	3.87138	0.530057	-0.110425	0.540378
NA	-1.64218	-1.82826	-1.64402	-1.89083	-1.89083	-1.6417	3.61104	3.96486	3.37032	0.78315	2.10818	1.56567	-1.48017	-1.7118	-1.67344
NA	-2.20098	-2.13305	-2.24086	-2.15098	-2.10517	-2.18812	3.36295	3.89148	3.77147	0.823229	1.37732	1.09145	-0.0368673	-1.03063	-0.231229
NA	-1.18529	-1.18529	-1.18529	-0.906773	-1.18529	-1.18529	4.14076	4.63569	4.43974	-1.07136	-0.946802	-1.18529	-0.808935	-1.18529	-1.18529
NA	-2.54501	-2.64007	-2.64007	-2.32578	-2.64007	-2.64007	2.71697	2.88595	2.90259	0.496625	1.69938	1.44798	1.34044	0.973742	0.967372
NA	-1.6019	-1.72045	-1.72045	-1.72045	-1.72045	-1.72045	3.45582	3.48539	3.50868	1.43536	2.7622	0.599451	-1.60186	-1.72045	-1.72045
NA	-2.85611	-3.02224	-2.50828	-1.97975	-3.12427	-1.41585	2.72934	2.24456	2.61712	2.34255	1.73467	2.18397	0.43691	0.295816	0.32157
NA	-0.897006	-1.29974	-1.29974	-1.29974	-1.29974	-0.581326	4.48331	4.85024	3.68801	-1.29974	-0.895055	-1.29974	-0.896863	-0.653146	-1.29974
NA	-1.76821	-1.78773	-1.74926	-1.78773	-1.75427	-1.76171	3.72218	3.95445	3.99676	0.888062	0.610833	1.21421	-0.801517	-1.73355	-1.24251
NA	-1.40458	-1.64472	-1.64472	-1.64472	-1.57158	-1.47994	3.74088	4.13794	4.38817	1.13535	-0.244711	0.0892583	-1.19861	-1.31769	-1.34034
NA	-1.70251	-1.70251	-1.70251	-1.70251	-1.64684	-1.70251	3.3797	3.8023	1.11085	2.83951	2.95178	1.18282	-1.70251	-1.70251	-1.70251
BCOR	-2.45352	-2.37935	-2.23128	-2.39694	-2.43052	-2.4268	3.2371	3.35442	3.179	1.01515	0.678363	1.31134	1.05203	-0.309497	0.800499
NA	-1.82842	-2.36713	-2.35155	-2.70246	-2.70246	-2.70246	2.9022	2.61518	2.07007	1.54479	2.10882	2.78872	0.60302	-0.0329392	0.0546286
SLA-11	-1.92196	-3.09863	-2.72896	-1.59223	-2.66301	-2.19065	2.73058	3.209	3.31607	0.848044	1.67292	1.74186	0.207457	-0.105615	0.575113
NA	-2.40849	-1.66242	-2.16762	-3.16977	-2.96501	-1.90469	2.8037	3.08347	3.39118	1.75205	1.29063	0.66158	0.555907	0.726611	0.012869
NA	-1.80453	-1.80453	-1.80453	-1.80453	-1.73634	-1.78436	2.58817	3.11309	3.30892	1.70486	2.38842	2.64779	-1.5797	-1.74185	-1.69085
NA	0.051463	-0.54194	-0.238972	-0.226089	-0.459486	-0.494109	3.34306	3.79055	4.1711	-2.78056	0.671441	-0.387808	-3.29799	-2.32273	-1.27794
NA	-1.88351	-1.88351	-1.88351	-1.82485	-1.68183	-1.82861	2.71761	3.72719	3.13531	2.1426	2.2809	1.3231	-0.659498	-1.79785	-1.88351
NA	-0.59578	-0.851964	-0.398623	-0.1595	0.292158	0.410295	3.91843	3.85265	3.50278	0.469978	-0.611745	-2.26086	-1.64368	-2.98686	-2.93728
LRRC57	-2.64599	-2.40452	-2.36786	-2.73826	-2.57723	-2.33206	2.52123	2.89558	2.39064	1.82178	1.51907	2.16034	0.632967	0.866691	0.257628
NA	-2.14988	-2.09661	-1.94582	-2.04505	-2.13583	-1.90683	3.64928	3.96937	3.77866	-0.185947	0.833953	-0.23324	-0.146545	0.41088	0.203599
NA	-1.8096	-1.77225	-2.21157	-1.84984	-2.29093	-2.33862	3.44026	3.27372	3.83508	0.552094	1.68089	1.42695	-0.513793	-1.11883	-0.303546
	-1.44567	-1.94753	-1.94753	-1.74755	-1.86383	-1.94753	3.14989	3.15767	3.41209	1.45973	2.19237	1.99265	-1.94753	-1.35164	-1.16561
NA	-2.54725	-2.55381	-2.41823	-2.15029	-2.40632	-2.27665	2.46489	2.56607	2.42928	2.3505	2.38651	2.07185	0.480472	-0.206199	-0.190809
NA	-1.66636	-1.6207	-1.71973	-1.64403	-1.5436	-1.36702	3.66231	3.52242	3.69334	1.99277	1.16872	0.488785	-1.56513	-1.68204	-1.71973
NA	-1.34144	-1.49405	-1.49405	-1.33103	-1.49405	-1.49405	4.26399	3.98871	3.50249	0.506041	1.54802	-1.09515	-1.07735	-1.49405	-1.49405
EXOSC1	-1.79491	-1.83272	-1.98407	-2.2291	-3.24363	-2.26948	2.68735	2.74759	2.57404	2.12943	2.30117	2.24836	-0.655497	-0.053589	-0.624943
NA	-1.90921	-1.48864	-1.80994	-1.837	-1.74094	-1.77703	2.07789	2.02303	2.75149	3.0173	3.35404	2.24537	-1.54479	-1.90921	-1.45236
SLC7A3	-2.54601	-1.98983	-2.5788	-1.76846	-2.28318	-2.48243	3.33402	3.03245	2.3334	-0.425303	-0.713734	0.9892	1.7109	1.95371	1.43408
NA	-1.77686	-1.99819	-2.10749	-2.12474	-1.69961	-2.12766	1.73359	1.86645	2.42862	2.54076	3.00982	3.54776	-0.835094	-1.23507	-1.22227
NA	-2.63702	-2.70084	-2.9689	-2.06608	-1.66362	-1.74336	2.76023	2.75311	3.32788	1.97599	1.28005	1.25844	-0.630734	0.801046	0.253813
NA	-0.908562	-1.13014	-0.696573	-1.09737	-1.0182	-0.570657	3.82514	4.05707	3.83483	0.407778	0.601373	-0.383175	-2.22661	-2.32689	-2.36802
NA	-1.46858	-1.48739	-1.26725	-0.977607	-1.61687	-1.01623	4.10037	4.39935	4.03891	-1.10268	-0.882702	-1.31888	-0.666348	-0.230886	-0.503207
TLR3	-2.30877	-2.39909	-2.39909	-2.39909	-2.37257	-2.30858	1.90256	2.21625	2.40767	3.06138	2.61791	1.66597	0.591549	-0.260377	-0.0157145
NA	-1.20289	-1.51814	-0.960482	-1.51373	-0.135321	-1.17152	4.08754	3.86076	4.0256	-0.560851	0.660262	-0.271371	-1.23175	-2.52998	-1.53812
URI1	-2.34777	-2.46529	-2.42606	-2.27198	-2.74263	-2.54071	2.32736	2.49165	2.03313	2.14438	2.39534	1.85011	0.60798	0.339919	0.604581
TGIF1	-2.66347	-1.81471	-2.48286	-2.31626	-2.51949	-2.84901	2.61087	2.60395	2.38192	0.844469	2.27465	2.01244	0.844767	0.516118	0.556622
NA	-1.49891	-1.49891	-1.49891	-1.0289	-1.43079	-1.26014	3.95958	3.43562	4.59887	-0.14521	0.398714	0.366454	-1.47481	-1.46518	-1.4575
ARL6	-0.923376	-1.07459	-0.830286	-0.802718	-0.51309	-0.898349	2.99958	3.14715	3.01634	2.15781	0.647682	1.74956	-2.4362	-3.63315	-2.60637
NA	-1.65043	-2.02011	-2.18119	-0.506682	-0.306788	-0.394654	2.85491	4.44298	3.92117	-0.38887	1.31033	0.162674	-1.61887	-1.84961	-1.77484
VIM	-1.5788	-1.5321	-1.41838	-1.49129	-1.66293	-1.65724	3.74629	3.88741	3.25106	1.51487	1.71848	-0.934227	-0.499467	-1.69826	-1.6454
NA	-2.04624	-1.78608	-1.77367	1.53128	0.401141	0.581835	3.78893	3.24623	3.86497	-1.14532	-0.226705	-0.670045	-2.04624	-1.67383	-2.04624
AGTR1	-0.660729	-1.11898	-0.495873	-0.772698	-1.21584	-0.947364	4.7252	3.69373	3.67844	-1.82662	0.381205	-0.72762	-1.26863	-1.82511	-1.61911
SPTA1	-1.11463	-1.11463	-1.11463	-1.11463	-1.07875	-1.11463	4.59265	4.34446	3.51781	-0.229857	-1.11463	-1.11463	-1.11463	-1.11463	-1.11463
NA	-0.486825	-0.88448	-1.36427	-0.228971	-0.225605	-1.2357	4.03171	4.19364	4.12788	-1.36427	-1.36427	-1.36427	-1.36427	-1.10605	-1.36427
SRSF1	-2.81563	-2.56319	-2.65328	-1.76289	-1.70152	-1.83067	2.96094	3.50811	2.94238	1.24808	1.14149	1.32838	0.6749	-0.402489	-0.074623
NA	-1.07296	-1.07296	-1.07296	-1.07296	-1.0049	-1.07296	3.81067	4.20256	4.50946	-1.07296	-1.07296	-1.07296	-1.07296	-1.07296	-0.788215
NA	-1.94756	-1.94756	-1.94756	-1.94756	-1.94756	-1.94756	3.27484	2.71656	3.15308	1.57935	2.20204	0.893044	1.0835	-1.94756	-1.26946
NA	-2.89298	-2.34745	-2.22488	-2.06641	-1.88228	-2.28774	2.36503	3.03456	2.72113	2.20686	2.18698	1.31482	-0.19174	-0.0390499	0.103149
PCDH8	-1.40476	-1.40476	-1.40476	-1.27322	-1.26908	-1.26467	4.30624	4.18979	3.36949	1.17367	-0.236665	-1.01668	-0.978663	-1.40476	-1.38116
NA	-1.56055	-1.56055	-1.56055	0.0860967	-0.942266	-0.476187	4.15849	4.53864	3.26017	-0.736069	-0.239157	-0.286425	-1.56055	-1.56055	-1.56055
NA	-0.882135	-1.33458	-0.860791	-1.47196	-0.894414	-1.05942	3.99061	3.66906	3.70187	1.20841	-0.530022	0.506516	-2.01438	-2.01438	-2.01438
NA	-1.3821	-1.43361	-1.38251	-1.39661	-1.43361	-1.43361	3.74255	3.78746	4.41372	-0.230068	0.483827	-0.289312	-1.43361	-1.19641	-0.816117
NA	-0.863408	-1.46572	-1.43123	-0.563447	-1.6571	-1.78766	2.79898	2.69245	2.93669	1.50437	2.82398	1.84995	-2.1183	-2.35978	-2.35978
NA	-1.0308	-1.0308	-1.0308	-1.0308	-1.0308	-1.0308	4.13774	3.92763	4.30427	-1.0308	-1.0308	-1.0308	-1.0308	-1.0308	-1.0308
LOC100737224	-1.42238	-1.4312	-1.42361	-0.511639	-0.223492	-0.679247	4.12319	3.978	3.93882	-1.00779	-0.166588	-0.6988	-1.42232	-1.46868	-1.58425
PLTP	-1.63118	-1.15227	-1.85231	-1.85231	-1.38714	-1.3236	2.67559	3.63388	3.76489	1.55278	2.20574	-0.102048	-1.85231	-1.19078	-1.48893
NA	-1.27682	-1.27682	-1.27682	-1.27682	-0.934281	-1.27682	3.99597	4.08632	3.85436	-1.27682	0.499106	-0.0100759	-1.27682	-1.27682	-1.27682
NA	-0.514256	0.0680027	-0.324999	-0.662653	-2.11291	-1.37705	-0.266784	-0.184654	-0.0351685	3.75202	3.96649	3.69964	-1.72857	-1.7386	-2.54051
POLR2K	-2.46062	-3.17288	-2.12409	-2.19467	-1.05657	-1.64424	2.37385	2.40329	2.28509	2.71218	2.22667	2.04641	-0.404763	-0.648456	-0.341201
EXOSC10	-2.26477	-2.10606	-1.88602	-2.09603	-3.21077	-2.27398	2.93269	2.88346	2.76903	1.17683	1.04093	1.47102	0.603014	0.462573	0.498075
NA	-1.77962	-1.77962	-1.77962	-1.77962	-1.77962	-1.77962	3.23374	3.44285	3.09803	1.16703	1.84387	1.57929	-0.790861	-1.50317	-1.39308
MAP1LC3B	-1.67976	-1.6729	-1.24528	-2.08262	-2.28478	-1.79735	2.00824	1.94222	2.26056	3.0272	2.87649	2.65615	-1.43404	-0.984665	-1.58946
NA	-2.51388	-1.88357	-1.85708	-2.01263	-2.39825	-2.14513	1.09204	1.64755	1.55453	2.55915	2.95377	3.6602	-0.256978	-0.139573	-0.260144
NA	-0.202674	-0.48121	-0.355621	-0.344875	-0.814236	-0.718024	3.46205	3.86639	3.73119	-0.0247867	-0.29522	-0.0856331	-2.29756	-2.84855	-2.59124
NA	-1.61111	-1.61111	-1.61111	-1.61111	-1.61111	-1.61111	1.69694	3.37954	3.62183	3.1259	1.54041	0.799089	-1.48081	-1.51841	-1.49782
ZNF622	-2.14329	-2.10352	-2.09001	-2.36553	-2.33266	-2.34518	3.00069	2.87139	2.46841	0.75661	2.07223	2.01748	-0.0543363	0.332989	-0.0852738
NA	-0.984965	-2.01788	-1.25688	-2.78772	-2.64399	-3.06995	2.93052	2.88809	2.65564	0.672383	1.72527	1.90409	-0.239149	0.467546	-0.243003
NA	-1.42796	-1.42796	-1.42796	-1.42796	-1.42796	-1.37952	1.81554	3.3599	2.2501	-0.782855	5.07813	-1.42796	-0.029463	-1.32792	-0.416154
NA	-1.5311	-1.5311	-1.5311	-0.0195782	0.317963	-0.524407	3.20854	4.28452	3.84229	-1.15524	0.763576	-1.5311	-1.5311	-1.5311	-1.5311
NA	0.50988	0.396075	0.328547	0.152128	1.07158	-0.115605	0.152235	0.141273	0.7125	2.72891	1.97327	2.89903	-3.55393	-3.72786	-3.66802
NA	-2.54548	-2.39118	-2.31977	-2.47885	-2.34308	-2.31639	2.4265	2.37903	1.90048	2.00479	1.82445	1.70305	0.977841	0.689586	0.489037
NA	-1.14864	-1.14864	-1.14864	-1.14864	-1.14864	-1.14864	3.50639	3.99388	4.24195	0.892841	-1.14864	-1.14864	-1.14864	-1.14864	-1.14864
NA	-1.68742	-1.73218	-1.73218	-1.73218	-1.73218	-1.70212	2.88543	3.09866	2.9777	0.862357	2.60861	1.89223	-0.945602	-1.58076	-1.48037
NA	-1.58808	-1.59043	-1.50958	-1.51411	-1.44834	-1.6017	0.20053	0.48582	0.320091	4.57319	3.90366	2.55276	-0.201918	-1.36097	-1.22093
COX15	-1.84466	-1.65901	-2.16381	-2.59729	-3.08921	-2.3919	2.11621	2.5696	3.0324	0.193719	1.31168	0.934769	0.836937	1.85654	0.894024
NA	-0.0114415	-0.333253	-0.0471435	0.0795254	0.20545	0.0338358	4.45623	2.73353	3.23957	-2.43068	-2.43068	0.168074	-1.959	-1.93775	-1.76628
NA	-1.44065	-1.44065	-1.44065	-1.44065	-1.44065	-1.35363	3.55019	3.39751	3.98964	-0.024702	1.16823	0.797927	-1.44065	-1.44065	-1.44065
NA	-1.22594	-1.01699	-1.17053	-2.15098	-2.40317	-2.0735	2.52739	3.05039	3.27913	0.965375	2.23811	1.75266	-2.15721	-0.32423	-1.29051
NA	-0.226056	-0.417429	-0.411495	-0.224645	0.460243	0.249618	1.24649	0.998431	2.4961	2.96986	1.62751	1.64764	-3.38055	-3.83597	-3.19974
NA	-1.24003	-1.24003	-1.24003	-1.24003	-1.24003	-1.24003	3.12773	4.04238	4.29811	-0.386633	0.82237	-1.24003	-1.24003	-1.12608	-0.857635
NA	-1.39455	-1.39455	-1.39455	-1.39455	-1.39455	-1.39455	3.25976	4.25427	3.49705	1.17691	0.209881	0.0585667	-1.30007	-1.39455	-1.39455
NA	-1.59643	-1.59643	-0.987263	-1.27178	-1.59643	-1.59643	3.16903	3.75256	3.56969	-1.02414	1.54287	1.28785	-1.36179	-0.694901	-1.59643
NA	-2.64085	-2.64085	-2.64085	-1.6466	-1.69234	-1.29294	2.15677	2.10525	2.2826	1.52157	2.48686	2.17032	0.929237	-1.65904	0.560855
NA	-1.63043	-1.72269	-1.72269	-0.315584	-0.908377	-1.02878	3.44358	3.56148	3.92938	0.343332	0.920275	0.0376854	-1.46182	-1.72269	-1.72269
NA	-0.753896	-0.649788	-0.58176	-0.759262	-1.40713	-0.832852	3.94095	3.91482	3.56876	-0.217166	-0.0541497	-0.715406	-2.51867	-1.32167	-1.61279
NA	-1.99565	-1.99565	-1.99565	-1.99565	-1.83582	-1.97612	2.60413	2.84717	2.6915	2.40835	1.24183	1.97658	-0.288371	-1.63208	-0.0545814
NA	-0.944163	-1.14598	-0.867238	-0.56952	-0.655094	-0.49848	3.67278	3.85742	4.28362	-0.894677	-1.25449	-1.29606	-1.17535	-1.25253	-1.26024
NA	-1.50591	-1.50591	-1.50591	-1.28958	-1.50591	-1.50591	3.69234	3.83174	3.41205	0.256602	0.732102	0.779983	-1.12528	-1.43141	-1.32899
TMPRSS11A	-1.16422	-1.16422	-1.16422	-1.16422	-1.16422	-1.16422	3.88444	4.02598	3.89809	-0.554359	-0.69574	-0.232471	-1.07524	-1.10118	-1.16422
NA	-0.961643	-0.961643	-0.961643	-0.961643	-0.961643	-0.961643	-0.243995	0.522481	-0.693806	-0.961643	4.60055	5.28871	-0.878227	-0.902573	-0.961643
NA	-2.06847	-1.81939	-1.97612	-2.06847	-2.06847	-2.00563	1.99022	2.74649	1.38798	2.7255	2.81973	2.12617	-0.0926964	-0.982068	-0.714748
CRADD	-2.01112	-2.4518	-2.09008	-2.02429	-2.50665	-2.28866	2.69095	2.89239	2.78368	0.790152	1.04933	1.55623	0.349905	1.03729	0.222657
NA	-1.61884	-1.29856	-1.35738	-1.71881	-1.71881	-1.71881	3.05859	2.75896	3.12498	1.71347	1.87079	1.64364	-1.6188	-1.64787	-1.47257
LOC100737881	-1.69293	-1.77221	-1.77221	-0.736715	-0.181816	-0.870685	3.92411	3.52885	3.04116	0.241478	0.930503	0.677113	-1.77221	-1.77221	-1.77221
CA3	-1.60687	-1.60687	-1.60687	-1.60687	-1.57162	-1.60687	1.12549	-0.241046	1.20165	2.60426	3.85993	3.82245	0.0306984	-1.48153	-1.31592
NA	-1.88876	-1.53376	-1.3623	-1.88876	-1.77109	-1.75274	1.60424	1.42465	1.90343	4.98548	1.8501	1.11852	-0.761557	-0.860568	-1.06689
KLRD1	-1.18957	-1.18957	-1.18957	-1.18957	-1.18957	-1.18957	-1.18957	2.16825	2.46008	3.88416	4.14129	-1.18957	-0.758069	-1.18957	-1.18957
SPTY2D1	-2.43518	-2.03813	-2.14164	-2.35643	-2.15503	-2.48741	2.62535	2.23815	2.24318	1.64308	1.64546	1.69641	1.09733	0.0407546	0.384106
NA	-1.869	-1.869	-1.869	-1.869	-1.8219	-1.71089	3.29813	3.22571	3.49638	0.795316	1.49528	-0.0495362	-0.166452	-0.801347	-0.284678
SHOC2	-1.92909	-1.81437	-1.71041	-1.90913	-2.89736	-1.8983	3.33838	3.32859	2.88494	0.349205	0.540264	0.392636	0.418917	0.438999	0.466735
NA	-1.57325	-1.57325	-1.57325	-1.57325	-1.57325	-1.57325	1.88237	2.2365	1.6813	2.71511	3.04835	2.59562	-1.57325	-1.57325	-1.57325
BCAS3	-1.89262	-1.95254	-1.95316	-1.87327	-2.03171	-2.0596	1.98587	2.2404	2.26875	2.23448	2.60683	2.48982	-0.613962	-1.09704	-0.352245
NA	-1.10293	-1.10293	-1.10293	-1.10293	-1.10293	-1.10293	4.0908	3.3908	4.03951	-0.367214	-0.124599	-1.10293	-1.10293	-1.10293	-1.10293
NA	-1.72304	-1.42563	-1.42547	-2.57259	-2.32942	-2.61539	2.68218	2.39573	2.28298	1.70308	2.49923	1.69431	0.0480104	-0.573287	-0.64069
NA	-1.45863	-1.45863	-1.36266	-0.115883	0.00183331	-0.412188	3.67474	3.8276	3.8105	-0.804477	-0.695437	-0.727641	-1.36187	-1.45863	-1.45863
NA	-1.43891	-1.43891	-1.43891	-1.43891	-1.43891	-1.37136	2.95694	3.59051	3.78953	-0.0156219	0.974921	1.22219	-1.07477	-1.43891	-1.43891
BCLAF1	-2.03979	-1.90414	-2.06246	-1.91665	-2.93071	-2.1485	2.78024	2.87022	2.60146	0.481393	0.467256	0.736126	1.24947	0.810178	1.00591
NA	-2.13699	-2.13699	-2.13699	-2.13699	-2.04435	-2.13699	1.38771	1.28625	2.25972	2.39521	2.73199	2.63784	-0.0157059	0.0804819	-0.0341863
NA	-1.37741	-1.30788	-1.30433	-1.32439	-1.25277	-1.27982	3.91681	3.46628	3.5049	0.0732822	-0.165346	0.836133	-1.37741	-1.37741	-1.03064
NA	-1.92486	-1.54861	-1.51214	-1.54087	-1.50273	-2.09579	2.91389	2.83324	2.10824	2.38043	1.81453	1.79843	-1.04362	-1.07194	-1.60819
CEP112	-1.37673	-1.45461	-1.35084	-1.56558	-1.53095	-0.850688	3.03184	3.37362	3.25648	0.260787	2.44085	0.0318515	-0.79298	-1.60419	-1.86886
NA	-2.01928	-2.15647	-2.07846	-1.8227	-2.10544	-2.192	2.15112	1.95341	2.78049	1.4088	2.59824	2.07522	-0.246028	-0.542959	0.196064

## Sheet: C-KEGG
geneSet	description	link	size	overlap	expect	enrichmentRatio	pValue	FDR	overlapId	userId
ssc03018	RNA degradation	http://www.kegg.jp/kegg-bin/show_pathway?ssc03018+100048957+100153550+100511264	78	3	0.332136	9.03245	0.0042968	1	100048957;100153550;100511264	BTG3;EXOSC1;EXOSC10
ssc05167	Kaposi sarcoma-associated herpesvirus infection	http://www.kegg.jp/kegg-bin/show_pathway?ssc05167+100037937+100512673+100516043+448810	177	4	0.753693	5.3072	0.00639045	1	100037937;100512673;100516043;448810	BECN2;MYC;CD200R1L;TLR3
ssc04216	Ferroptosis	http://www.kegg.jp/kegg-bin/show_pathway?ssc04216+100462754+397062	42	2	0.178842	11.183	0.0136027	1	100462754;397062	TFRC;MAP1LC3B
ssc04371	Apelin signaling pathway	http://www.kegg.jp/kegg-bin/show_pathway?ssc04371+100152141+100512673+100519976	134	3	0.570592	5.2577	0.0188568	1	100152141;100512673;100519976	CCN2;BECN2;AGTR1
ssc04612	Antigen processing and presentation	http://www.kegg.jp/kegg-bin/show_pathway?ssc04612+100174943+100622915	59	2	0.251231	7.96081	0.0258475	1	100174943;100622915	IFI30;KLRD1
ssc03320	PPAR signaling pathway	http://www.kegg.jp/kegg-bin/show_pathway?ssc03320+397527+574074	71	2	0.302329	6.61532	0.036376	1	397527;574074	FABP5;PLTP
ssc04350	TGF-beta signaling pathway	http://www.kegg.jp/kegg-bin/show_pathway?ssc04350+100625732+448810	82	2	0.349168	5.7279	0.047234	1	100625732;448810	MYC;TGIF1
ssc00603	Glycosphingolipid biosynthesis	http://www.kegg.jp/kegg-bin/show_pathway?ssc00603+102160171	16	1	0.0681304	14.6777	0.0660611	1	102160171	FUT9
ssc00910	Nitrogen metabolism	http://www.kegg.jp/kegg-bin/show_pathway?ssc00910+494016	16	1	0.0681304	14.6777	0.0660611	1	494016	CA3
ssc04650	Natural killer cell mediated cytotoxicity	http://www.kegg.jp/kegg-bin/show_pathway?ssc04650+100622915+780420	100	2	0.425815	4.69688	0.0671755	1	100622915;780420	SH2D1A;KLRD1

## Sheet: D
	MII_1	MII_2	MII_3	IVV_2C_1	IVV_2C_2	IVV_2C_3	IVV_4C_1	IVV_4C_2	IVV_4C_3	IVV_8C_1	IVV_8C_2	IVV_8C_3	IVV_Bla1	IVV_Bla2	IVV_Bla3
NA	-6.47802	-6.04487	-5.81313	-6.25164	-5.42077	-5.86507	2.44197	2.51774	2.5508	5.11562	4.24884	4.32396	4.94025	4.61139	5.12293
RPL34	-5.93355	-6.12376	-5.9374	-5.38801	-5.482	-5.16467	2.10497	1.91144	2.46964	4.97561	4.64562	4.48215	4.59794	4.31756	4.52447
NA	-4.65473	-5.06805	-4.44019	-5.70657	-6.02418	-5.48956	0.595742	0.945472	1.08413	4.70228	4.21588	4.08659	5.30332	5.05971	5.39017
TIMM8A	-5.43752	-5.27859	-5.18765	-5.336	-5.5325	-5.03767	2.02834	2.79316	2.1869	4.35967	3.55616	4.39663	4.29533	4.17915	4.0146
LOC100524999	-4.0069	-4.0069	-3.85615	-3.69878	-4.0069	-4.0069	-2.14055	-3.7399	-2.08399	4.65949	4.99825	4.72977	5.23088	6.26053	5.66805
NA	-5.25223	-5.15891	-5.14887	-4.81274	-5.36546	-4.8989	1.11595	1.61831	1.625	3.11294	3.78881	3.85749	4.90532	5.39662	5.21667
NA	-5.34146	-4.31311	-3.78462	-5.46156	-5.8154	-5.8154	5.04308	5.15709	4.6208	3.22943	2.7631	2.75419	2.06481	2.69257	2.20648
RACK1	-5.45845	-4.89446	-4.48124	-5.76383	-4.66661	-5.41483	2.31514	2.38192	1.61204	3.49074	3.83273	4.16436	4.1851	4.578	4.11939
NA	-4.86899	-4.1052	-3.96226	-5.41723	-5.71252	-5.13203	0.733213	0.523501	0.78286	4.6001	4.21178	4.46523	4.77555	4.54742	4.55858
RPLP2	-4.86324	-5.10863	-4.45617	-5.11603	-5.16462	-5.17414	2.01791	2.10494	2.11103	3.36399	3.51242	3.23535	4.46789	4.46506	4.60425
NA	-5.62826	-5.64068	-5.62999	-4.07625	-3.98512	-4.30807	4.90204	4.58695	4.56353	3.14104	3.48758	3.29875	1.55794	2.05199	1.67853
RPL38	-4.61411	-5.09485	-4.20256	-5.27832	-5.74596	-4.61181	2.46741	1.76174	1.71284	4.7248	4.35322	3.94145	3.60587	3.38455	3.59574
	-4.7321	-4.5504	-4.55592	-5.65232	-5.25517	-5.08852	3.06465	2.8971	2.99678	2.98712	3.69417	3.83077	3.70453	3.40583	3.25348
NA	-4.86126	-5.18605	-4.24415	-4.89853	-4.84501	-4.66959	1.00111	1.1798	1.54086	3.96147	3.92968	3.62769	4.29908	4.52134	4.64357
NA	-3.99101	-4.37378	-4.08473	-5.4845	-5.10477	-5.20122	1.27683	1.05197	1.2141	4.20117	3.91026	3.68351	4.42092	4.05468	4.42657
TMSB10	-4.86792	-5.09852	-4.71101	-4.92948	-4.65069	-4.67601	3.85121	3.47286	3.68584	2.53577	2.18654	1.69888	3.95827	3.52351	4.02074
S100A10	-5.1122	-4.88782	-5.25749	-4.9111	-3.92093	-4.24364	2.84438	3.35602	3.53831	2.40441	1.863	1.02625	4.23512	4.58798	4.47771
PLP2	-3.96428	-4.6286	-4.74043	-4.38636	-5.2589	-5.2589	1.87024	1.79741	2.48975	1.94739	2.44896	4.04721	4.70351	4.41285	4.52014
	-5.24066	-5.24066	-4.69398	-4.60536	-4.46565	-4.14462	1.65281	1.96294	1.86173	3.8982	3.26231	3.21044	4.35521	3.87043	4.31685
	-5.33067	-5.82961	-5.10321	-4.03788	-4.00278	-4.32224	2.81637	3.04718	2.70757	4.34485	4.01099	3.3544	2.76039	2.66046	2.92418
NA	-3.76307	-4.49479	-3.9842	-5.45502	-5.75977	-5.19495	2.80764	2.89149	2.61606	3.17359	3.62873	3.478	3.20433	3.47918	3.37277
RPL26	-4.57873	-4.86312	-4.15131	-5.20449	-4.02963	-4.61523	0.973807	0.842503	1.01215	4.45881	4.11326	4.06542	4.1407	3.80514	4.03071
	-4.67191	-4.67191	-4.67191	-4.67191	-4.67191	-4.67191	2.90442	2.78297	3.13934	4.17513	3.53307	4.49067	3.04921	1.37546	2.58116
NA	-3.82851	-4.44552	-4.46346	-4.3851	-4.90257	-4.27442	0.471889	0.123875	1.20984	3.28418	3.99197	3.55829	4.53245	4.50576	4.62132
CD9	-4.57782	-4.57782	-4.57782	-4.38705	-4.49813	-4.39877	1.71593	1.57895	1.74014	2.47165	2.27099	2.82123	4.36362	5.27818	4.77671
S100A7	-4.38498	-4.38498	-4.38498	-4.38498	-4.20838	-4.38498	2.33468	2.99759	2.612	2.55331	6.14883	5.70715	1.7342	0.646147	1.39938
TPM3	-4.63548	-4.54282	-4.53813	-4.31184	-4.63548	-4.50583	2.3506	2.41627	2.57881	1.8022	2.50877	1.97165	4.27074	5.25448	4.01606
RPS13	-3.87746	-4.14244	-3.68094	-5.25043	-5.43859	-4.90069	2.20226	2.09813	1.83645	3.76677	3.57266	3.75364	3.3444	3.33537	3.38089
NA	-4.28996	-4.28996	-4.28996	-4.12233	-4.28996	-4.28996	1.23655	0.39799	0.763648	2.11184	3.70505	3.6572	3.57924	5.94291	4.17769
LOC100524239	-3.91513	-4.08218	-3.92236	-3.3938	-3.37807	-3.21322	-1.40438	-1.98775	-0.891516	3.22625	3.9866	3.24658	5.23049	5.07953	5.41895
NA	-4.22058	-4.3022	-4.3022	-4.3022	-4.3022	-4.3022	4.22368	4.40782	4.08505	3.42368	3.64108	3.97187	0.416487	0.898491	0.663449
BLVRB	-3.82847	-3.82847	-3.82847	-3.82847	-3.53893	-3.49669	-0.962841	-1.34149	0.188264	1.5048	3.14649	2.65349	5.26812	6.19346	5.69918
	-3.74066	-4.00088	-3.9076	-3.71854	-4.38691	-3.91919	-0.682457	-0.222474	0.505914	2.25874	3.27994	3.14195	4.62228	5.53187	5.23801
NA	-4.37119	-4.29273	-4.00102	-4.66187	-4.28267	-4.59122	1.66985	1.69181	1.74959	3.20648	3.22976	2.92953	3.82941	3.96245	3.93182
NDUFB3	-4.8524	-4.43738	-3.58415	-3.98229	-3.08399	-3.92309	-0.151087	-0.079896	-0.172768	3.82842	3.43061	3.79934	4.45556	4.28039	4.47272
NA	-4.36737	-4.40439	-4.08589	-4.6511	-4.33414	-3.83794	1.12305	1.59606	1.40656	2.82711	3.01671	3.17585	4.39736	3.85713	4.28099
RPL18	-3.82857	-3.86447	-3.39504	-4.19475	-3.6851	-4.13225	-0.298872	-0.509576	-0.501877	2.84432	3.25343	3.71971	4.96099	5.00129	4.63077
NA	-4.27501	-4.27501	-4.27501	-4.09865	-4.27501	-4.27501	2.03662	1.59226	1.85915	2.6885	1.75809	2.41819	3.83305	5.01798	4.26987
	-3.29087	-3.27528	-2.45927	-4.7293	-4.92924	-4.62601	0.215438	-0.166665	-0.333863	3.04147	3.33527	3.46546	4.41796	4.76029	4.57461
PABPC1	-4.17838	-4.35182	-4.37671	-4.28122	-4.15535	-4.41641	2.29505	1.86134	1.25356	3.14236	3.34578	3.10341	3.81974	3.43955	3.4991
RPS12	-4.10497	-4.13331	-3.34722	-4.48952	-3.71889	-4.41608	0.359349	0.0268441	0.784598	3.54858	3.10415	3.14358	4.59335	4.30052	4.34901
NDUFA13	-4.17286	-4.14895	-3.5614	-3.84676	-4.47646	-3.60199	0.178611	-0.143154	0.395449	3.17108	3.67838	3.53012	4.39724	4.25095	4.34974
NA	-3.55976	-3.49891	-3.4191	-3.54897	-3.58072	-3.41635	3.06265	2.04823	3.85196	-2.80679	5.25776	5.78923	1.02268	2.50596	0.292112
	-4.13062	-4.13062	-4.13062	-4.13062	-4.13062	-4.13062	2.53347	2.64167	3.45418	2.98749	3.51986	4.11691	2.12967	0.900612	2.49987
RPS23	-3.71086	-3.95117	-3.53604	-4.96995	-3.78474	-4.10394	0.88466	0.764224	0.999024	3.84765	3.64058	3.51248	3.53975	3.33052	3.5378
NA	-3.65233	-4.30433	-3.74616	-4.17893	-4.21459	-4.031	3.95257	4.0744	3.6888	2.99263	2.99559	3.53325	0.940983	1.19681	0.752296
RPL24	-3.36125	-3.63443	-3.69442	-4.32105	-5.08399	-4.51221	1.51936	1.67065	1.63632	3.72685	3.23554	3.30652	3.30423	3.04443	3.16345
CRABP2	-4.02832	-3.82308	-3.91422	-3.81983	-4.15433	-4.06894	0.843204	1.05887	1.79798	1.13144	3.19756	2.79555	3.84634	4.94455	4.19324
RPS3A	-2.93088	-2.98504	-2.47515	-4.84311	-4.91481	-4.92797	0.692979	0.304576	0.35503	3.42591	3.18698	3.48935	3.96277	3.76315	3.89622
	-3.93123	-3.93123	-3.93123	-3.93123	-3.93123	-3.93123	-0.0467773	2.29173	1.86257	4.44627	3.7814	4.48522	3.12902	1.07997	2.55799
RPL13	-2.8871	-3.21941	-2.69341	-3.82969	-4.32046	-4.10346	-0.32034	-0.738761	-0.689956	1.96809	2.85115	3.33595	4.43724	5.66028	4.54987
NA	-4.02285	-4.34841	-4.34841	-3.72284	-2.81743	-3.92807	0.990983	0.00681608	0.62331	4.15403	3.9076	3.8137	3.0277	3.22027	3.44361
NA	-4.26053	-4.50374	-4.20903	-3.60525	-3.51567	-4.33369	3.5847	3.33308	3.052	1.88687	1.48644	2.11627	3.14116	2.78897	3.03841
NA	-4.74944	-4.64316	-4.35906	-4.15305	-2.39531	-2.76102	0.603068	0.550353	0.780319	4.11071	3.41412	3.0313	3.63523	3.26634	3.66959
RPL18A	-2.93377	-3.23889	-2.82568	-4.8557	-5.20352	-4.33764	1.29823	1.31737	1.24177	2.08728	2.78352	2.85896	3.73188	4.09127	3.98492
NA	-3.52315	-3.66778	-3.44325	-3.51688	-3.85731	-3.39984	0.496059	0.61974	0.784152	1.03269	1.72283	0.920416	5.57614	4.70999	5.54621
	-3.9695	-3.9695	-3.9695	-3.9695	-3.9695	-3.9695	0.816338	2.21832	2.74949	4.08761	2.67029	3.83351	2.89953	1.71251	2.82942
CDV3	-4.24812	-4.01182	-3.67387	-3.78451	-4.14668	-3.94952	3.46949	3.5419	3.22228	2.99344	3.17867	3.26389	1.77087	1.0513	1.32269
RPS8	-3.4614	-3.07779	-2.90057	-4.48179	-4.63117	-4.54382	1.03995	1.13037	0.686905	2.69168	2.93565	2.92071	3.84129	4.03972	3.81026
NA	-2.97284	-3.0801	-2.53837	-4.21148	-4.77851	-4.5722	0.347779	0.579011	0.238904	2.42739	2.54406	3.24497	3.87423	4.73987	4.15727
NDUFB7	-3.58916	-3.10816	-3.49044	-3.27581	-3.92305	-4.06602	-0.110245	-0.855607	0.317999	2.44424	3.22755	3.16483	4.14073	4.7156	4.40754
RPL19	-3.49351	-3.59181	-3.44896	-4.1469	-4.23319	-4.33162	1.10196	0.857835	1.14539	2.79407	2.83609	3.17664	3.89489	3.76886	3.67023
EED	-4.19163	-3.67282	-3.79777	-4.08059	-4.0039	-3.87049	1.91305	1.90612	1.88574	4.01002	3.9453	3.82989	1.89576	2.15451	2.0768
ANXA1	-3.60462	-3.32414	-3.42129	-3.27079	-3.60462	-3.36276	-1.20108	0.0106215	-0.466167	2.18161	3.28897	2.56465	5.03111	4.99529	4.18323
NA	-3.75529	-3.44075	-3.35666	-3.7838	-3.92637	-3.60031	-0.0146798	-0.155139	0.181001	2.86798	3.05023	3.00871	4.27555	4.2785	4.37103
NA	-3.90486	-2.51321	-3.02645	-3.79258	-5.79968	-3.41456	3.1123	3.6108	3.40251	3.40648	2.8762	3.65996	1.30975	0.40418	0.669179
NA	-3.7321	-3.96866	-3.3311	-3.81864	-4.03825	-3.24828	0.477687	0.0606656	0.532532	2.86871	3.31072	3.22223	3.83432	3.76505	4.06512
NA	-3.50497	-3.76982	-2.82914	-4.20151	-4.71987	-3.50219	1.02784	0.767538	0.632506	2.76882	3.02639	2.87762	3.71975	3.96191	3.74513
RPL29	-2.94368	-3.3673	-2.92446	-4.29937	-4.41308	-3.8492	0.0995337	0.222366	0.377107	2.89387	3.17949	3.15293	3.97202	3.96561	3.93417
	-2.75547	-2.88203	-2.25123	-4.83575	-4.06829	-4.89164	0.14447	0.70354	0.151321	3.74471	3.31879	3.15998	3.57548	3.3055	3.5806
NA	-3.92041	-3.92041	-3.92041	-3.82894	-3.92041	-3.92041	2.67551	3.44291	2.85079	1.95213	2.64845	3.49023	1.84066	2.40611	2.12422
SAMD8	-2.81628	-2.54196	-3.06134	-4.30404	-4.18612	-4.28445	0.43319	-0.282247	0.397	2.41396	2.70344	2.55849	3.88243	4.93412	4.1538
RPS5	-2.30421	-2.44691	-2.46393	-4.79052	-4.6181	-4.51034	0.148638	0.0891371	0.392431	2.45885	2.97572	3.28517	3.87819	4.07546	3.8304
PRDX6	-3.76755	-3.67103	-3.85	-3.80162	-4.17715	-3.74362	2.55135	2.26905	2.15133	1.7112	1.69961	1.91725	3.17842	4.08879	3.44396
RPS19	-3.79696	-3.6751	-3.5781	-3.94828	-3.77579	-3.78076	1.03103	1.17739	0.880779	2.81397	2.94357	2.66971	3.60824	3.70359	3.7267
BAD	-3.85222	-3.86462	-3.75091	-3.56079	-3.88235	-3.58979	1.19508	1.17977	1.28803	1.65756	3.46	2.99289	3.09635	4.35668	3.27433
RPS18	-3.16675	-3.22996	-3.09997	-4.39431	-4.29109	-3.65283	0.662228	0.607361	0.444878	2.63019	2.78619	2.94071	3.79277	4.01664	3.95395
RPS9	-2.20921	-2.13739	-2.04823	-4.50999	-5.94137	-4.47353	1.02696	0.969718	0.934944	1.76535	2.7832	3.10499	3.22372	4.05737	3.45348
S100A14	-3.59456	-3.53212	-3.59846	-4.18802	-4.10608	-4.09312	1.50745	2.47905	2.65439	2.3324	3.08638	2.77724	2.05868	3.39221	2.82455
FBXO10	-3.73633	-3.22191	-3.53853	-3.94345	-4.64998	-3.87878	2.93731	2.68694	2.92088	3.20898	2.97904	2.64105	1.8002	1.84824	1.94634
CLDN8	-3.40769	-3.56956	-3.56956	-3.56956	-3.56956	-3.56956	1.01673	2.10595	0.597355	1.52794	1.03226	1.31718	3.71156	5.40365	4.54286
NA	-3.75348	-3.70372	-3.65945	-4.31264	-3.42814	-3.55599	3.71876	4.03468	3.8511	1.72425	1.58087	2.52524	1.33882	1.85251	1.78719
LOC100624067	-2.0377	-2.14911	-2.13837	-3.37272	-4.46367	-3.64779	-1.23847	-1.94832	-1.09148	2.62422	3.72629	3.7155	3.75949	4.31998	3.94215
LOC100623540	-3.4075	-3.68278	-3.17094	-4.20086	-4.2636	-4.00085	1.95739	2.205	1.97338	3.67308	2.3006	2.86767	3.1629	2.05502	2.53147
NA	-3.54035	-3.21209	-3.54035	-3.54035	-3.54035	-3.54035	1.96218	2.70402	2.23026	3.71291	4.62959	4.37939	1.34754	-0.401849	0.349803
	-4.55725	-2.99863	-4.55725	-2.32817	-3.8858	-3.30689	1.99412	1.19524	2.53707	3.53461	2.69562	3.78739	2.8015	0.349562	2.73886
NA	-2.73929	-3.07711	-2.6852	-3.68713	-4.65115	-3.8462	0.218589	0.0402396	0.2343	2.9924	2.91191	3.29443	3.64011	3.70432	3.64978
RPL27	-3.41914	-3.63861	-2.56941	-4.55057	-3.75233	-4.38743	1.77799	1.96085	1.96867	3.02488	3.00058	2.7872	2.75213	2.42199	2.62321
COX7A2	-3.59952	-3.86866	-3.4769	-4.3706	-2.91576	-3.81961	1.50725	1.37651	1.28287	3.5247	3.36586	3.12247	2.72781	2.30113	2.84245
NA	-3.75801	-3.87029	-3.64426	-3.4236	-3.83061	-3.39276	1.29826	0.971636	0.93051	3.20811	3.13963	3.2938	3.19263	2.85915	3.0258
RSL24D1	-3.67995	-3.23412	-3.39467	-3.97283	-4.02461	-3.39114	2.52634	2.54103	2.39044	3.94904	3.567	3.44896	0.925317	1.39147	0.957717
ATP6V1C2	-3.15602	-3.30593	-3.37424	-3.28671	-3.40734	-3.45411	0.0384186	-0.437748	-0.0787217	1.71153	3.64264	4.07509	2.90436	4.50187	3.62692
NA	-3.95725	-3.79745	-3.96254	-4.35085	-2.93715	-3.13945	1.79499	2.04296	2.32886	3.80502	2.98883	2.92905	2.24339	1.88464	2.12695
RPL31	-2.45762	-3.47047	-2.64143	-4.40669	-4.26359	-3.60616	0.417534	0.410931	0.709674	2.45472	2.86866	3.01827	3.76805	3.46993	3.72818
CHMP2A	-3.01672	-3.30628	-2.04075	-3.23364	-3.74338	-3.7073	-0.664891	-0.956933	0.472604	1.60922	2.43931	3.268	3.76371	5.02134	4.09573
	-4.20442	-4.20442	-4.20442	-2.27586	-4.20442	-2.63512	2.2583	1.8336	3.07948	2.88704	2.88565	3.32717	2.17928	1.17708	2.10104
DIABLO	-3.53155	-3.6121	-3.91437	-3.35127	-4.06672	-3.22871	1.09203	1.29385	1.53825	1.9054	3.00782	2.78469	2.96809	3.81025	3.30436
RPL10A	-3.05418	-3.08414	-2.72236	-4.27872	-4.05666	-3.98249	0.936315	0.778086	0.778467	2.67947	2.60993	2.74382	3.64439	3.53259	3.47548
NA	-3.29428	-3.29428	-3.19823	-2.81214	-3.29428	-3.2289	1.44499	-0.379001	0.264812	2.04298	-0.236422	1.88875	5.41468	4.46661	4.2147
NA	-3.15966	-3.06339	-2.36028	-4.18383	-4.70059	-3.94305	1.55291	1.26222	1.54053	2.91836	3.40291	3.53212	2.26498	2.61697	2.3198
RPL21	-3.83439	-3.88102	-3.42549	-3.48985	-3.84383	-2.31482	0.431496	0.680821	0.616815	3.01037	2.94547	2.9143	3.3754	3.47442	3.34031
	-3.5356	-3.5356	-3.5356	-3.5356	-3.5356	-3.5356	1.19175	2.22697	2.44808	3.91725	2.29836	4.14299	2.22668	0.445262	2.31625
NDUFA3	-4.0191	-4.04405	-3.64736	-1.90448	-2.38557	-1.4609	-1.72409	-1.21366	-0.0921375	1.97463	3.08753	3.1389	4.19372	4.02885	4.06773
NA	-3.35585	-3.35585	-3.10636	-3.0087	-2.72691	-3.35585	0.492111	-0.800464	0.702494	1.49304	1.91126	1.12753	4.54495	4.88406	4.55453
NA	-2.65568	-2.56481	-2.14964	-4.75561	-4.5587	-3.80867	0.826938	0.868779	0.755996	3.18621	2.87603	2.73002	3.01749	3.06938	3.16226
NA	-3.05901	-2.96939	-2.65018	-3.49099	-3.81226	-2.83871	-0.734578	-0.548731	-0.155301	2.45073	2.89732	2.80125	3.82138	4.23941	4.04906
HAVCR1	-2.81447	-3.21426	-3.20572	-2.72519	-4.85116	-2.51869	-0.08168	0.0231143	0.0363582	2.57704	2.3172	2.51304	3.58736	4.37265	3.98441
NA	-4.11108	-4.12727	-3.4538	-3.90569	-2.53435	-3.33297	2.17823	2.17546	2.35975	2.97865	3.25568	2.81632	1.89391	2.04442	1.76274
	-3.53936	-3.53936	-3.53936	-3.53936	-3.53936	-3.53936	2.0393	2.35347	2.48199	2.74909	3.32485	2.90261	2.58475	0.130018	2.67008
	-1.85654	-1.51466	-1.86004	-1.98654	-2.05514	-1.26664	-2.37538	-2.37538	-2.37538	5.30909	5.08011	4.92377	4.00429	-0.596286	-1.05527
RPS6	-3.22249	-3.49607	-3.0351	-3.57298	-4.48782	-3.37151	1.68691	1.54027	1.27833	2.46564	2.41443	2.68149	3.16586	2.93566	3.01737
RPS16	-2.96896	-3.44868	-3.21354	-4.072	-3.77674	-3.7494	1.52676	1.81427	1.60695	2.42815	2.67132	2.49452	2.80046	3.01729	2.8696
NA	-3.23099	-3.10664	-3.23099	-3.23099	-3.23099	-3.23099	0.246325	0.466865	0.764681	1.41092	2.15813	1.30892	3.4546	5.12304	4.32813
RPL4	-1.78649	-1.89454	-1.83401	-3.52059	-4.82178	-4.65557	0.000644706	0.19042	-0.311316	2.17609	2.53271	2.85755	3.76037	3.85055	3.45597
NA	-3.56098	-3.56098	-3.56098	-3.27931	-3.27821	-3.56098	3.21839	3.5051	3.50264	1.67783	2.38007	2.47344	1.72249	0.95151	1.36996
NA	-3.73233	-3.73998	-3.6071	-3.02532	-3.56944	-3.37929	1.88312	2.21772	3.20503	1.1504	2.28261	3.28409	1.8807	2.9071	2.24269
NA	-3.48483	-3.09872	-2.94606	-4.007	-3.48955	-3.26324	0.799997	0.547255	1.2028	3.64963	3.80043	3.34586	2.09467	2.45825	2.39052
TRIM22	-4.44727	-4.67837	-4.64704	-2.81979	-1.14329	-1.81996	2.16171	1.73234	2.19219	2.7993	3.53178	2.72782	2.30064	0.866617	1.24332
CD86	-3.38387	-3.53718	-3.31459	-3.4805	-3.53718	-3.48414	1.22366	1.67732	1.62688	2.7904	2.49103	3.17804	2.27495	2.86673	2.60845
TOMM20	-3.75907	-3.12608	-3.23619	-3.60296	-3.11253	-3.22069	1.3031	1.05355	1.15048	3.82995	3.37553	3.41453	1.57722	2.47867	1.8745
	-3.7174	-4.16659	-2.8044	-3.57319	-2.66203	-2.94486	0.844863	0.931501	0.693998	2.90059	2.82684	2.42412	3.06547	2.97994	3.20115
FBL	-3.08717	-2.94814	-2.97629	-3.99254	-3.65014	-3.86278	2.77619	2.65155	2.15033	1.50643	2.36953	2.13239	1.78994	3.26109	1.8796
RPL27A	-2.95096	-3.08499	-2.45157	-3.50678	-3.44266	-3.29196	0.124972	-0.0713755	-0.0993871	2.7083	2.6527	3.04304	3.40731	3.62228	3.34109
NA	-3.62434	-2.85513	-2.93573	-3.11685	-3.46907	-3.02113	0.674927	-0.527172	0.552332	3.26172	3.41427	3.29941	2.5883	2.74805	3.01044
NA	-3.59295	-3.65993	-3.29019	-3.47556	-3.0395	-2.63096	0.852876	0.601398	0.860702	2.67991	2.89366	2.67626	3.2739	2.67586	3.17452
NA	-3.18211	-3.00597	-2.62694	-2.50024	-2.06252	-2.45188	-1.29261	-2.02282	-0.906143	3.6193	2.55039	2.85008	3.66968	3.60274	3.75904
ACSL6	-2.75589	-2.65053	-2.71805	-2.72852	-2.73386	-2.70515	-0.424302	-1.76967	-1.28299	2.01702	2.90346	3.27455	4.19285	3.36258	4.01851
PNO1	-3.32149	-2.95201	-2.49769	-3.78792	-3.78792	-3.78792	1.67271	1.46988	2.06182	2.3993	2.57365	2.97324	1.72545	3.03128	2.22762
SPCS3	-2.9099	-3.10629	-3.07548	-3.20843	-4.07641	-3.05678	0.783295	0.66443	0.648699	2.9572	2.79798	2.66112	2.62531	3.33633	2.95892
NA	-3.32706	-4.27398	-3.33827	-3.56509	-2.57503	-2.88602	1.73892	1.69797	1.67756	3.3123	2.83435	2.15133	2.21219	2.02791	2.31292
NA	-3.09462	-2.98115	-3.18481	-3.2971	-2.91313	-3.20819	0.663549	0.700604	-0.321415	1.86338	2.18742	2.53991	3.6671	3.7031	3.67537
MRPL1	-2.64382	-3.00617	-3.1778	-3.3901	-3.93964	-3.20016	0.728837	0.86122	0.973586	2.94741	2.76055	3.21442	2.63936	2.57031	2.662
NA	-2.7455	-2.35771	-1.71511	-3.35609	-3.28177	-2.63787	-1.829	-1.06196	-0.373379	3.76255	3.35344	3.35479	2.74116	3.05082	3.09564
NA	-2.67173	-3.27395	-2.47377	-3.5108	-2.34069	-2.84634	-0.467318	-1.09812	-0.100133	2.80188	2.39961	2.34222	3.69882	3.60399	3.93632
	-3.22669	-3.22669	-3.22669	-3.22669	-3.22669	-3.22669	2.36234	1.0896	1.53403	1.41728	2.83152	4.15374	2.82422	1.10269	2.04472
NA	-3.608	-3.69017	-3.69277	-2.88629	-2.43886	-2.60239	1.30909	1.09914	1.39773	3.32945	3.7233	3.77451	1.63454	1.21447	1.43625
L3MBTL1	-1.91747	-1.60207	-2.37219	-4.66469	-4.55956	-3.99772	2.26117	2.60504	2.17654	2.02246	1.91174	2.27327	2.04501	2.18309	1.6354
NA	-3.2737	-2.72838	-2.40762	-2.88057	-2.87102	-3.14407	-0.355881	-1.03916	-0.14557	3.2118	2.93888	3.71568	2.80887	3.26374	2.907
	-3.67226	-3.67226	-3.67226	-3.67226	-1.7926	-2.84084	2.01568	1.06291	1.3722	1.85278	2.0771	2.17617	3.02418	2.29269	3.44875
MED31	-2.74747	-2.66659	-2.85539	-3.63779	-3.70781	-3.26434	2.36013	2.22682	2.03945	3.65664	3.41781	2.98703	0.827664	0.774347	0.589495
CCL5	-4.11379	-4.65937	-4.0777	-2.70509	-1.12043	-1.83686	1.99313	1.7688	1.9809	2.98389	3.31134	2.48279	2.12745	0.640032	1.22493
NA	-3.19491	-3.19491	-3.03691	-3.07936	-3.10135	-3.08663	0.738731	-0.0933841	1.80215	3.20594	3.81363	3.56614	1.90374	1.8188	1.93832
LTO1	-3.04412	-2.80976	-2.73617	-3.57506	-3.50138	-3.52002	2.1484	2.0322	1.77963	3.047	3.44951	2.97695	0.645068	1.92085	1.18692
NA	-2.73321	-2.60502	-2.57392	-2.57968	-3.38114	-3.38114	-0.565858	-0.379993	0.619775	1.54086	2.31196	2.05369	3.39384	4.4824	3.79742
PHYHD1	-2.82938	-2.59322	-2.65974	-2.82938	-2.82938	-2.77	-0.880302	0.0786663	-0.747177	1.2909	2.18147	2.5709	3.52331	4.59548	3.89785
NA	-3.28479	-3.28479	-3.28479	-3.28479	-3.15648	-3.13656	2.29024	2.15512	2.65417	0.865104	1.9775	1.43513	2.88787	2.58871	2.57839
	-3.03012	-3.03012	-3.03012	-3.03012	-3.03012	-3.03012	2.83447	2.14773	2.70274	0.184671	0.211334	4.28071	2.95868	0.551445	2.30891
NA	-3.21003	-3.15885	-2.85059	-3.27011	-3.23531	-3.27011	0.964624	1.16508	1.18588	1.25286	2.52488	2.45	3.02321	3.24951	3.17896
BLOC1S2	-1.96879	-2.27675	-2.21936	-3.85561	-4.83563	-3.51907	2.27169	2.62013	2.77568	2.53236	2.28207	2.65359	0.978083	1.49499	1.06661
NA	-2.34173	-2.0096	-2.11036	-3.37715	-3.97585	-3.17842	-0.0308412	-0.242397	-0.314276	1.75315	2.00034	2.66096	3.79601	3.62091	3.74925
FABP1	-2.22693	-1.95782	-2.40606	-2.60712	-1.46179	-2.46868	-2.03191	-0.806314	0.241388	4.4209	6.0356	3.86751	1.31666	0.118035	-0.0334837
NA	-3.19451	-2.95862	-2.56039	-3.51581	-3.29694	-2.91843	1.2301	1.42902	0.760765	4.38399	3.38691	2.93131	1.7984	1.21325	1.31094
CDH11	-4.09913	-4.32828	-4.10352	-2.69864	-1.13045	-1.95487	1.94414	1.50667	1.86878	2.60919	3.27266	2.69189	2.34471	0.975037	1.10183
NA	-3.07584	-2.41441	-3.22004	-3.07542	-3.96694	-3.11952	1.17264	1.51379	1.95378	0.995052	2.11381	2.01692	2.22934	3.84777	3.02906
CCT4	-2.04693	-1.58619	-1.58651	-2.50459	-3.1067	-3.02452	-1.31721	-2.89687	-1.03174	3.12961	3.5346	3.25478	3.1084	3.08903	2.98485
PGAM1	-3.04911	-2.67714	-2.77847	-3.04911	-2.96542	-3.04911	0.844004	0.911387	1.17673	-0.236873	2.12227	1.65346	2.65667	5.12869	3.31203
DENR	-3.16176	-3.29339	-2.91597	-3.53663	-3.38638	-2.98557	2.58189	2.95153	2.65093	1.61719	2.19897	1.58112	1.52525	2.35141	1.8214
SLC34A2	-2.6657	-2.6657	-2.6657	-2.62277	-2.6483	-2.58646	-1.43282	-0.533124	-0.767014	2.36938	4.07232	4.04665	2.43232	2.6129	3.05404
RPS4X	-2.21389	-2.44947	-1.93972	-3.71092	-3.48429	-3.85637	0.533504	0.40237	-0.143945	3.0272	1.93284	3.65748	3.34173	2.38205	2.52143
LAMTOR2	-1.90461	-2.48965	-2.0152	-2.91742	-3.74174	-3.13916	-0.737719	-1.20781	-0.01968	1.98676	2.82984	2.9183	3.23381	3.67403	3.53027
MRPL17	-2.71046	-2.59393	-2.93932	-3.1032	-3.12024	-3.00312	0.0886088	-0.160177	-0.216574	2.28898	2.73082	2.94791	2.88539	3.608	3.29732
NA	-2.72068	-2.76798	-2.61614	-2.97281	-2.80209	-2.471	-0.514965	-1.06175	0.0960413	1.79762	2.11003	2.27216	3.78414	3.98284	3.88459
	-2.89384	-2.89384	-2.89384	-2.89384	-2.89384	-2.89384	-0.189185	1.6539	0.893875	4.34794	3.68012	3.01657	2.08723	-0.144043	2.01665
C18orf21	-2.77743	-3.1207	-3.44505	-3.23642	-2.94928	-2.67907	0.416929	0.766373	1.08088	3.51764	3.64709	3.07968	1.69025	2.18132	1.82778
NA	-2.93519	-3.02591	-3.04824	-2.73367	-3.29454	-2.98686	0.298265	0.285046	0.536027	2.53167	3.28244	3.06002	2.13536	3.33899	2.5566
	-3.24369	-3.24369	-3.24369	-3.24369	-2.47327	-2.74744	2.66903	1.16586	-0.37167	2.80615	2.59506	3.52681	2.21685	1.25345	2.33394
GHITM	-2.76932	-2.38014	-2.54338	-2.91874	-3.81476	-3.47194	0.157947	0.570913	0.859182	1.86768	2.29397	2.01784	3.15745	3.75991	3.21339
NA	-3.3611	-2.0791	-3.3611	-3.3611	-3.3611	-3.3611	2.70094	2.96548	2.54632	1.45799	2.14013	2.20112	1.80679	1.18767	1.87814
SPO11	-3.60745	-4.34792	-3.76561	-2.86937	-1.51862	-2.01455	1.78434	1.38919	1.62899	2.75539	3.33038	2.85822	2.42114	0.872054	1.08383
GM2A	-2.64675	-2.60715	-2.90475	-2.2652	-2.94298	-2.8373	1.17853	0.70624	1.87998	-0.888437	0.0532331	0.845843	3.98444	4.26217	4.18212
TMED2	-2.684	-2.45907	-2.78864	-2.92296	-3.43582	-3.42178	0.633129	-0.102312	0.240892	2.7954	2.53648	2.14506	3.29084	3.0988	3.07396
ATP5F1E	-2.98261	-3.29282	-2.71286	-3.80852	-2.67764	-2.67603	0.865916	0.426294	0.597776	3.19921	2.58482	2.30738	2.93	2.38136	2.85773
GATA6	-3.13326	-3.10095	-3.17065	-3.17065	-3.17065	-3.17065	1.38201	1.42744	1.72405	2.69155	2.41261	2.06109	2.80401	1.82532	2.58871
MRPL42	-3.42213	-3.49003	-3.27907	-3.02126	-2.91116	-2.5421	1.50191	1.18236	1.4654	3.22158	2.908	2.84826	1.81995	1.72942	1.98886
MT1A	-2.46382	-2.3518	-2.0488	-2.66339	-2.2846	-1.78028	-0.66036	-1.8006	-1.58324	4.07738	4.7708	3.52159	3.18135	0.777181	1.30859
DHX15	-2.70275	-2.17266	-2.35126	-3.56291	-3.85117	-3.76308	3.09479	3.01042	2.55594	2.22432	1.9919	1.83843	1.28105	1.24062	1.16637
EIF6	-3.19381	-3.03299	-3.20342	-2.68999	-3.36954	-3.26554	2.52513	2.50659	2.40059	1.19363	2.62816	2.13513	1.35268	2.61887	1.39452
ETNPPL	-2.45532	-2.47388	-3.09852	-3.47978	-3.62839	-3.15834	0.56193	0.797335	1.66368	2.2747	2.86241	2.38898	2.09934	3.19243	2.45342
NA	-2.97206	-2.97206	-2.97206	-2.86813	-2.97206	-2.97206	1.93925	1.90947	2.8193	3.6725	2.76297	1.79621	1.53324	-0.916711	2.21219
SORD	-2.90668	-2.81213	-2.90973	-2.78482	-2.89393	-3.09567	-0.265032	0.475449	0.4411	2.37137	3.21656	3.29718	2.04872	3.6012	2.21641
PTGES3	-3.17647	-2.83978	-2.59242	-2.89278	-3.92257	-3.14324	2.59195	2.35564	2.00491	2.68153	2.29913	2.65235	1.02236	1.77146	1.18793
ELOB	-2.26903	-2.77171	-2.36779	-2.72055	-3.66139	-2.64603	-0.232369	-0.863502	0.337598	1.92195	2.30487	2.18515	3.24809	3.84272	3.692
ETHE1	-2.52508	-1.97997	-1.92998	-3.66029	-3.94698	-4.09019	1.26582	1.40833	1.99971	1.71275	2.74004	3.05845	1.62317	2.57131	1.7529
ETF1	-3.10247	-2.68243	-2.71525	-3.39996	-3.59774	-3.09744	2.25864	2.17425	1.81273	2.5134	2.79065	2.79143	1.60837	1.37608	1.26973
RIMKLB	-3.04441	-3.04441	-3.04441	-3.04441	-3.04441	-3.04441	0.659358	1.32042	1.15653	2.14686	2.12733	2.40253	1.91056	3.3997	3.14314
SNU13	-3.3237	-3.20172	-3.27332	-2.65626	-2.80861	-2.41566	2.44334	2.514	2.31931	2.63981	3.33437	3.03587	0.324468	0.902146	0.165957
RPS21	-3.29081	-3.72381	-2.90552	-3.02101	-2.02316	-2.22717	0.18309	0.154547	0.17903	3.17929	2.76079	2.2159	2.96242	2.6446	2.91182
TCEAL8	-2.57523	-2.99812	-2.58617	-2.86737	-3.10959	-3.02586	0.177257	1.29427	1.12052	2.02822	0.151597	1.67278	3.76596	3.36594	3.5858
RBM3	-3.61257	-3.67934	-3.16548	-2.5306	-2.5561	-2.90882	1.73201	2.23493	1.94614	2.24375	1.08659	2.67113	2.51139	2.11501	1.91196
EEF1B2	-2.05608	-2.25444	-1.97335	-3.85471	-4.06636	-3.69756	1.36471	1.27461	0.864888	2.23303	2.30471	2.58968	2.41759	2.59441	2.25885
PTRH2	-2.78039	-2.92815	-2.44763	-3.33129	-3.43475	-3.46593	1.89183	1.89348	1.79048	2.26709	3.02448	2.49843	1.59164	1.85343	1.57729
ROMO1	-2.8945	-3.16605	-2.95341	-2.90812	-2.1616	-1.76494	-0.666935	-0.816635	-0.133535	2.16602	2.69115	2.64895	3.35075	3.20473	3.40413
MUC13	-3.74811	-3.83636	-3.83742	-2.77883	-1.36113	-2.01229	2.03648	1.49348	1.86738	2.69595	3.04619	2.63185	1.93614	0.828832	1.03785
TMEM126A	-2.83783	-2.78776	-2.1042	-3.1537	-3.33799	-3.39567	0.887551	1.50412	1.32714	3.4734	3.14265	3.32202	1.18967	1.53925	1.23133
AEBP2	-3.03347	-3.00384	-2.99065	-3.04973	-3.1482	-3.03299	1.82453	1.90981	1.60726	2.92471	2.54138	2.7894	1.97187	1.06067	1.62924
	-3.16551	-3.16551	-3.16551	-3.16551	-1.56524	-3.16551	0.684043	0.256484	1.55016	2.84424	2.62274	3.74774	2.27678	1.78061	1.62998
NA	-2.45924	-2.14088	-1.99028	-2.50149	-2.35443	-2.52487	-0.562468	-1.27706	-2.29397	3.62248	2.82551	2.62098	3.00588	2.83407	3.19577
NDUFA2	-3.5065	-3.23949	-3.08437	-2.99356	-2.58705	-2.50806	1.61676	1.80341	1.9296	1.15545	1.60641	0.892315	2.78053	3.03844	3.09612
COX6B	-1.92163	-1.4541	-1.78715	-3.93864	-3.81845	-3.381	0.0231126	0.438717	0.32796	1.63299	1.93649	1.79722	3.42341	3.22705	3.49402
NA	-2.87973	-2.90913	-2.76288	-3.50463	-3.3965	-2.79641	2.35234	2.25956	2.45378	2.22203	2.47904	2.16514	1.55145	1.33846	1.42747
NA	-3.06159	-2.91106	-2.69496	-3.06159	-2.94556	-2.95331	0.811122	1.19419	1.09228	3.13843	3.23175	3.36762	1.44178	1.52015	1.83075
FUNDC2	-2.68187	-1.96343	-1.91937	-3.1196	-3.25719	-2.70368	-1.01978	-0.0451215	0.19177	1.61481	1.67325	2.20319	3.7589	3.80633	3.46179
RPS11	-2.2742	-2.57579	-2.06324	-3.27461	-3.54045	-3.2478	0.53066	0.16111	0.224301	2.13402	2.2351	2.42541	3.06563	3.03497	3.16489
MRPL30	-2.72949	-2.75613	-2.60854	-2.54809	-2.70731	-1.64747	-1.36319	-0.854952	-0.57657	2.69946	2.85804	2.80746	3.18947	3.05625	3.18106
DSC2	-2.69576	-2.72187	-2.72187	-2.61308	-2.72187	-2.72187	0.140291	-0.26313	0.0173817	1.60104	1.89645	2.26244	3.78707	3.1411	3.61365
COPS9	-2.82985	-3.02488	-2.57628	-3.42545	-3.01841	-3.1916	1.8523	1.54918	1.82976	2.44257	2.69168	2.27082	1.69091	1.94434	1.79492
TFB2M	-2.99367	-2.91856	-2.70095	-2.54511	-2.99367	-2.99367	0.367082	1.16137	0.85552	3.01182	3.41329	3.26106	1.68521	1.96171	1.42856
PSMC6	-1.86864	-1.13624	-1.01353	-3.90095	-3.6837	-3.59313	-0.800563	-0.121393	0.112781	2.72719	2.28523	3.02484	2.70111	2.64456	2.62243
NA	-2.57025	-2.79046	-2.64926	-2.82418	-3.02728	-2.77334	0.739305	0.897373	1.28124	0.477303	1.62134	0.999696	3.4381	3.84884	3.33157
NA	-1.77891	-1.78957	-1.8525	-2.61703	-2.72233	-2.79762	-1.68525	-1.31564	-0.00750069	3.64942	4.00081	4.02615	1.4757	1.74124	1.67302
SLC9A3R1	-2.66921	-2.51204	-2.67112	-2.81219	-2.92971	-2.65288	1.30888	0.436498	0.643326	0.116205	2.05781	1.20845	3.2472	4.0652	3.16361
	-2.5087	-2.5087	-2.5087	-2.5087	-2.5087	-2.5087	1.38285	0.780154	1.9139	2.07064	1.92149	3.75793	2.69267	-2.5087	3.04128
NA	-3.1798	-3.01433	-3.3319	-2.72931	-2.74849	-2.75635	1.80418	1.78195	1.76242	1.96459	2.46286	2.3543	1.77846	2.08939	1.76204
ATP1B3	-1.79579	-1.63128	-1.50246	-3.32042	-4.02931	-4.11058	0.900526	0.956891	0.632928	2.02319	2.40868	2.93577	1.50237	2.95119	2.0783
CUTA	-2.21555	-1.99075	-1.77341	-2.64796	-4.11829	-3.08899	-0.127448	-0.127978	0.451509	1.50791	2.77888	2.68391	2.69888	3.05198	2.9173
BID	-2.69152	-2.78327	-2.6066	-2.78327	-2.72988	-2.66195	0.632642	0.514848	-0.342955	1.54622	2.32148	3.40237	2.24628	3.58464	2.35097
RLN2	-1.46283	-1.46283	-1.46283	-1.46283	-1.46283	-1.46283	-1.46283	-1.46283	-0.372205	4.32026	4.58018	5.3171	-0.937276	-0.839888	-0.365561
NA	-2.75376	-2.3821	-2.75376	-2.67556	-2.75376	-2.68054	0.472303	-0.453981	0.375308	1.61541	2.40154	2.29859	2.52756	3.76085	3.00188
	-2.45992	-2.64773	-2.29628	-2.64773	-2.64773	-2.64773	-0.815734	0.0180804	-0.160204	3.95299	2.67444	2.1522	2.33415	2.49303	2.69818
RPL11	-2.89917	-3.13848	-2.53436	-2.8463	-2.49495	-2.22186	0.142886	-0.16945	0.243714	2.61049	2.67906	2.71226	2.72141	2.48734	2.70741
RPLP1	-2.89106	-3.06734	-2.49382	-3.12416	-3.00649	-2.53235	0.854088	0.921916	1.15272	2.05931	2.22734	2.01918	2.5631	2.55679	2.76077
NA	-2.68573	-3.05612	-2.26655	-3.15433	-2.61871	-3.15243	2.80646	2.57801	2.48108	2.50195	2.37139	1.65815	0.80558	0.763364	0.967895
	-2.75073	-2.75073	-2.75073	-2.75073	-2.75073	-2.75073	2.06947	2.55581	2.53821	1.05754	2.4606	3.21826	1.56219	-0.569889	1.61217
CPT1A	-3.19574	-3.19574	-3.19574	-2.68741	-2.14848	-2.0872	2.02031	2.39479	2.29301	2.22953	2.94183	2.93454	0.881412	0.215268	0.599625
	-2.47486	-2.63092	-3.35908	-2.38298	-2.84688	-2.66958	0.854176	0.768951	0.963273	0.193183	2.38671	2.76975	2.61744	3.19411	2.61671
NA	-1.89791	-1.90105	-1.95359	-1.87464	-1.85897	-1.87967	-0.967894	-0.543838	-0.176105	5.03615	3.18812	4.72638	1.44225	-1.37105	0.0318018
	-2.7782	-2.7782	-2.7782	-2.7782	-2.7782	-2.7782	1.99156	1.75847	0.847423	1.24032	1.16813	1.37472	1.44303	3.10679	3.73877
NA	-2.56174	-2.9511	-2.80858	-3.26112	-2.51873	-2.55367	0.857041	0.918136	1.21463	0.979124	1.99091	1.74623	2.96586	2.86992	3.11311
NA	-2.31915	-2.80612	-2.40185	-1.82212	-2.5967	-2.15513	-0.968361	-1.12591	-0.635106	3.49329	2.7586	2.75607	2.52995	2.70252	2.59001
MED10	-2.19778	-2.1147	-2.42282	-2.71406	-4.26068	-2.96264	1.64349	1.53751	1.73777	2.05554	2.97473	2.73391	0.692802	1.90212	1.39481
NA	-2.7395	-2.85345	-2.85201	-2.45957	-2.39253	-2.51419	0.502837	0.401861	0.563615	2.24227	2.16865	2.90732	3.12511	0.235424	3.66418
CDC2	-3.38986	-3.63317	-3.71983	-1.70419	-1.68487	-1.97002	1.76906	1.50026	1.54091	3.07283	2.60667	3.1118	1.08138	0.755051	0.66399
PSMB7	-1.85178	-1.64489	-1.41487	-3.16607	-3.87255	-4.18668	0.996717	1.04086	0.551946	2.12146	2.19351	2.52075	2.00551	2.61443	2.09164
RPL7L1	-2.92859	-2.72627	-2.47835	-2.85324	-2.98922	-2.79924	0.89628	0.822593	0.896913	2.44988	2.56973	2.78969	2.00122	2.33375	2.01485
	-2.59035	-2.59035	-2.59035	-2.59035	-2.59035	-1.24745	0.263374	0.474817	-0.284947	3.67869	3.70391	3.96446	1.50617	-0.509268	1.40198
	-2.82224	-2.82224	-2.82224	-2.82224	-2.82224	-2.82224	2.45233	2.41991	2.57107	2.20024	0.998141	1.1312	1.19892	2.01111	1.95052
NUDC	-1.80662	-1.34278	-1.63294	-3.08312	-3.40851	-2.88521	-0.542822	-0.779723	-0.252597	1.54852	3.13326	2.71381	2.17962	3.81474	2.34438
FKBP3	-3.10065	-3.15798	-2.67877	-2.42948	-2.88469	-2.20243	3.0063	2.9188	2.73452	1.18318	0.594363	0.898513	1.71159	1.54045	1.86628
NA	-2.27711	-2.27711	-2.27711	-2.27711	-2.27711	-2.27711	-0.83891	-0.987256	-0.789616	3.72566	2.84097	3.61956	2.45954	1.10479	2.5279
NA	-2.579	-2.77709	-2.09652	-4.15097	-2.31192	-2.78701	1.86603	2.02727	1.53308	2.30907	1.94804	0.988396	1.80073	2.35486	1.87503
NA	-2.14876	-1.95872	-1.82761	-2.81134	-3.88394	-2.68751	-0.292224	-0.0620954	0.582147	1.95065	2.67885	2.97602	2.27397	3.02284	2.18774
NA	-2.57079	-2.61537	-3.07805	-2.32517	-2.10279	-2.19641	0.3942	-0.280351	-0.35539	0.860379	2.57571	1.78545	3.18205	3.20536	3.52119
RNASEK	-2.74669	-2.82234	-2.83953	-2.36512	-3.14871	-2.22206	0.691122	0.73705	1.03446	1.36069	1.17932	2.04938	2.74948	3.254	3.08896
	-2.72436	-1.88404	-2.72436	-2.72436	-2.72436	-2.72436	0.733991	0.111841	0.39118	3.61171	3.50838	2.51229	1.67712	0.812005	2.14731
NDUFAF2	-2.36754	-3.88483	-3.01998	-2.57499	-1.55126	-2.55095	1.90303	0.526002	0.623561	3.31592	2.59468	2.67794	1.56303	1.19635	1.54905
MPLKIP	-2.82767	-2.96641	-3.00269	-2.91187	-2.4239	-2.63527	2.25518	2.28022	2.22331	2.01605	2.37064	2.17002	1.10382	1.22158	1.12699
ARG2	-2.88624	-2.60912	-2.46547	-2.98231	-3.18699	-2.26668	1.95953	2.21058	1.95089	2.92189	0.334727	2.78184	1.54411	1.71019	0.983058
GALM	-2.33935	-1.76518	-2.43627	-2.65447	-2.7189	-2.27927	-1.12718	-0.402877	-0.337721	1.99135	2.59458	2.88099	2.46789	3.50082	2.62559
ALDH2	-2.88432	-2.49709	-2.85033	-2.99228	-2.49772	-2.90923	2.28231	2.26367	2.16897	2.06997	2.51481	2.00111	1.07863	1.29722	0.954279
SAR1A	-2.10819	-2.206	-1.50626	-3.32556	-3.37782	-3.53237	0.925837	1.06028	0.913422	2.48992	2.84403	2.40008	1.60488	2.26309	1.55465
	-3.06997	-3.06997	-2.01398	-3.06997	-0.822585	-3.06997	0.958515	0.509555	0.537623	2.75032	2.75759	1.97832	2.66444	-0.0922704	3.05235
NA	-2.82661	-2.83469	-2.54076	-3.20706	-2.70905	-2.24768	0.963066	1.18457	1.79111	2.57698	2.74584	2.76673	1.64136	1.42081	1.27539
EIF3A	-2.55906	-1.70667	-2.33566	-2.99854	-3.38527	-3.33472	1.13372	1.00364	1.13404	2.11571	2.39001	2.35019	2.21937	2.00083	1.97241
TIMM50	-2.03143	-1.70007	-2.33335	-2.83717	-3.32321	-3.15906	1.27476	0.966417	1.28062	-0.143503	1.6015	1.66975	2.08462	4.03888	2.61125
ERH	-2.50744	-2.25821	-1.66744	-3.12189	-3.46267	-3.02475	0.701923	1.0759	1.27532	1.38778	2.91931	2.17776	1.47489	2.84689	2.18263
NA	-2.36841	-2.6514	-2.1993	-2.5536	-3.04542	-2.50777	0.283279	0.636553	0.135396	1.16518	1.58875	1.9802	3.20968	3.33253	2.99433
NA	-2.74337	-2.4588	-1.9877	-2.74337	-2.74337	-2.74337	0.651952	0.00461913	1.08638	1.16694	1.8008	1.42244	2.53171	3.85459	2.90056
SGK1	-2.88609	-2.88609	-2.83903	-2.60508	-2.54267	-2.67653	1.76455	1.68868	1.90211	1.52248	1.79808	0.641141	1.96655	2.88068	2.2712
COX5B	-2.10158	-2.32462	-2.19531	-3.27842	-2.96206	-2.51359	0.30141	0.251871	0.796388	1.25795	1.90887	1.58905	3.16797	2.86183	3.24024
NA	-2.57749	-2.70587	-2.70587	-2.61296	-2.63076	-2.70587	2.29182	1.84301	3.03677	1.50995	2.89803	2.22014	0.748592	0.796049	0.594452
MYCN	-2.77312	-2.77312	-2.77312	-2.74212	-2.77312	-2.68782	2.6141	2.14125	2.06191	1.6498	1.61398	1.32091	1.93521	1.56095	1.62431
NA	-2.87947	-2.35573	-2.72223	-2.87947	-2.87947	-2.72071	2.46869	2.34946	2.28075	1.39912	1.7569	1.43433	1.42466	1.49433	1.82881
ITM2A	-1.82551	-1.82551	-1.82551	-1.82551	-1.75164	-1.82551	0.674609	-0.821942	-1.82551	3.15879	4.62822	4.41808	0.114484	0.822754	-0.29031
ARPC3	-2.26957	-2.50276	-2.56245	-2.59682	-3.24685	-2.47836	0.568222	0.599695	0.858036	1.82509	1.68978	1.68442	2.75826	2.91147	2.76184
NA	-2.56146	-2.56146	-2.56146	-2.46065	-2.47991	-2.56146	2.73831	3.04559	2.96992	-0.350293	0.565945	0.809568	2.15137	1.14913	2.10683
NA	-2.15342	-2.6412	-1.79627	-3.66442	-2.52719	-2.85375	0.922784	0.71899	1.27796	3.1571	2.49246	2.50258	1.31956	1.66161	1.58322
	-2.21629	-2.21629	-2.21629	-2.21629	-2.21629	-2.21629	0.125513	1.00902	1.0448	3.90939	3.77469	3.68401	-0.562038	-0.0811527	0.393527
NA	-3.52696	-3.33434	-3.05714	-2.79602	-1.2399	-1.40772	1.4716	1.44968	1.31103	2.59181	2.96271	2.09032	1.74517	0.621603	1.11816
C2H19orf53	-2.18075	-2.23711	-2.46605	-2.70111	-3.73013	-2.696	1.50053	1.26211	1.78225	1.04212	2.2403	1.98345	1.69595	2.61518	1.88925
ILF2	-2.81099	-2.72999	-2.77317	-2.52541	-3.03939	-2.3138	1.86578	2.19059	1.62099	1.11482	2.06161	1.81645	1.61782	2.44344	1.46124
RPS17	-2.48088	-2.83209	-2.16965	-3.23333	-2.47681	-2.44531	0.847131	0.528575	0.58707	2.22766	2.03793	1.89534	2.58492	2.46216	2.46728
NA	-3.26285	-3.40925	-3.24281	-1.02929	-0.96149	-0.569276	-0.509073	-1.10232	-0.574122	2.26483	1.87334	1.76856	2.93237	2.7174	3.10398
COX17	-2.64165	-2.62774	-1.87494	-3.25824	-2.49096	-2.64766	0.196449	0.791701	1.31568	2.13169	2.07189	1.54512	2.32322	2.58402	2.58141
NELFE	-2.15297	-2.36732	-2.15665	-2.36402	-2.70473	-2.53545	-0.0847835	-0.0917153	-0.019727	1.10023	1.64536	2.95518	2.48932	3.67041	2.61687
NA	-1.98603	-2.80724	-2.41952	-2.11505	-2.64594	-2.5919	0.0855954	-0.364149	0.792295	1.4444	1.60483	1.63761	3.04058	3.43161	2.89291
SLC6A8 ENSSSCG00000012771	-2.43571	-2.43571	-2.39833	-2.20892	-2.39252	-2.43571	0.132435	-0.0664098	-0.116009	0.954947	1.35641	2.84961	2.94321	3.12364	3.12909
NA	-2.02262	-2.18706	-1.79112	-2.53664	-3.08622	-3.31293	0.984192	0.475181	1.29252	0.575129	0.852849	1.74028	2.71309	3.32781	2.97555
PAIP2	-2.60619	-2.3181	-2.38508	-2.55388	-3.2284	-2.16059	0.42713	0.301072	0.81809	2.20889	2.60616	2.88936	1.56361	2.37766	2.06028
	-2.57821	-2.57821	-2.57821	-2.57821	-1.98018	-2.57821	0.702761	0.744779	0.772353	2.92653	2.97243	2.74916	1.66186	-0.145762	2.4871
CHTOP	-2.59842	-2.29333	-2.46442	-3.21505	-2.93183	-2.48527	2.33336	2.27648	1.79522	1.43134	1.71299	1.87485	1.37025	1.89988	1.29396
NA	-2.64281	-2.54035	-2.48186	-3.13137	-2.58193	-2.65166	2.03232	1.84556	2.00608	1.92238	1.79333	2.29302	1.63819	1.09196	1.40714
MPZL2	-2.79979	-2.30862	-2.03956	-2.97023	-2.78459	-2.53018	0.792024	1.28338	1.43135	2.90529	2.90143	2.54222	0.897493	1.65832	1.02145
UQCRC2	-1.94017	-1.65972	-1.50603	-2.86024	-2.56405	-3.25638	0.222837	-0.927838	0.171285	1.56883	2.15977	1.95824	2.0405	3.82316	2.76982
FUS	-2.73004	-2.5405	-2.58021	-2.63937	-2.49099	-2.78452	2.05999	2.27797	1.8999	0.440203	2.22228	1.9278	1.38637	2.06399	1.48713
NA	-2.09687	-1.87059	-2.23754	-1.38535	-2.23754	-1.428	-1.0164	-2.23754	0.35541	3.24275	4.3591	3.00051	1.98942	0.883113	0.679513
NA	-2.67241	-1.80902	-2.30256	-2.96614	-2.93957	-2.77011	2.4617	2.73059	2.29259	1.29656	1.00343	0.798378	0.985066	2.03478	1.85671
TUBB	-2.55414	-1.63988	-2.05609	-2.83011	-2.9049	-2.32313	0.470012	0.618704	0.342316	0.590207	1.28879	1.53346	2.86368	3.74745	2.85363
NA	-2.21289	-2.228	-2.50187	-2.50187	-2.50187	-2.50187	0.204137	0.00134591	0.725264	0.448195	2.72114	3.18868	2.03332	2.78963	2.33665
COX5A	-1.89626	-1.88104	-1.75729	-2.66563	-3.06181	-2.67566	-0.442676	-0.148823	-0.0319646	2.09743	2.03955	2.19163	2.38104	2.95851	2.89299
POLR3F	-2.78908	-2.70551	-2.4381	-2.50335	-2.0796	-2.5857	0.75691	1.0209	0.865419	1.72095	2.98251	3.22572	1.20554	2.03026	1.29314
NA	-2.47811	-2.47811	-2.47811	-2.33518	-2.47811	-2.40955	0.0416559	0.910148	1.33666	0.453651	1.72629	1.48784	2.23434	3.58054	2.88603
	-2.35039	-2.35039	-2.35039	-2.35039	-2.35039	-2.35039	1.08094	-0.347503	1.65151	3.0729	3.26164	2.11585	1.63075	-0.62442	2.26066
ATF3	-2.15528	-2.67412	-2.55528	-2.50582	-2.67412	-2.59302	2.96814	2.16264	2.79612	1.25229	1.97611	0.507268	1.47967	1.26599	0.749394
VCP	-2.41903	-2.19162	-2.08119	-3.1849	-2.83335	-2.75835	2.17167	1.90007	1.63221	0.48115	1.63912	1.54692	1.98744	2.46746	1.6424
DPCD	-1.26206	-1.69644	-1.53107	-2.57653	-2.13755	-2.55096	-0.997883	-1.58427	-0.960172	2.44072	2.98147	3.50954	2.0607	2.25718	2.04732
NA	-3.24265	-4.20027	-3.46227	-0.839305	-0.773463	-0.471782	-0.0966458	0.174301	0.502184	2.50137	2.67333	2.72209	1.59351	1.47321	1.44638
MED8	-1.89989	-1.82219	-1.94542	-2.93745	-3.49761	-2.89587	0.649316	0.867851	1.27637	1.35274	2.14429	2.37758	1.72939	2.71816	1.88274
NA	-2.41089	-2.30224	-2.42378	-2.56255	-2.48182	-2.44767	1.58842	1.63238	1.87632	2.11909	1.96458	2.35528	2.0652	-1.1535	2.18118
NA	-2.23759	-2.23759	-2.23759	-2.23759	-2.23759	-2.23759	-0.531337	-1.40814	0.988497	2.91509	2.66387	2.10288	2.15831	2.55137	1.98499
NA	-2.07519	-1.60846	-1.97004	-2.82752	-2.8085	-3.5087	2.69867	2.45261	1.57638	0.514925	1.38035	1.32897	0.984438	2.57046	1.29159
	-2.33164	-1.41117	-2.33164	-1.58583	-2.33164	-2.33164	0.284117	0.301113	2.36298	1.93768	1.3039	3.13617	2.98473	-2.33164	2.34451
NA	-2.29285	-2.45197	-2.39322	-2.22489	-2.7326	-2.28095	1.3692	1.08012	1.6416	1.95585	1.08213	1.62718	3.05446	-0.50309	3.06903
TRIR	-2.72705	-2.41167	-2.11426	-2.55786	-2.90538	-2.09155	1.293	0.854611	1.06261	0.686058	1.90913	1.53828	1.93289	3.35668	2.1745
NA	-1.42477	-1.67067	-1.32984	-3.04685	-2.36162	-2.65478	-0.398228	-1.08563	-0.680299	2.90824	2.12647	2.09183	2.57711	2.33023	2.6188
EFHD1	-1.70495	-1.70495	-1.70495	-1.6636	-1.67164	-1.70495	-0.51729	-0.169295	1.2036	2.90995	4.45366	4.14083	-0.0464722	-0.391231	-1.42872
ITM2B	-2.21324	-1.84395	-1.91797	-2.77703	-2.90558	-3.12727	1.15534	0.590578	0.710583	1.56911	1.80075	1.75288	1.97512	2.7826	2.44807
ZNF114	-2.24976	-2.07807	-2.49424	-2.79816	-1.98974	-2.50587	0.250075	0.327302	0.339857	2.90945	3.1408	2.59858	1.61778	1.53218	1.39982
NA	-1.20287	-1.07662	-0.413844	-3.11041	-3.84058	-3.34433	0.34057	0.530272	0.913557	2.60605	1.07578	3.31872	2.11041	0.504	1.58929
POLR3E	-3.03811	-2.83417	-2.99635	-2.21678	-1.77546	-1.89717	1.47688	1.00482	1.52721	2.13546	2.81064	2.13055	1.95945	0.752824	0.960211
BCAT1	-2.53398	-2.45626	-2.53398	-2.53398	-2.48613	-2.47847	1.46697	1.50876	1.49879	1.09079	1.14509	1.21656	2.05963	2.86813	2.16806
NA	-2.51019	-2.51019	-2.46501	-2.51019	-2.51019	-2.42032	0.870384	1.1005	1.17645	0.919302	2.36185	2.4707	2.18818	1.71708	2.12166
TMEM251	-2.63978	-2.63654	-2.20554	-2.21556	-2.6395	-2.27145	0.646359	1.01703	1.27485	0.685263	1.55605	1.47289	2.52491	2.87256	2.55844
NA	-2.02825	-2.30233	-2.03892	-3.02612	-2.27413	-3.27229	1.5056	0.925014	1.26805	1.92236	2.38147	2.16518	1.38827	1.54847	1.83764
NA	-1.72474	-0.900767	-1.80502	-2.32755	-3.1029	-3.50252	1.77975	1.10691	0.768566	-0.334905	1.3039	0.92066	2.08515	3.93531	1.79815
	-1.97601	-1.97601	-1.97601	-1.97601	-1.97601	-1.97601	-0.808826	2.34234	-0.765401	1.62104	1.53594	3.85203	2.86254	-1.12177	2.33814
GSPT1	-2.5502	-2.31968	-2.28335	-2.14342	-2.67555	-3.01305	2.18905	1.97045	1.64474	1.54079	2.07391	2.20759	1.36475	0.871621	1.12236
GPD2	-2.47189	-2.23317	-2.29307	-2.23948	-2.39067	-2.17044	-0.310392	-0.0418707	0.341025	2.17167	1.96758	2.61177	2.59123	1.85365	2.61405
NA	-2.68444	-2.69276	-2.83675	-2.27359	-2.24075	-2.23201	1.27448	1.55409	1.26433	2.04875	2.42192	2.16993	1.00792	1.75723	1.46166
CCNC	-2.78211	-2.3739	-2.40372	-2.3587	-2.2153	-2.892	1.67493	1.63387	1.62932	1.9458	1.52095	0.833269	1.64043	2.20125	1.94591
	-1.46183	-1.46183	-1.46183	-1.46183	-1.46183	-1.03685	-1.46183	-0.9066	-1.46183	4.52052	3.95649	3.20464	0.889715	-0.404894	0.00979622
	-1.78504	-2.17019	-1.34513	-3.28718	-3.05864	-2.66943	0.476259	0.622945	1.02796	1.67786	2.46311	1.56082	2.11838	2.1677	2.20058
H2A.Z	-2.48309	-2.48874	-2.38027	-2.57047	-2.35378	-2.72632	2.1525	2.07193	2.07739	1.13313	1.44813	1.19943	1.55532	1.82216	1.54267
NA	-1.10591	-0.785711	-1.24149	-1.24149	-1.16208	-0.904277	-1.09518	-1.11689	-1.24149	4.80474	4.22448	3.03475	-0.115245	-0.81274	-1.24149
NA	-2.58558	-2.32165	-2.07713	-2.20215	-2.58558	-2.58558	0.357404	0.345871	1.21144	2.11277	2.3273	2.54553	1.15397	2.40612	1.89726
EIF2B2	-2.13272	-1.98513	-2.05866	-2.2043	-2.80542	-2.4685	-0.0191028	0.171031	0.443438	1.3056	2.68658	2.93558	1.47138	2.91454	1.7457
NA	-2.37517	-1.62086	-1.72045	-2.39645	-2.62066	-2.44599	-0.267442	-0.356027	-0.0646655	2.43698	2.79308	2.46722	1.99458	2.42516	1.7507
NA	-1.66122	-1.65031	-1.40378	-2.95119	-3.17419	-3.2997	1.35059	1.18055	1.17661	2.45153	2.24029	2.50647	0.886633	1.35399	0.993723
PQBP1	-1.9687	-1.79939	-2.12953	-2.68448	-3.47947	-2.41189	1.68027	2.03075	2.11576	1.60336	0.963617	2.55192	1.03018	1.5861	0.911498
NA	-1.59541	-1.53125	-1.74092	-2.34353	-3.19697	-2.91867	0.334893	-0.249844	0.141011	2.55595	2.70032	2.52808	1.42246	2.29123	1.60265
SMIM26	-2.93004	-2.91169	-2.67708	-1.44033	-0.920403	-0.544328	-0.838928	-1.29806	-0.181426	1.51913	2.57686	2.34888	2.40547	2.4668	2.42514
	-1.95681	-1.95681	-0.949011	-1.95681	-1.95681	-1.95681	-0.883812	-1.95681	2.15627	3.52088	3.69236	2.0888	1.23782	-0.00704785	0.884639
NA	-3.01079	-2.58059	-2.85604	-2.6125	-1.43655	-1.48004	1.61215	1.3615	1.42774	1.93472	3.02872	2.11417	1.63253	0.297628	0.567344
NA	-2.41698	-2.43909	-2.30427	-2.21934	-1.85107	-1.78172	-0.286863	-0.17645	-0.418893	1.99881	2.03506	1.84542	2.75302	2.5434	2.71896
NA	-2.32832	-2.51132	-2.46933	-2.44072	-2.16492	-2.22967	0.40279	0.466692	0.408894	1.98061	1.98499	1.82249	2.30398	2.3764	2.39745
ITPKC	-2.78266	-2.8161	-2.85921	-2.18418	-1.75725	-1.71298	1.73141	1.2382	1.58954	2.08174	2.70235	2.25489	1.58242	0.295699	0.636145
GNL3L	-2.04868	-1.80531	-2.14934	-2.22355	-2.89457	-2.3365	0.311311	-0.286153	0.268975	1.83304	2.29428	2.95407	2.50742	1.87399	1.70102
RPS3A	-1.92949	-1.93748	-1.79897	-2.07548	-2.07548	-2.07548	-1.22155	-0.563425	-0.640498	2.8208	2.08786	1.80016	2.06353	2.63226	2.91325
IPO5	-2.29911	-2.07715	-2.19464	-2.40815	-2.11356	-2.34747	0.276087	-0.26935	-0.0153881	1.9969	2.74381	2.51768	2.29633	1.92072	1.97329
OGA	-2.13922	-1.87033	-2.35961	-2.40803	-2.91301	-2.48257	1.78648	1.73654	1.3657	1.26154	2.63423	2.71237	1.48103	0.61795	0.576941
	-1.87634	-1.87634	-1.87634	-1.87634	-1.87634	-1.87634	-0.709155	-1.87634	1.04429	3.46871	3.02625	0.222236	2.40225	1.1716	2.50818
GTF2H5	-2.14438	-2.03017	-1.73209	-2.84853	-2.28001	-2.90032	0.423754	0.562089	0.867519	2.49031	2.64746	2.49544	1.55868	1.4954	1.39486
GOLM2	-2.84477	-2.65355	-2.84765	-2.62353	-1.49021	-1.60078	1.69971	1.18014	1.51544	1.95915	2.75408	2.01391	1.69917	0.505094	0.733801
MCM8	-1.82117	-2.22868	-2.20017	-2.25766	-2.83334	-2.81954	1.65668	1.49062	1.77656	2.06892	1.78336	2.97208	0.842431	0.599705	0.97021
POP5	-2.47359	-2.72912	-2.57905	-2.53055	-1.78922	-2.07724	1.66378	1.21101	1.27394	1.89978	2.7043	2.15121	2.01705	0.544187	0.713496
NA	-2.43841	-2.43841	-2.37679	-2.18909	-2.43841	-2.43841	1.29428	1.83085	2.07696	1.46969	1.12688	0.474204	2.41025	1.89264	1.74378
BCAP31	-1.10203	-1.03062	-1.29232	-2.89195	-3.67421	-3.14997	0.709196	0.725768	0.903554	1.64043	0.459032	2.03355	2.3763	2.42372	1.86956
BACH2	-2.94642	-2.93494	-3.14655	-2.084	-1.04977	-1.04546	1.2892	0.886189	0.934711	2.04212	3.06704	2.21156	1.93709	0.424004	0.415232
NA	-2.24258	-2.08543	-2.31164	-2.49705	-2.613	-2.4033	0.772343	0.996023	0.952568	1.55971	2.28369	2.90396	1.4736	1.81193	1.39918
NA	-2.11689	-2.12365	-2.23944	-2.23944	-1.97203	-2.07793	0.119391	0.909956	0.812888	-0.263386	1.7094	0.380214	2.93895	3.21493	2.94702
XPNPEP2	-2.32137	-2.32137	-2.32137	-2.11005	-2.32137	-2.21875	0.133482	0.853571	0.228452	1.03003	1.97859	2.31603	2.82835	1.72327	2.52249
NA	-1.93852	-2.64244	-1.68949	-2.64244	-2.64244	-2.36734	1.15912	1.38059	0.72831	1.48502	2.73173	2.84894	1.05294	0.893923	1.64211
NA	-2.26784	-2.26784	-2.26784	-2.26784	-2.21699	-2.26784	0.571823	0.468191	0.162809	2.91497	2.7687	2.38556	1.26361	1.51569	1.50484
NA	-2.33593	-2.83997	-2.45786	-2.11343	-2.01194	-2.04047	1.33887	1.23928	1.15407	2.78426	2.58953	2.44626	0.54768	1.03132	0.668322
NA	-2.21963	-2.23961	-2.00973	-2.23598	-2.4506	-2.18092	-0.233151	0.440179	2.06434	2.33913	3.04803	2.44245	0.87021	1.72607	0.639208
SNF8	-1.88083	-1.90517	-1.82454	-2.11153	-2.66397	-2.58021	0.00317457	0.0766884	0.399406	0.986677	1.9118	1.15777	2.35552	3.39742	2.6778
NA	-1.69494	-1.69494	-1.69494	-1.69494	-1.69494	-1.63641	0.359937	0.425169	-0.18828	4.31043	3.33988	3.2627	0.20343	-0.758232	-0.843945
NA	-2.22486	-2.22486	-2.22486	-2.22486	-2.22486	-2.05559	0.552032	-0.199593	-0.231506	2.13475	2.11858	2.58001	2.4218	1.45102	2.35281
ENTPD1	-2.43831	-2.74856	-2.44435	-2.47407	-1.69384	-1.92885	1.5128	1.18031	0.974881	2.23072	2.86186	2.06062	1.94506	0.327609	0.634107
FAM91A1	-2.28611	-1.94755	-2.11411	-2.53567	-2.74656	-2.3594	1.40274	0.927579	1.28361	2.11117	2.52263	2.55366	1.31462	0.771032	1.10235
GDE1	-2.19234	-2.00458	-2.04035	-2.24738	-2.24738	-2.1391	-0.845253	0.709493	0.232366	1.40609	1.55015	2.07869	1.96872	3.14317	2.6277
CCDC58	-2.09908	-2.32301	-2.16438	-2.2406	-2.5178	-1.46505	-0.153908	-0.393644	0.337373	3.01727	2.60739	2.35991	1.79055	1.46741	1.77756
UBXN7	-2.25878	-1.93637	-2.03848	-2.56209	-2.50547	-2.54616	1.92668	1.8112	1.27615	2.17175	2.58776	2.11654	0.82246	0.483931	0.650872
NA	-1.94024	-1.33618	-1.47395	-2.0192	-3.58805	-2.38388	0.36216	0.680833	0.760718	0.164891	1.60879	1.24247	1.80634	3.55933	2.55598
NA	-2.88705	-2.34371	-2.27216	-2.14702	-2.37655	-1.82866	0.864675	1.03495	0.911454	2.23995	2.51527	2.5512	1.13646	1.2882	1.313
CHCHD1	-2.47326	-2.27781	-1.93884	-1.93941	-1.42782	-1.52132	-1.01608	-0.741256	-0.605327	2.10001	2.22484	2.25105	2.38289	2.45314	2.5292
NA	-2.10457	-2.26103	-2.1063	-2.1676	-2.3388	-2.17818	1.62832	-0.498012	0.0107178	2.42526	1.50455	2.54459	2.38018	1.07511	2.08576
	-1.47414	-1.51449	-2.41924	-2.41924	-2.41924	-2.41924	-1.41758	0.947842	0.975507	2.16376	2.23565	1.21837	2.17425	1.74257	2.62523
NA	-1.93317	-2.14262	-1.67763	-2.21381	-2.96596	-2.81525	0.97738	0.785914	0.841814	1.37526	2.75058	2.2863	1.18951	1.99455	1.54714
NA	-2.104	-2.104	-1.90907	-2.104	-2.104	-2.104	1.04958	0.330496	-0.165351	3.08163	2.85312	3.19246	1.0224	1.20521	-0.140469
HSPB11	-0.975433	-0.671466	-0.446083	-3.72655	-3.60094	-3.18394	1.3415	1.61672	2.13841	1.20402	1.37233	1.52943	1.29717	0.852249	1.25259
TFAP2C	-2.21432	-2.23914	-2.44848	-2.56832	-2.25907	-2.46711	1.99928	2.03902	1.82078	1.31421	1.83889	1.63754	1.23772	1.19627	1.11274
ATP6V1E1	-2.52637	-2.7092	-2.39039	-2.28495	-2.52989	-1.18518	0.794784	0.936451	0.75233	2.46076	2.48723	2.15163	1.10848	1.73565	1.19866
TOMM22	-2.25989	-2.45843	-2.29038	-2.43484	-2.06544	-2.66892	1.43338	1.72543	1.19989	1.74292	1.7119	0.962356	1.71534	2.07583	1.61085
EWSR1	-2.1242	-1.98412	-1.88333	-2.43205	-3.28684	-2.37292	1.44067	1.30054	1.57967	1.66098	2.04339	1.50763	1.32892	1.70082	1.52085
CD14	-2.49328	-2.43885	-2.3745	-1.9235	-1.81068	-1.84629	1.54953	1.25959	1.56779	3.53529	2.3023	1.82328	0.883187	-0.176087	0.142223
ARHGAP6	-2.93579	-2.90169	-2.84266	-1.91078	-0.954543	-1.68403	1.7615	1.24327	1.1637	1.26519	2.65088	2.36267	1.7579	0.325565	0.69882
NA	-2.73422	-2.73422	-2.73422	-1.8497	-1.30149	-1.36585	0.962747	1.07368	1.9427	0.22963	2.09259	2.64916	2.09549	-0.531499	2.20519
NA	-2.2892	-1.8676	-1.86133	-2.36031	-2.45134	-2.62405	2.00494	2.01392	1.56654	0.0326682	0.335787	1.18809	2.13455	2.02342	2.1539
DRG1	-2.01223	-1.85966	-1.98868	-2.33962	-2.58702	-2.30377	0.258552	0.334336	-0.107033	2.03284	2.28856	2.02791	1.95286	2.53107	1.77188
NA	-2.29182	-2.29182	-2.16732	-2.20105	-2.29182	-1.90943	0.297809	-0.521129	1.39053	2.179	1.69846	1.90806	2.01012	2.04521	2.14521
NA	-0.802025	-1.96687	-0.872343	-2.48874	-2.93567	-2.39898	0.18864	-1.42957	0.208726	2.14892	1.16897	2.63559	2.39729	2.26049	1.88556
RAB3IL1	-2.21175	-2.21175	-2.21175	-2.21175	-2.21175	-2.17879	1.23853	0.860494	1.10085	1.29312	3.31009	2.68245	0.755046	1.18742	0.809535
ADIPOR2	-1.34631	-1.09408	-1.22784	-3.01558	-3.42396	-2.59264	0.823554	0.391336	0.821917	0.831396	2.52062	1.47992	1.32551	2.66502	1.84114

## Sheet: D-KEGG
geneSet	description	link	size	overlap	expect	enrichmentRatio	pValue	FDR	overlapId	userId
ssc03010	Ribosome	http://www.kegg.jp/kegg-bin/show_pathway?ssc03010+100037993+100037995+100037996+100038023+100038029+100170119+100512482+100513028+100513520+100513643+100513660+100516393+100516861+100517165+100517228+100517840+100518254+100520891+100521315+100521642+100622613+100623328+100623540+100627662+100628232+100736809+100737826+396638+396980+396989+396993+397611+397650+414390+414392+414397+414422	127	37	2.09554	17.6565	0	0	100037993;100037995;100037996;100038023;100038029;100170119;100512482;100513028;100513520;100513643;100513660;100516393;100516861;100517165;100517228;100517840;100518254;100520891;100521315;100521642;100622613;100623328;100623540;100627662;100628232;100736809;100737826;396638;396980;396989;396993;397611;397650;414390;414392;414397;414422	RPL34;RPLP2;RPL38;RPL26;RPS13;RPS12;RPS23;RPL24;RPS3A;RPL13;RPL18A;RPS8;RPL19;RPL29;RPS5;RPS19;RPS18;RPS9;LOC100623540;RPL27;RSL24D1;RPL31;RPL10A;RPL21;RPS6;RPS16;RPL4;RPL27A;MRPL1;RPS4X;MRPL17;RPS21;RPS11;MRPL30;RPL11;RPLP1;RPS17
ssc00190	Oxidative phosphorylation	http://www.kegg.jp/kegg-bin/show_pathway?ssc00190+100038000+100038022+100134963+100156112+100156799+100512277+100520312+100520950+100524239+100525083+100622110+100624067+100737726+492822	132	14	2.17804	6.42779	2.80528e-08	4.48845e-06	100038000;100038022;100134963;100156112;100156799;100512277;100520312;100520950;100524239;100525083;100622110;100624067;100737726;492822	LOC100524239;NDUFB3;NDUFA13;NDUFB7;LOC100624067;COX7A2;ATP6V1C2;NDUFA3;ATP5F1E;NDUFA2;COX6B;COX5B;COX17;ATP6V1E1
ssc04714	Thermogenesis	http://www.kegg.jp/kegg-bin/show_pathway?ssc04714+100038000+100038022+100038023+100134963+100156799+100520312+100520950+100522126+100524239+100525083+100622110+100624067+100737726+100738470+399527+492822	227	16	3.74558	4.27171	8.48103e-07	9.04643e-05	100038000;100038022;100038023;100134963;100156799;100520312;100520950;100522126;100524239;100525083;100622110;100624067;100737726;100738470;399527;492822	LOC100524239;NDUFB3;NDUFA13;NDUFB7;LOC100624067;COX7A2;NDUFA3;RPS6;ACSL6;ATP5F1E;NDUFA2;COX6B;CPT1A;NDUFAF2;COX5B;COX17
ssc05010	Alzheimer disease	http://www.kegg.jp/kegg-bin/show_pathway?ssc05010+100038000+100038022+100134963+100520312+100520950+100521065+100524239+100525083+100622110+100624067+100737726+492822+594852	168	13	2.77206	4.68966	3.48684e-06	0.000278947	100038000;100038022;100134963;100520312;100520950;100521065;100524239;100525083;100622110;100624067;100737726;492822;594852	LOC100524239;NDUFB3;NDUFA13;NDUFB7;BAD;LOC100624067;COX7A2;NDUFA3;ATP5F1E;NDUFA2;COX6B;BID;COX5B
ssc04932	Non-alcoholic fatty liver disease (NAFLD)	http://www.kegg.jp/kegg-bin/show_pathway?ssc04932+100038000+100038022+100520312+100520950+100524239+100525083+100622110+100624067+100737726+404694+492822+594852	150	12	2.47505	4.84839	6.00168e-06	0.000384107	100038000;100038022;100520312;100520950;100524239;100525083;100622110;100624067;100737726;404694;492822;594852	LOC100524239;NDUFB3;NDUFA13;NDUFB7;LOC100624067;COX7A2;NDUFA3;NDUFA2;COX6B;BID;COX5B;ADIPOR2
ssc05012	Parkinson disease	http://www.kegg.jp/kegg-bin/show_pathway?ssc05012+100038000+100038022+100134963+100520312+100520950+100524239+100525083+100622110+100624067+100737726+492822	142	11	2.34305	4.69474	2.02872e-05	0.00108198	100038000;100038022;100134963;100520312;100520950;100524239;100525083;100622110;100624067;100737726;492822	LOC100524239;NDUFB3;NDUFA13;NDUFB7;LOC100624067;COX7A2;NDUFA3;ATP5F1E;NDUFA2;COX6B;COX5B
ssc04260	Cardiac muscle contraction	http://www.kegg.jp/kegg-bin/show_pathway?ssc04260+100038000+100038022+100514493+100524239+100624067+414388+492822	75	7	1.23752	5.65645	0.000220114	0.0100624	100038000;100038022;100514493;100524239;100624067;414388;492822	TPM3;LOC100524239;LOC100624067;COX7A2;COX6B;ATP1B3;COX5B
ssc05016	Huntington disease	http://www.kegg.jp/kegg-bin/show_pathway?ssc05016+100038000+100038022+100134963+100520312+100520950+100524239+100525083+100622110+100624067+100737726+492822	190	11	3.13506	3.5087	0.000283633	0.0113453	100038000;100038022;100134963;100520312;100520950;100524239;100525083;100622110;100624067;100737726;492822	LOC100524239;NDUFB3;NDUFA13;NDUFB7;LOC100624067;COX7A2;NDUFA3;ATP5F1E;NDUFA2;COX6B;COX5B
ssc03008	Ribosome biogenesis in eukaryotes	http://www.kegg.jp/kegg-bin/show_pathway?ssc03008+100151786+100155420+100521120+100626002+100627301	74	5	1.22102	4.09492	0.00733448	0.260781	100151786;100155420;100521120;100626002;100627301	FBL;EIF6;SNU13;GNL3L;POP5
ssc00071	Fatty acid degradation	http://www.kegg.jp/kegg-bin/show_pathway?ssc00071+100522126+399527+733685	41	3	0.676514	4.4345	0.0296491	0.948772	100522126;399527;733685	ACSL6;CPT1A;ALDH2
